# Supplementary material for: CRISPR screening identifies T cell-intrinsic regulators of CD3-bispecific antibody responses
Source: Front Immunol. 2022 Aug 5;13:909979. doi: 10.3389/fimmu.2022.909979 (PMC9388929; doi:10.3389/fimmu.2022.909979)
Supplement: Supplementary file 2 [file DataSheet_2.zip]

Archive with 3 entries (3 files):
- Supplementary Material/Supplementary Table 2.XLSX
- Supplementary Material/Supplementary Table 3.XLSX
- Supplementary Material/Supplementary Table 4.XLSX
