# Supplementary material for: CRISPR screening identifies T cell-intrinsic regulators of CD3-bispecific antibody responses
Source: Front Immunol. 2022 Aug 5;13:909979. doi: 10.3389/fimmu.2022.909979 (PMC9388929; doi:10.3389/fimmu.2022.909979)
Supplement: Supplementary file 2 [file DataSheet_2.zip › Supplementary Material/Supplementary Table 2.XLSX]

## Sheet: Sheet1
BIOSPECIMEN_NAME	CONDITION	Culture.Condition	Day	Donor	Marker1	SAMPLE_NAME	SAMPLE_NOTES
T-Cell W313718049312	DR2_CD8_Mono_Day25	Mono	Day25	DR2	CD8	T-Cell W313718049312 EPICPool1 19JUN12135246_25 Days_R1_2	CD8+ Monoculture
T-Cell W313718049312	DR2_CD8_Mixed_Day18	Mixed	Day18	DR2	CD8	T-Cell W313718049312 EPICPool1 19JUN12135246_18 Days_R1_3	CD8+ Mixedculture
T-Cell W313718049317	DR1_CD4_Mixed_Day14	Mixed	Day14	DR1	CD4	T-Cell W313718049317 EPICPool1 19JUN12135246_14 Days_R1	CD4+ Mixedculture
T-Cell W313718049317	DR1_CD4_Mixed_Day4	Mixed	Day4	DR1	CD4	T-Cell W313718049317 EPICPool1 19JUN12135246_4 Days_R1_3	CD4+ Mixedculture
T-Cell W313718049317	DR1_CD8_Mono_Day25	Mono	Day25	DR1	CD8	T-Cell W313718049317 EPICPool1 19JUN12135246_25 Days_R1_2	CD8+ Monoculture
T-Cell W313718049312	DR2_CD4_Mixed_Day4	Mixed	Day4	DR2	CD4	T-Cell W313718049312 EPICPool1 19JUN12135246_4 Days_R1_3	CD4+ Mixedculture
T-Cell W313718049312	DR2_CD8_Mono_Day18	Mono	Day18	DR2	CD8	T-Cell W313718049312 EPICPool1 19JUN12135246_18 Days_R1_2	CD8+ Monoculture
T-Cell W313718049317	DR1_CD4_Mono_Day11	Mono	Day11	DR1	CD4	T-Cell W313718049317 EPICPool1 19JUN12135246_11 Days_R1	CD4+ Monoculture
T-Cell W313718049317	DR1_CD8_NA_Day0	NA	Day0	DR1	CD8	T-Cell W313718049317 EPICPool1 19JUN12135246_1 Day_R1_2	CD8+
T-Cell W313718049312	DR2_CD4_Mono_Day18	Mono	Day18	DR2	CD4	T-Cell W313718049312 EPICPool1 19JUN12135246_18 Days_R1	CD4+ Monoculture
T-Cell W313718049317	DR1_CD8_Mono_Day18	Mono	Day18	DR1	CD8	T-Cell W313718049317 EPICPool1 19JUN12135246_18 Days_R1_3	CD8+ Mixedculture
T-Cell W313718049312	DR2_CD4_Mono_Day25	Mono	Day25	DR2	CD4	T-Cell W313718049312 EPICPool1 19JUN12135246_25 Days_R1	CD4+ Monoculture
T-Cell W313718049317	DR1_CD8_Mixed_Day11	Mixed	Day11	DR1	CD8	T-Cell W313718049317 EPICPool1 19JUN12135246_11 Days_R1_3	CD8+ Mixedculture
T-Cell W313718049317	DR1_CD4_NA_Day0	NA	Day0	DR1	CD4	T-Cell W313718049317 EPICPool1 19JUN12135246_1 Day_R1	CD4+
T-Cell W313718049312	DR2_CD4_NA_Day0	NA	Day0	DR2	CD4	T-Cell W313718049312 EPICPool1 19JUN12135246_1 Day_R1	CD4+
T-Cell W313718049312	DR2_CD8_Mixed_Day11	Mixed	Day11	DR2	CD8	T-Cell W313718049312 EPICPool1 19JUN12135246_11 Days_R1_3	CD8+ Mixedculture
T-Cell W313718049317	DR1_CD8_Mixed_Day18	Mixed	Day18	DR1	CD8	T-Cell W313718049317 EPICPool1 19JUN12135246_18 Days_R1_2	CD8+ Monoculture
T-Cell W313718049317	DR1_CD8_Mono_Day11	Mono	Day11	DR1	CD8	T-Cell W313718049317 EPICPool1 19JUN12135246_11 Days_R1_2	CD8+ Monoculture
T-Cell W313718049312	DR2_CD8_Mono_Day4	Mono	Day4	DR2	CD8	T-Cell W313718049312 EPICPool1 19JUN12135246_4 Days_R1_2	CD8+ Monoculture
T-Cell W313718049312	DR2_CD4_Mixed_Day14	Mixed	Day14	DR2	CD4	T-Cell W313718049312 EPICPool1 19JUN12135246_14 Days_R1	CD4+ Mixedculture
T-Cell W313718049312	DR2_CD8_Mono_Day11	Mono	Day11	DR2	CD8	T-Cell W313718049312 EPICPool1 19JUN12135246_11 Days_R1_2	CD8+ Monoculture
T-Cell W313718049317	DR1_CD4_Mono_Day4	Mono	Day4	DR1	CD4	T-Cell W313718049317 EPICPool1 19JUN12135246_4 Days_R1	CD4+ Monoculture
T-Cell W313718049312	DR2_CD8_Mixed_Day21	Mixed	Day21	DR2	CD8	T-Cell W313718049312 EPICPool1 19JUN12135246_21 Days_R1	CD8+ Mixedculture
T-Cell W313718049312	DR2_CD4_Mono_Day4	Mono	Day4	DR2	CD4	T-Cell W313718049312 EPICPool1 19JUN12135246_4 Days_R1	CD4+ Monoculture
T-Cell W313718049312	DR2_CD4_Mono_Day11	Mono	Day11	DR2	CD4	T-Cell W313718049312 EPICPool1 19JUN12135246_11 Days_R1	CD4+ Monoculture
T-Cell W313718049317	DR1_CD8_Mixed_Day21	Mixed	Day21	DR1	CD8	T-Cell W313718049317 EPICPool1 19JUN12135246_21 Days_R1	CD8+ Mixedculture
T-Cell W313718049317	DR1_CD8_Mixed_Day4	Mixed	Day4	DR1	CD8	T-Cell W313718049317 EPICPool1 19JUN12135246_4 Days_R1_4	CD8+ Mixedculture
T-Cell W313718049312	DR2_CD8_NA_Day0	NA	Day0	DR2	CD8	T-Cell W313718049312 EPICPool1 19JUN12135246_1 Day_R1_2	CD8+
T-Cell W313718049312	DR2_CD8_Mixed_Day4	Mixed	Day4	DR2	CD8	T-Cell W313718049312 EPICPool1 19JUN12135246_4 Days_R1_4	CD8+ Mixedculture
T-Cell W313718049317	DR1_CD4_Mono_Day18	Mono	Day18	DR1	CD4	T-Cell W313718049317 EPICPool1 19JUN12135246_18 Days_R1	CD4+ Monoculture
T-Cell W313718049317	DR1_CD8_Mono_Day4	Mono	Day4	DR1	CD8	T-Cell W313718049317 EPICPool1 19JUN12135246_4 Days_R1_2	CD8+ Monoculture
