# Supplementary material for: CRISPR screening identifies T cell-intrinsic regulators of CD3-bispecific antibody responses
Source: Front Immunol. 2022 Aug 5;13:909979. doi: 10.3389/fimmu.2022.909979 (PMC9388929; doi:10.3389/fimmu.2022.909979)
Supplement: Supplementary file 2 [file DataSheet_2.zip › Supplementary Material/Supplementary Table 3.XLSX]

## Sheet: Sheet1
GENE	CONTRAST	SAMPLE_A	SAMPLE_B	n.plasmid	median.logFC.CONTRAST	median.logFC.SAMPLE_A	median.logFC.SAMPLE_B	median.RSA.Sensitizer.CONTRAST	median.RSA.Activator.CONTRAST	median.RSA.Sensitizer.SAMPLE_A	median.RSA.Sensitizer.SAMPLE_B	median.RSA.Activator.SAMPLE_A	median.RSA.Activator.SAMPLE_B	n.RSA.Activator.CONTRAST	n.RSA.Sensitizer.CONTRAST	n.RSA.Activator.SAMPLE_A	n.RSA.Activator.SAMPLE_B	n.RSA.Sensitizer.SAMPLE_A	n.RSA.Sensitizer.SAMPLE_B	LogP.Activator.CONTRAST	LogP.Activator.SAMPLE_A	LogP.Activator.SAMPLE_B	LogP.Sensitizer.CONTRAST	LogP.Sensitizer.SAMPLE_A	LogP.Sensitizer.SAMPLE_B	logFDR.Activator.CONTRAST	logFDR.Sensitizer.CONTRAST
A1BG	DR1_CD4_Mixed_Day14..DR1_CD4_NA_Day0	DR1_CD4_Mixed_Day14	DR1_CD4_NA_Day0	10	-0.00714485	-0.26803	-0.0805162	-0.0228816	-0.00714485	-0.304006	-0.0805162	-0.26803	0.0224174	10	9	10	7	9	10	-1.25684	-1.05281	-0.316508	-0.690533	-1.00051	-1.00807	-0.14899	0
A1BG	DR1_CD4_Mixed_Day4..DR1_CD4_NA_Day0	DR1_CD4_Mixed_Day4	DR1_CD4_NA_Day0	10	-0.134859	-0.181793	-0.0805162	-0.225969	-0.134859	-0.181793	-0.0805162	-0.157819	0.0224174	10	6	9	7	10	10	-0.70756	-0.622453	-0.316508	-0.741098	-2.01738	-1.00807	-0.0565838	0
A1BG	DR1_CD4_Mono_Day11..DR1_CD4_NA_Day0	DR1_CD4_Mono_Day11	DR1_CD4_NA_Day0	10	-0.0628663	-0.148323	-0.0805162	-0.0628663	-0.0628663	-0.190317	-0.0805162	-0.0710148	0.0224174	10	10	8	7	9	10	-0.699809	-0.394599	-0.316508	-1.1495	-1.13326	-1.00807	-0.0554696	-0.043363
A1BG	DR1_CD4_Mono_Day18..DR1_CD4_NA_Day0	DR1_CD4_Mono_Day18	DR1_CD4_NA_Day0	10	0.303901	0.0605815	-0.0805162	-0.643293	1.0847	0.0605815	-0.0805162	0.0605815	0.0224174	5	4	10	7	10	10	-0.984614	-0.929423	-0.316508	-0.311356	-0.644697	-1.00807	-0.100596	0
A1BG	DR1_CD4_Mono_Day4..DR1_CD4_NA_Day0	DR1_CD4_Mono_Day4	DR1_CD4_NA_Day0	10	0.102725	-0.0912912	-0.0805162	0.0548152	0.170723	-0.162214	-0.0805162	-0.0912912	0.0224174	7	8	10	7	9	10	-0.977027	-0.744786	-0.316508	-0.581328	-0.882182	-1.00807	-0.0991646	0
A1BG	DR1_CD8_Mixed_Day11..DR1_CD8_NA_Day0	DR1_CD8_Mixed_Day11	DR1_CD8_NA_Day0	10	-0.310399	-0.144939	0.150612	-0.479448	-0.216587	-0.166159	0.150612	-0.0546847	0.347601	7	7	7	5	9	10	-0.25953	-0.47545	-1.02513	-1.1096	-1.70199	-0.349045	0	-0.0314048
A1BG	DR1_CD8_Mixed_Day18..DR1_CD8_NA_Day0	DR1_CD8_Mixed_Day18	DR1_CD8_NA_Day0	10	-0.525018	-0.361946	0.150612	-0.988315	-0.525018	-0.732118	0.150612	-0.361946	0.347601	10	7	10	5	7	10	-0.861016	-0.751589	-1.02513	-0.619206	-0.631218	-0.349045	-0.0795782	0
A1BG	DR1_CD8_Mixed_Day21..DR1_CD8_NA_Day0	DR1_CD8_Mixed_Day21	DR1_CD8_NA_Day0	10	-0.0975127	-0.196532	0.150612	-0.0975127	0.432794	-0.353232	0.150612	0.453476	0.347601	7	10	7	5	8	10	-0.481041	-0.462572	-1.02513	-0.575047	-0.52514	-0.349045	-0.0240355	0
A1BG	DR1_CD8_Mixed_Day4..DR1_CD8_NA_Day0	DR1_CD8_Mixed_Day4	DR1_CD8_NA_Day0	10	-0.339461	-0.172504	0.150612	-0.775874	-0.339461	-0.484916	0.150612	-0.172504	0.347601	10	5	10	5	6	10	-0.165722	-0.330612	-1.02513	-1.618	-0.787424	-0.349045	0	-0.254354
A1BG	DR1_CD8_Mono_Day11..DR1_CD8_NA_Day0	DR1_CD8_Mono_Day11	DR1_CD8_NA_Day0	10	-0.365271	-0.168778	0.150612	-0.365271	-0.365271	-0.168778	0.150612	-0.168778	0.347601	10	10	10	5	10	10	-0.991304	-0.859312	-1.02513	-1.38958	-1.26405	-0.349045	-0.101643	-0.13894
A1BG	DR1_CD8_Mono_Day18..DR1_CD8_NA_Day0	DR1_CD8_Mono_Day18	DR1_CD8_NA_Day0	10	-0.265468	-0.0642234	0.150612	-0.265468	-0.265468	-0.406924	0.150612	0.0796144	0.347601	10	10	8	5	7	10	-0.575883	-0.625321	-1.02513	-0.583721	-0.597134	-0.349045	-0.0372034	0
A1BG	DR1_CD8_Mono_Day25..DR1_CD8_NA_Day0	DR1_CD8_Mono_Day25	DR1_CD8_NA_Day0	10	-0.966307	-0.980859	0.150612	-2.2872	-0.930142	-1.98536	0.150612	-0.832327	0.347601	9	7	9	5	7	10	-0.510048	-0.59596	-1.02513	-1.27548	-0.991651	-0.349045	-0.0280224	-0.0892036
A1BG	DR1_CD8_Mono_Day4..DR1_CD8_NA_Day0	DR1_CD8_Mono_Day4	DR1_CD8_NA_Day0	10	-0.123953	-0.0961939	0.150612	-0.833369	-0.123953	-0.207604	0.150612	-0.0961939	0.347601	10	4	10	5	8	10	-0.492752	-0.612683	-1.02513	-0.949107	-0.87053	-0.349045	-0.0257585	0
A1BG	DR2_CD4_Mixed_Day14..DR2_CD4_NA_Day0	DR2_CD4_Mixed_Day14	DR2_CD4_NA_Day0	10	0.188141	-0.212019	0.0824468	0.188141	0.273285	-0.212019	0.0824468	-0.20903	0.124485	6	10	9	7	10	10	-0.817901	-0.493596	-1.10903	-0.79455	-1.14309	-1.30972	-0.0723078	0
A1BG	DR2_CD4_Mixed_Day4..DR2_CD4_NA_Day0	DR2_CD4_Mixed_Day4	DR2_CD4_NA_Day0	10	0.115553	0.113122	0.0824468	-0.619497	0.494277	0.0923913	0.0824468	0.207726	0.124485	5	4	7	7	9	10	-0.707495	-0.903873	-1.10903	-0.274414	-0.385225	-1.30972	-0.0565838	0
A1BG	DR2_CD4_Mono_Day11..DR2_CD4_NA_Day0	DR2_CD4_Mono_Day11	DR2_CD4_NA_Day0	10	-0.0369063	-0.0171938	0.0824468	-0.0467079	-0.0369063	-0.0708343	0.0824468	-0.0171938	0.124485	10	9	10	7	9	10	-0.474145	-0.626507	-1.10903	-0.605414	-0.605169	-1.30972	-0.0232353	0
A1BG	DR2_CD4_Mono_Day18..DR2_CD4_NA_Day0	DR2_CD4_Mono_Day18	DR2_CD4_NA_Day0	10	0.192456	0.128966	0.0824468	-1.13802	0.905873	-0.0593166	0.0824468	0.371445	0.124485	4	4	6	7	8	10	-0.675491	-0.580613	-1.10903	-0.287784	-0.491139	-1.30972	-0.0520163	0
A1BG	DR2_CD4_Mono_Day25..DR2_CD4_NA_Day0	DR2_CD4_Mono_Day25	DR2_CD4_NA_Day0	10	0.0793411	0.125074	0.0824468	-0.213093	0.360178	-0.233953	0.0824468	0.500435	0.124485	8	8	6	7	8	10	-0.605443	-0.566045	-1.10903	-0.38929	-0.405006	-1.30972	-0.0414956	0
A1BG	DR2_CD4_Mono_Day4..DR2_CD4_NA_Day0	DR2_CD4_Mono_Day4	DR2_CD4_NA_Day0	10	0.157607	-0.0504037	0.0824468	-0.492368	0.485797	-0.122599	0.0824468	0.057237	0.124485	4	4	7	7	7	10	-1.11042	-0.444219	-1.10903	-0.296792	-0.597786	-1.30972	-0.122602	0
A1BG	DR2_CD8_Mixed_Day11..DR2_CD8_NA_Day0	DR2_CD8_Mixed_Day11	DR2_CD8_NA_Day0	10	-0.336593	-0.318261	0.0090821	-1.17338	0.107377	-0.318261	-0.0855284	0.77456	0.0910421	7	5	4	9	10	8	-0.233681	-0.473277	-1.00142	-0.69351	-0.60288	-0.553053	0	0
A1BG	DR2_CD8_Mixed_Day18..DR2_CD8_NA_Day0	DR2_CD8_Mixed_Day18	DR2_CD8_NA_Day0	10	-0.5902	-0.205132	0.0090821	-0.8686	-0.330885	-0.304821	-0.0855284	-0.105443	0.0910421	9	5	9	9	9	8	-0.692533	-0.578007	-1.00142	-0.857516	-0.9533	-0.553053	-0.05463	0
A1BG	DR2_CD8_Mixed_Day21..DR2_CD8_NA_Day0	DR2_CD8_Mixed_Day21	DR2_CD8_NA_Day0	10	-0.810306	-0.449361	0.0090821	-1.34883	-0.810306	-0.449361	-0.0855284	-0.449361	0.0910421	10	5	10	9	10	8	-0.507619	-0.506048	-1.00142	-1.12739	-0.685751	-0.553053	-0.0277412	-0.0366117
A1BG	DR2_CD8_Mixed_Day4..DR2_CD8_NA_Day0	DR2_CD8_Mixed_Day4	DR2_CD8_NA_Day0	10	-0.110334	-0.094274	0.0090821	-0.635271	0.197091	-0.739111	-0.0855284	0.288133	0.0910421	5	5	5	9	5	8	-0.312417	-0.587154	-1.00142	-0.758707	-1.0036	-0.553053	0	0
A1BG	DR2_CD8_Mono_Day11..DR2_CD8_NA_Day0	DR2_CD8_Mono_Day11	DR2_CD8_NA_Day0	10	-0.281038	-0.361944	0.0090821	-2.24595	0.624504	-2.2464	-0.0855284	0.882683	0.0910421	4	4	4	9	4	8	-0.360843	-0.586847	-1.00142	-0.919941	-0.776897	-0.553053	-0.0070843	0
A1BG	DR2_CD8_Mono_Day18..DR2_CD8_NA_Day0	DR2_CD8_Mono_Day18	DR2_CD8_NA_Day0	10	-0.82377	-0.711557	0.0090821	-0.82377	-0.51955	-0.711557	-0.0855284	-0.392395	0.0910421	9	10	9	9	10	8	-0.160593	-0.242308	-1.00142	-1.60018	-1.3566	-0.553053	0	-0.243962
A1BG	DR2_CD8_Mono_Day25..DR2_CD8_NA_Day0	DR2_CD8_Mono_Day25	DR2_CD8_NA_Day0	10	-1.14238	-1.13018	0.0090821	-1.14238	0.190584	-1.13018	-0.0855284	-0.692807	0.0910421	5	10	9	9	10	8	-0.128557	-0.243006	-1.00142	-2.10309	-1.96975	-0.553053	0	-0.566027
A1BG	DR2_CD8_Mono_Day4..DR2_CD8_NA_Day0	DR2_CD8_Mono_Day4	DR2_CD8_NA_Day0	10	0.108573	0.0276673	0.0090821	0.0403028	0.338165	0.0276673	-0.0855284	0.23958	0.0910421	6	9	8	9	10	8	-0.513547	-0.537894	-1.00142	-0.661392	-0.389642	-0.553053	-0.0286569	0
A2M	DR1_CD4_Mixed_Day14..DR1_CD4_NA_Day0	DR1_CD4_Mixed_Day14	DR1_CD4_NA_Day0	10	0.421981	0.416697	0.02899	0.421981	0.567222	0.416697	-0.0356682	0.456403	0.132398	7	10	9	8	10	9	-1.73157	-1.87097	-0.694224	-0.215605	-0.267767	-0.375926	-0.241204	0
A2M	DR1_CD4_Mixed_Day4..DR1_CD4_NA_Day0	DR1_CD4_Mixed_Day4	DR1_CD4_NA_Day0	10	-0.14923	0.00182808	0.02899	-0.226633	-0.14923	-0.38999	-0.0356682	0.182074	0.132398	10	8	6	8	7	9	-0.647788	-0.422269	-0.694224	-1.66621	-0.681141	-0.375926	-0.0479109	-0.281709
A2M	DR1_CD4_Mono_Day11..DR1_CD4_NA_Day0	DR1_CD4_Mono_Day11	DR1_CD4_NA_Day0	10	0.291594	0.290132	0.02899	0.291594	0.505446	0.290132	-0.0356682	0.352437	0.132398	8	10	9	8	10	9	-2.21546	-1.54585	-0.694224	-0.382437	-0.173684	-0.375926	-0.334841	0
A2M	DR1_CD4_Mono_Day18..DR1_CD4_NA_Day0	DR1_CD4_Mono_Day18	DR1_CD4_NA_Day0	10	0.422823	0.364577	0.02899	0.265067	0.772511	-1.77009	-0.0356682	1.07261	0.132398	5	9	5	8	4	9	-0.880709	-0.779354	-0.694224	-0.29595	-0.220759	-0.375926	-0.083175	0
A2M	DR1_CD4_Mono_Day4..DR1_CD4_NA_Day0	DR1_CD4_Mono_Day4	DR1_CD4_NA_Day0	10	-0.0183905	0.0545115	0.02899	-0.0183905	-0.0183905	0.0545115	-0.0356682	0.0684141	0.132398	10	10	9	8	10	9	-1.29032	-1.38605	-0.694224	-0.444098	-0.586312	-0.375926	-0.155001	0
A2M	DR1_CD8_Mixed_Day11..DR1_CD8_NA_Day0	DR1_CD8_Mixed_Day11	DR1_CD8_NA_Day0	10	0.0471957	0.0435536	0.0836242	-0.198904	0.0471957	0.0435536	0.0836242	0.0435536	0.0836242	10	9	10	10	10	10	-1.55489	-1.52764	-0.938422	-0.531816	-0.38491	-0.449928	-0.206216	0
A2M	DR1_CD8_Mixed_Day18..DR1_CD8_NA_Day0	DR1_CD8_Mixed_Day18	DR1_CD8_NA_Day0	10	0.955722	1.20948	0.0836242	0.955722	1.82735	1.14861	0.0836242	1.70073	0.0836242	6	10	6	10	9	10	-1.70961	-2.11768	-0.938422	-0.098318	-0.0586168	-0.449928	-0.236889	0
A2M	DR1_CD8_Mixed_Day21..DR1_CD8_NA_Day0	DR1_CD8_Mixed_Day21	DR1_CD8_NA_Day0	10	0.233991	0.370547	0.0836242	0.233991	0.233991	-0.591208	0.0836242	1.85717	0.0836242	10	10	4	10	5	10	-1.23431	-1.42409	-0.938422	-0.257511	-0.290658	-0.449928	-0.145295	0
A2M	DR1_CD8_Mixed_Day4..DR1_CD8_NA_Day0	DR1_CD8_Mixed_Day4	DR1_CD8_NA_Day0	10	-0.260494	-0.189883	0.0836242	-0.284789	-0.260494	-0.209438	0.0836242	-0.189883	0.0836242	10	9	10	10	7	10	-0.986539	-0.591878	-0.938422	-1.36268	-0.895726	-0.449928	-0.100932	-0.126742
A2M	DR1_CD8_Mono_Day11..DR1_CD8_NA_Day0	DR1_CD8_Mono_Day11	DR1_CD8_NA_Day0	10	0.654891	0.807421	0.0836242	0.654891	0.984509	0.807421	0.0836242	1.33817	0.0836242	8	10	7	10	10	10	-2.09303	-1.91674	-0.938422	-0.123523	-0.206727	-0.449928	-0.311363	0
A2M	DR1_CD8_Mono_Day18..DR1_CD8_NA_Day0	DR1_CD8_Mono_Day18	DR1_CD8_NA_Day0	10	0.455811	0.399807	0.0836242	0.455811	0.455811	0.399807	0.0836242	0.399807	0.0836242	10	10	10	10	10	10	-1.8118	-1.68179	-0.938422	-0.193201	-0.190348	-0.449928	-0.257336	0
A2M	DR1_CD8_Mono_Day25..DR1_CD8_NA_Day0	DR1_CD8_Mono_Day25	DR1_CD8_NA_Day0	10	1.41933	1.45027	0.0836242	-1.96484	2.63065	-2.02241	0.0836242	2.77233	0.0836242	5	4	5	10	4	10	-2.223	-1.90098	-0.938422	-0.0401918	-0.044243	-0.449928	-0.336586	0
A2M	DR1_CD8_Mono_Day4..DR1_CD8_NA_Day0	DR1_CD8_Mono_Day4	DR1_CD8_NA_Day0	10	0.311131	0.438008	0.0836242	0.311131	0.311131	0.438008	0.0836242	0.438008	0.0836242	10	10	10	10	10	10	-1.55003	-1.61415	-0.938422	-0.255815	-0.195639	-0.449928	-0.205304	0
A2M	DR2_CD4_Mixed_Day14..DR2_CD4_NA_Day0	DR2_CD4_Mixed_Day14	DR2_CD4_NA_Day0	10	-0.327348	-0.35439	0.0345797	-0.48429	-0.327348	-0.605553	0.0345797	-0.35439	0.0876886	10	6	10	6	7	10	-0.534872	-0.496706	-0.519971	-1.01688	-1.34098	-1.64604	-0.0318451	-0.00573971
A2M	DR2_CD4_Mixed_Day4..DR2_CD4_NA_Day0	DR2_CD4_Mixed_Day4	DR2_CD4_NA_Day0	10	0.0993535	-0.119566	0.0345797	0.0431508	0.340115	-0.248895	0.0345797	-0.119566	0.0876886	7	8	10	6	6	10	-0.937843	-0.90754	-0.519971	-0.149246	-0.713117	-1.64604	-0.0929093	0
A2M	DR2_CD4_Mono_Day11..DR2_CD4_NA_Day0	DR2_CD4_Mono_Day11	DR2_CD4_NA_Day0	10	0.371927	0.458411	0.0345797	-0.357435	1.48719	0.458411	0.0345797	1.01018	0.0876886	4	5	5	6	10	10	-2.28876	-2.94261	-0.519971	-0.184421	-0.215185	-1.64604	-0.351384	0
A2M	DR2_CD4_Mono_Day18..DR2_CD4_NA_Day0	DR2_CD4_Mono_Day18	DR2_CD4_NA_Day0	10	0.721314	0.467941	0.0345797	0.721314	1.5481	0.467941	0.0345797	0.653413	0.0876886	5	10	9	6	10	10	-1.8232	-1.65591	-0.519971	-0.117294	-0.231307	-1.64604	-0.259327	0
A2M	DR2_CD4_Mono_Day25..DR2_CD4_NA_Day0	DR2_CD4_Mono_Day25	DR2_CD4_NA_Day0	10	0.552825	0.306926	0.0345797	0.399206	0.552825	-0.133749	0.0345797	0.306926	0.0876886	10	9	10	6	9	10	-1.06785	-1.2253	-0.519971	-0.146155	-0.451526	-1.64604	-0.115249	0
A2M	DR2_CD4_Mono_Day4..DR2_CD4_NA_Day0	DR2_CD4_Mono_Day4	DR2_CD4_NA_Day0	10	0.252757	0.28757	0.0345797	0.146576	0.257573	0.28757	0.0345797	0.28757	0.0876886	9	7	10	6	10	10	-2.0684	-1.99182	-0.519971	-0.0679188	-0.195499	-1.64604	-0.305658	0
A2M	DR2_CD8_Mixed_Day11..DR2_CD8_NA_Day0	DR2_CD8_Mixed_Day11	DR2_CD8_NA_Day0	10	-0.264852	-0.0395432	0.147008	-0.491799	-0.264852	-0.460916	0.147008	-0.0127774	0.17135	10	8	9	9	6	10	-1.1029	-0.933004	-1.32484	-0.698458	-0.408247	-0.268547	-0.121291	0
A2M	DR2_CD8_Mixed_Day18..DR2_CD8_NA_Day0	DR2_CD8_Mixed_Day18	DR2_CD8_NA_Day0	10	-0.140765	0.150534	0.147008	-0.383807	-0.140765	-0.25388	0.147008	0.150534	0.17135	10	8	10	9	8	10	-1.31089	-1.27493	-1.32484	-0.577049	-0.496447	-0.268547	-0.158674	0
A2M	DR2_CD8_Mixed_Day21..DR2_CD8_NA_Day0	DR2_CD8_Mixed_Day21	DR2_CD8_NA_Day0	10	0.00363398	0.159581	0.147008	-0.646809	0.00363398	-0.031426	0.147008	0.159581	0.17135	10	7	10	9	9	10	-0.993731	-0.858744	-1.32484	-0.46639	-0.31756	-0.268547	-0.102004	0
A2M	DR2_CD8_Mixed_Day4..DR2_CD8_NA_Day0	DR2_CD8_Mixed_Day4	DR2_CD8_NA_Day0	10	0.143403	0.0564411	0.147008	-0.465466	0.31095	0.0434251	0.147008	0.145432	0.17135	5	4	8	9	8	10	-0.78949	-1.23928	-1.32484	-0.682215	-0.457323	-0.268547	-0.0683849	0
A2M	DR2_CD8_Mono_Day11..DR2_CD8_NA_Day0	DR2_CD8_Mono_Day11	DR2_CD8_NA_Day0	10	0.0310576	-0.0182555	0.147008	-0.0384105	0.0310576	-0.0182555	0.147008	-0.0182555	0.17135	10	9	10	9	10	10	-0.645006	-0.798069	-1.32484	-0.862357	-0.808243	-0.268547	-0.047529	0
A2M	DR2_CD8_Mono_Day18..DR2_CD8_NA_Day0	DR2_CD8_Mono_Day18	DR2_CD8_NA_Day0	10	-0.521655	-0.252377	0.147008	-0.746282	0.0804413	-0.252377	0.147008	0.301823	0.17135	8	6	8	9	10	10	-0.600791	-0.754702	-1.32484	-0.739744	-0.668863	-0.268547	-0.0407438	0
A2M	DR2_CD8_Mono_Day25..DR2_CD8_NA_Day0	DR2_CD8_Mono_Day25	DR2_CD8_NA_Day0	10	-0.556519	-0.434977	0.147008	-0.909372	-0.556519	-0.756647	0.147008	-0.434977	0.17135	10	7	10	9	7	10	-0.888789	-1.1743	-1.32484	-0.752349	-0.684331	-0.268547	-0.0844586	0
A2M	DR2_CD8_Mono_Day4..DR2_CD8_NA_Day0	DR2_CD8_Mono_Day4	DR2_CD8_NA_Day0	10	0.223108	0.23598	0.147008	-0.00437864	0.375351	0.124298	0.147008	0.314046	0.17135	6	8	7	9	7	10	-0.75998	-1.06813	-1.32484	-0.373752	-0.254044	-0.268547	-0.064271	0
A2ML1	DR1_CD4_Mixed_Day14..DR1_CD4_NA_Day0	DR1_CD4_Mixed_Day14	DR1_CD4_NA_Day0	10	0.0705114	-0.0630182	-0.0852013	0.0165784	0.282492	-0.314526	-0.24034	0.0779182	-0.0852013	7	8	8	10	6	7	-0.810348	-0.552089	-0.440412	-0.525192	-0.496732	-0.928546	-0.0713654	0
A2ML1	DR1_CD4_Mixed_Day4..DR1_CD4_NA_Day0	DR1_CD4_Mixed_Day4	DR1_CD4_NA_Day0	10	0.108943	0.122682	-0.0852013	0.108943	0.1901	-0.46152	-0.24034	0.300249	-0.0852013	8	10	6	10	4	7	-1.09017	-0.76512	-0.440412	-0.27209	-0.413519	-0.928546	-0.119225	0
A2ML1	DR1_CD4_Mono_Day11..DR1_CD4_NA_Day0	DR1_CD4_Mono_Day11	DR1_CD4_NA_Day0	10	0.695628	0.357432	-0.0852013	0.695628	0.818587	0.357432	-0.24034	0.357432	-0.0852013	8	10	10	10	10	7	-3.16388	-1.95521	-0.440412	-0.243544	-0.342267	-0.928546	-0.537733	0
A2ML1	DR1_CD4_Mono_Day18..DR1_CD4_NA_Day0	DR1_CD4_Mono_Day18	DR1_CD4_NA_Day0	10	0.645493	0.521186	-0.0852013	0.645493	0.860026	0.295002	-0.24034	0.658017	-0.0852013	8	10	9	10	8	7	-2.47834	-2.02869	-0.440412	-0.386074	-0.30311	-0.928546	-0.38868	0
A2ML1	DR1_CD4_Mono_Day4..DR1_CD4_NA_Day0	DR1_CD4_Mono_Day4	DR1_CD4_NA_Day0	10	0.156653	0.0764983	-0.0852013	0.156653	0.668172	0.0764983	-0.24034	0.0764983	-0.0852013	4	10	10	10	10	7	-1.58132	-1.85261	-0.440412	-0.275494	-0.748582	-0.928546	-0.211811	0
A2ML1	DR1_CD8_Mixed_Day11..DR1_CD8_NA_Day0	DR1_CD8_Mixed_Day11	DR1_CD8_NA_Day0	10	-0.056182	0.0667436	0.0961061	-0.421476	0.117328	0.0667436	0.0961061	0.96494	0.104435	9	7	4	9	10	10	-0.363473	-0.709064	-1.22074	-0.39289	-0.243826	-0.26345	-0.00737668	0
A2ML1	DR1_CD8_Mixed_Day18..DR1_CD8_NA_Day0	DR1_CD8_Mixed_Day18	DR1_CD8_NA_Day0	10	-0.367322	-0.0568617	0.0961061	-2.17242	2.06683	-2.11629	0.0961061	1.81947	0.104435	4	5	5	9	5	10	-1.68604	-1.429	-1.22074	-1.01189	-0.894269	-0.26345	-0.232788	-0.00478354
A2ML1	DR1_CD8_Mixed_Day21..DR1_CD8_NA_Day0	DR1_CD8_Mixed_Day21	DR1_CD8_NA_Day0	10	-0.0990366	0.132258	0.0961061	-0.20506	0.314438	-0.100625	0.0961061	0.59419	0.104435	8	9	7	9	9	10	-0.484759	-0.551109	-1.22074	-0.633999	-0.709524	-0.26345	-0.0245645	0
A2ML1	DR1_CD8_Mixed_Day4..DR1_CD8_NA_Day0	DR1_CD8_Mixed_Day4	DR1_CD8_NA_Day0	10	0.0578529	0.169778	0.0961061	-0.537622	0.533013	-0.0607866	0.0961061	0.465535	0.104435	5	4	6	9	6	10	-0.785904	-0.908447	-1.22074	-0.50209	-0.153548	-0.26345	-0.0677948	0
A2ML1	DR1_CD8_Mono_Day11..DR1_CD8_NA_Day0	DR1_CD8_Mono_Day11	DR1_CD8_NA_Day0	10	0.331293	0.336759	0.0961061	-0.538178	1.29147	-0.447429	0.0961061	1.13938	0.104435	5	5	5	9	5	10	-2.30469	-1.51307	-1.22074	-0.542626	-0.33258	-0.26345	-0.353357	0
A2ML1	DR1_CD8_Mono_Day18..DR1_CD8_NA_Day0	DR1_CD8_Mono_Day18	DR1_CD8_NA_Day0	10	-0.148025	0.0488905	0.0961061	-0.148025	0.0346785	0.0488905	0.0961061	0.193728	0.104435	8	10	8	9	10	10	-0.492956	-0.83918	-1.22074	-0.534194	-0.677338	-0.26345	-0.0257787	0
A2ML1	DR1_CD8_Mono_Day25..DR1_CD8_NA_Day0	DR1_CD8_Mono_Day25	DR1_CD8_NA_Day0	10	-0.536446	-0.225986	0.0961061	-1.57387	2.90102	-1.63743	0.0961061	-0.225986	0.104435	4	6	10	9	5	10	-0.946799	-0.866622	-1.22074	-0.437012	-0.351816	-0.26345	-0.0942505	0
A2ML1	DR1_CD8_Mono_Day4..DR1_CD8_NA_Day0	DR1_CD8_Mono_Day4	DR1_CD8_NA_Day0	10	0.157535	0.123366	0.0961061	0.0313692	0.194202	0.0215103	0.0961061	0.225221	0.104435	9	8	9	9	9	10	-1.02512	-1.46549	-1.22074	-0.399127	-0.371079	-0.26345	-0.107612	0
A2ML1	DR2_CD4_Mixed_Day14..DR2_CD4_NA_Day0	DR2_CD4_Mixed_Day14	DR2_CD4_NA_Day0	10	0.142903	0.325745	-0.266332	-0.0390818	0.142903	0.0603759	-0.335625	0.616097	-0.266332	10	6	5	10	8	6	-2.09737	-1.46027	-0.194942	-0.20246	-0.106682	-1.67763	-0.31232	0
A2ML1	DR2_CD4_Mixed_Day4..DR2_CD4_NA_Day0	DR2_CD4_Mixed_Day4	DR2_CD4_NA_Day0	10	-0.0274754	0.178959	-0.266332	-0.347098	1.08656	0.05902	-0.335625	0.323486	-0.266332	4	5	6	10	8	6	-2.11846	-0.856372	-0.194942	-0.598727	-0.195309	-1.67763	-0.315508	0
A2ML1	DR2_CD4_Mono_Day11..DR2_CD4_NA_Day0	DR2_CD4_Mono_Day11	DR2_CD4_NA_Day0	10	-0.270039	-0.197356	-0.266332	-0.357949	-0.270039	-0.205486	-0.335625	-0.197356	-0.266332	10	6	10	10	9	6	-0.763242	-0.596154	-0.194942	-0.821311	-1.44457	-1.67763	-0.0646341	0
A2ML1	DR2_CD4_Mono_Day18..DR2_CD4_NA_Day0	DR2_CD4_Mono_Day18	DR2_CD4_NA_Day0	10	0.178404	-0.124504	-0.266332	-1.2093	0.178404	-1.43448	-0.335625	-0.124504	-0.266332	10	4	10	10	4	6	-0.796549	-0.607932	-0.194942	-0.959718	-0.858776	-1.67763	-0.0693772	0
A2ML1	DR2_CD4_Mono_Day25..DR2_CD4_NA_Day0	DR2_CD4_Mono_Day25	DR2_CD4_NA_Day0	10	-0.382001	-0.717626	-0.266332	-1.24979	1.65942	-0.958175	-0.335625	1.53189	-0.266332	4	6	4	10	6	6	-0.665556	-0.543128	-0.194942	-0.584839	-0.854	-1.67763	-0.0507265	0
A2ML1	DR2_CD4_Mono_Day4..DR2_CD4_NA_Day0	DR2_CD4_Mono_Day4	DR2_CD4_NA_Day0	10	-0.0997758	-0.139134	-0.266332	-0.243528	-0.0997758	-0.225493	-0.335625	-0.139134	-0.266332	10	6	10	10	9	6	-1.13253	-0.633204	-0.194942	-0.492047	-0.993349	-1.67763	-0.126509	0
A2ML1	DR2_CD8_Mixed_Day11..DR2_CD8_NA_Day0	DR2_CD8_Mixed_Day11	DR2_CD8_NA_Day0	10	-0.0638033	-0.00552813	0.11367	-1.00819	-0.0638033	-0.586432	-0.274695	-0.00552813	0.31154	10	4	10	5	5	4	-0.897868	-0.722868	-1.24951	-0.557952	-0.436997	-0.606631	-0.0856279	0
A2ML1	DR2_CD8_Mixed_Day18..DR2_CD8_NA_Day0	DR2_CD8_Mixed_Day18	DR2_CD8_NA_Day0	10	0.361209	0.472868	0.11367	0.255565	0.539946	0.353676	-0.274695	0.725656	0.31154	6	9	6	5	9	4	-0.758273	-0.878691	-1.24951	-0.558784	-0.575425	-0.606631	-0.0639475	0
A2ML1	DR2_CD8_Mixed_Day21..DR2_CD8_NA_Day0	DR2_CD8_Mixed_Day21	DR2_CD8_NA_Day0	10	0.637662	0.889819	0.11367	-1.09556	1.09898	-1.00216	-0.274695	1.14419	0.31154	6	4	6	5	4	4	-1.17302	-1.53041	-1.24951	-0.326914	-0.252583	-0.606631	-0.133832	0
A2ML1	DR2_CD8_Mixed_Day4..DR2_CD8_NA_Day0	DR2_CD8_Mixed_Day4	DR2_CD8_NA_Day0	10	0.0625046	0.151435	0.11367	0.0625046	0.108425	0.151435	-0.274695	0.371107	0.31154	9	10	6	5	10	4	-0.805901	-0.812288	-1.24951	-1.81432	-0.728771	-0.606631	-0.070794	-0.370424
A2ML1	DR2_CD8_Mono_Day11..DR2_CD8_NA_Day0	DR2_CD8_Mono_Day11	DR2_CD8_NA_Day0	10	-0.0791836	-0.186635	0.11367	-0.206394	-0.0791836	-0.340523	-0.274695	-0.186635	0.31154	10	7	10	5	6	4	-1.0613	-1.4757	-1.24951	-0.537015	-0.554661	-0.606631	-0.113955	0
A2ML1	DR2_CD8_Mono_Day18..DR2_CD8_NA_Day0	DR2_CD8_Mono_Day18	DR2_CD8_NA_Day0	10	-0.519413	-0.195395	0.11367	-0.556619	-0.519202	-0.51582	-0.274695	-0.182707	0.31154	9	7	9	5	7	4	-1.0606	-0.932931	-1.24951	-1.08937	-0.839004	-0.606631	-0.113867	-0.0254199
A2ML1	DR2_CD8_Mono_Day25..DR2_CD8_NA_Day0	DR2_CD8_Mono_Day25	DR2_CD8_NA_Day0	10	-0.263265	-0.31482	0.11367	-0.263265	-0.263265	-0.31482	-0.274695	0.109692	0.31154	10	10	9	5	10	4	-1.0346	-1.14788	-1.24951	-0.412792	-0.54075	-0.606631	-0.109261	0
A2ML1	DR2_CD8_Mono_Day4..DR2_CD8_NA_Day0	DR2_CD8_Mono_Day4	DR2_CD8_NA_Day0	10	-0.185275	-0.164527	0.11367	-0.364995	-0.185275	-0.168039	-0.274695	-0.164527	0.31154	10	8	10	5	9	4	-0.370456	-0.608468	-1.24951	-0.834563	-0.995156	-0.606631	-0.00843547	0
AAAS	DR1_CD4_Mixed_Day14..DR1_CD4_NA_Day0	DR1_CD4_Mixed_Day14	DR1_CD4_NA_Day0	10	0.239289	0.19533	-0.159234	0.239289	0.239289	0.19533	-0.35737	0.19533	0.163416	10	10	10	5	10	5	-1.64769	-1.06428	-0.22986	-0.652196	-0.819728	-1.48406	-0.224437	0
AAAS	DR1_CD4_Mixed_Day4..DR1_CD4_NA_Day0	DR1_CD4_Mixed_Day4	DR1_CD4_NA_Day0	10	-0.0824512	-0.320245	-0.159234	-0.145292	-0.0702087	-0.614985	-0.35737	-0.287443	0.163416	9	8	9	5	6	5	-0.435707	-0.178716	-0.22986	-0.787626	-1.32902	-1.48406	-0.0179196	0
AAAS	DR1_CD4_Mono_Day11..DR1_CD4_NA_Day0	DR1_CD4_Mono_Day11	DR1_CD4_NA_Day0	10	0.0183488	0.122355	-0.159234	-0.562823	0.537197	-1.73942	-0.35737	0.829165	0.163416	5	5	4	5	4	5	-0.733827	-0.79401	-0.22986	-0.531763	-0.479971	-1.48406	-0.0602395	0
AAAS	DR1_CD4_Mono_Day18..DR1_CD4_NA_Day0	DR1_CD4_Mono_Day18	DR1_CD4_NA_Day0	10	0.0434979	-0.14829	-0.159234	-0.338069	0.392956	-1.25874	-0.35737	1.52996	0.163416	7	7	4	5	6	5	-0.450455	-0.81192	-0.22986	-0.285429	-0.492432	-1.48406	-0.0198177	0
AAAS	DR1_CD4_Mono_Day4..DR1_CD4_NA_Day0	DR1_CD4_Mono_Day4	DR1_CD4_NA_Day0	10	-0.115133	-0.193849	-0.159234	-1.14136	0.159641	-1.28873	-0.35737	0.0354747	0.163416	6	4	5	5	4	5	-0.172045	-0.167266	-0.22986	-1.09931	-2.04516	-1.48406	0	-0.0283657
AAAS	DR1_CD8_Mixed_Day11..DR1_CD8_NA_Day0	DR1_CD8_Mixed_Day11	DR1_CD8_NA_Day0	10	0.54878	0.37113	0.202921	0.406961	0.54878	0.37113	0.165861	0.37113	0.279585	10	9	10	6	10	9	-1.53057	-2.40119	-1.26959	-0.0822136	-0.164062	-0.203031	-0.201536	0
AAAS	DR1_CD8_Mixed_Day18..DR1_CD8_NA_Day0	DR1_CD8_Mixed_Day18	DR1_CD8_NA_Day0	10	1.21252	1.65505	0.202921	-0.821696	2.11989	-1.01545	0.165861	1.93612	0.279585	5	4	6	6	4	9	-1.97277	-3.37014	-1.26959	-0.087863	-0.167512	-0.203031	-0.287668	0
AAAS	DR1_CD8_Mixed_Day21..DR1_CD8_NA_Day0	DR1_CD8_Mixed_Day21	DR1_CD8_NA_Day0	10	0.828699	0.907849	0.202921	-0.478421	1.94621	-0.18818	0.165861	2.11207	0.279585	5	5	5	6	5	9	-2.40635	-3.07874	-1.26959	-0.0854095	-0.12041	-0.203031	-0.374322	0
AAAS	DR1_CD8_Mixed_Day4..DR1_CD8_NA_Day0	DR1_CD8_Mixed_Day4	DR1_CD8_NA_Day0	10	-0.0940551	0.137782	0.202921	-0.217894	-0.0940551	0.137782	0.165861	0.157619	0.279585	10	6	9	6	10	9	-1.16584	-1.27861	-1.26959	-0.553354	-0.326446	-0.203031	-0.132509	0
AAAS	DR1_CD8_Mono_Day11..DR1_CD8_NA_Day0	DR1_CD8_Mono_Day11	DR1_CD8_NA_Day0	10	0.712172	1.10375	0.202921	0.712172	0.712172	-0.324589	0.165861	1.44248	0.279585	10	10	5	6	4	9	-1.85751	-2.44504	-1.26959	-0.0515078	-0.0904659	-0.203031	-0.263738	0
AAAS	DR1_CD8_Mono_Day18..DR1_CD8_NA_Day0	DR1_CD8_Mono_Day18	DR1_CD8_NA_Day0	10	0.47201	0.679872	0.202921	-0.382915	1.55833	-0.345385	0.165861	1.7242	0.279585	5	5	5	6	5	9	-1.9627	-2.64152	-1.26959	-0.265411	-0.177288	-0.203031	-0.285659	0
AAAS	DR1_CD8_Mono_Day25..DR1_CD8_NA_Day0	DR1_CD8_Mono_Day25	DR1_CD8_NA_Day0	10	0.831694	1.32695	0.202921	-0.140392	2.11846	-1.51597	0.165861	2.28432	0.279585	5	7	5	6	4	9	-1.23436	-1.52076	-1.26959	-0.081947	-0.0962641	-0.203031	-0.145295	0
AAAS	DR1_CD8_Mono_Day4..DR1_CD8_NA_Day0	DR1_CD8_Mono_Day4	DR1_CD8_NA_Day0	10	0.259269	0.26373	0.202921	0.102489	0.526261	0.184991	0.165861	0.34247	0.279585	5	9	9	6	9	9	-1.0045	-1.06417	-1.26959	-0.364332	-0.229907	-0.203031	-0.10396	0
AAAS	DR2_CD4_Mixed_Day14..DR2_CD4_NA_Day0	DR2_CD4_Mixed_Day14	DR2_CD4_NA_Day0	10	-0.166108	-0.436219	-0.182992	-0.255301	-0.166108	-0.61129	-0.229895	-0.261149	-0.182992	10	9	9	10	9	7	-0.353015	-0.362261	-0.23208	-1.54905	-1.44258	-1.44835	-0.00583854	-0.21607
AAAS	DR2_CD4_Mixed_Day4..DR2_CD4_NA_Day0	DR2_CD4_Mixed_Day4	DR2_CD4_NA_Day0	10	0.114831	0.0601601	-0.182992	0.0848493	0.378907	0.0601601	-0.229895	0.294393	-0.182992	7	9	5	10	10	7	-1.18826	-0.533464	-0.23208	-0.194868	-0.383746	-1.44835	-0.13657	0
AAAS	DR2_CD4_Mono_Day11..DR2_CD4_NA_Day0	DR2_CD4_Mono_Day11	DR2_CD4_NA_Day0	10	-0.2962	-0.473064	-0.182992	-1.15344	0.270447	-0.61541	-0.229895	-0.376316	-0.182992	4	5	9	10	8	7	-0.173161	-0.0922223	-0.23208	-0.845849	-1.98826	-1.44835	0	0
AAAS	DR2_CD4_Mono_Day18..DR2_CD4_NA_Day0	DR2_CD4_Mono_Day18	DR2_CD4_NA_Day0	10	-0.24154	-0.611313	-0.182992	-0.24154	0.172311	-0.663031	-0.229895	-0.370004	-0.182992	6	10	8	10	9	7	-0.239372	-0.222899	-0.23208	-1.11098	-1.35846	-1.44835	0	-0.0318022
AAAS	DR2_CD4_Mono_Day25..DR2_CD4_NA_Day0	DR2_CD4_Mono_Day25	DR2_CD4_NA_Day0	10	-0.581075	-0.825487	-0.182992	-0.581075	0.345858	-0.825487	-0.229895	-0.825487	-0.182992	7	10	10	10	10	7	-0.32428	-0.283873	-0.23208	-1.86415	-1.73239	-1.44835	-0.00161989	-0.402845
AAAS	DR2_CD4_Mono_Day4..DR2_CD4_NA_Day0	DR2_CD4_Mono_Day4	DR2_CD4_NA_Day0	10	0.15129	-0.0180606	-0.182992	0.0820363	0.166562	-0.0180606	-0.229895	-0.0103614	-0.182992	7	7	9	10	10	7	-1.13369	-1.49755	-0.23208	-0.293777	-1.00916	-1.44835	-0.126771	0
AAAS	DR2_CD8_Mixed_Day11..DR2_CD8_NA_Day0	DR2_CD8_Mixed_Day11	DR2_CD8_NA_Day0	10	-0.063784	-0.0690949	0.0144687	-0.063784	0.107164	-0.0690949	0.0144687	0.115332	0.0144687	8	10	6	10	10	10	-0.475292	-0.369017	-0.712264	-1.38133	-1.56977	-1.44513	-0.0233763	-0.135053
AAAS	DR2_CD8_Mixed_Day18..DR2_CD8_NA_Day0	DR2_CD8_Mixed_Day18	DR2_CD8_NA_Day0	10	-0.170119	-0.292646	0.0144687	-0.170119	-0.0183345	-0.292646	0.0144687	-0.131899	0.0144687	8	10	9	10	10	10	-0.836903	-0.684228	-0.712264	-0.651964	-0.525693	-1.44513	-0.0759138	0
AAAS	DR2_CD8_Mixed_Day21..DR2_CD8_NA_Day0	DR2_CD8_Mixed_Day21	DR2_CD8_NA_Day0	10	0.129629	-0.0486401	0.0144687	0.0358547	0.475191	-0.23736	0.0144687	0.0465311	0.0144687	7	8	8	10	7	10	-0.88042	-0.78246	-0.712264	-0.528013	-0.572434	-1.44513	-0.0831517	0
AAAS	DR2_CD8_Mixed_Day4..DR2_CD8_NA_Day0	DR2_CD8_Mixed_Day4	DR2_CD8_NA_Day0	10	-0.346881	-0.247515	0.0144687	-0.444532	-0.346881	-0.572647	0.0144687	-0.247515	0.0144687	10	6	10	10	6	10	-0.379529	-0.4199	-0.712264	-1.41304	-1.07192	-1.44513	-0.00974236	-0.149714
AAAS	DR2_CD8_Mono_Day11..DR2_CD8_NA_Day0	DR2_CD8_Mono_Day11	DR2_CD8_NA_Day0	10	0.0921506	0.169895	0.0144687	-0.104039	0.628412	0.0527014	0.0144687	0.335675	0.0144687	4	9	6	10	9	10	-0.519154	-0.511615	-0.712264	-0.581918	-0.669776	-1.44513	-0.0294675	0
AAAS	DR2_CD8_Mono_Day18..DR2_CD8_NA_Day0	DR2_CD8_Mono_Day18	DR2_CD8_NA_Day0	10	-0.0910542	-0.0237465	0.0144687	-0.736587	-0.0842755	-0.588896	0.0144687	-0.0219012	0.0144687	9	6	9	10	7	10	-0.67929	-0.52242	-0.712264	-0.41855	-0.411645	-1.44513	-0.0525201	0
AAAS	DR2_CD8_Mono_Day25..DR2_CD8_NA_Day0	DR2_CD8_Mono_Day25	DR2_CD8_NA_Day0	10	0.181918	-0.109448	0.0144687	-1.63137	2.20759	-1.79159	0.0144687	-0.109448	0.0144687	5	4	10	10	5	10	-0.958453	-1.02709	-0.712264	-0.360885	-0.478737	-1.44513	-0.0961551	0
AAAS	DR2_CD8_Mono_Day4..DR2_CD8_NA_Day0	DR2_CD8_Mono_Day4	DR2_CD8_NA_Day0	10	-0.298263	-0.256569	0.0144687	-0.685141	-0.298263	-0.761287	0.0144687	-0.256569	0.0144687	10	6	10	10	5	10	-0.401968	-0.333846	-0.712264	-0.781702	-0.803973	-1.44513	-0.0132514	0
AADAC	DR1_CD4_Mixed_Day14..DR1_CD4_NA_Day0	DR1_CD4_Mixed_Day14	DR1_CD4_NA_Day0	9	0.482878	0.337391	0.0733557	0.423781	0.574208	0.337391	-0.0272924	0.457695	0.107663	8	8	8	5	9	7	-2.27143	-2.59753	-0.5219	-0.120655	-0.217477	-0.55496	-0.379432	0
AADAC	DR1_CD4_Mixed_Day4..DR1_CD4_NA_Day0	DR1_CD4_Mixed_Day4	DR1_CD4_NA_Day0	9	0.221946	0.111585	0.0733557	0.221946	0.221946	0.10809	-0.0272924	0.190831	0.107663	9	9	7	5	8	7	-2.32452	-1.51054	-0.5219	-0.241116	-0.402433	-0.55496	-0.390986	0
AADAC	DR1_CD4_Mono_Day11..DR1_CD4_NA_Day0	DR1_CD4_Mono_Day11	DR1_CD4_NA_Day0	9	0.245454	0.0871926	0.0733557	0.245454	0.246485	0.0109256	-0.0272924	0.0915868	0.107663	8	9	8	5	6	7	-0.959124	-1.26418	-0.5219	-0.591849	-0.451905	-0.55496	-0.102956	0
AADAC	DR1_CD4_Mono_Day18..DR1_CD4_NA_Day0	DR1_CD4_Mono_Day18	DR1_CD4_NA_Day0	9	0.466394	0.607208	0.0733557	0.466394	0.538106	0.607208	-0.0272924	0.683173	0.107663	8	9	7	5	9	7	-2.00352	-2.17644	-0.5219	-0.644565	-0.971341	-0.55496	-0.319829	0
AADAC	DR1_CD4_Mono_Day4..DR1_CD4_NA_Day0	DR1_CD4_Mono_Day4	DR1_CD4_NA_Day0	9	0.0920467	0.0869114	0.0733557	0.0704712	0.140633	0.0755315	-0.0272924	0.12542	0.107663	7	6	8	5	7	7	-1.32861	-1.40118	-0.5219	-0.265923	-0.41	-0.55496	-0.175808	0
AADAC	DR1_CD8_Mixed_Day11..DR1_CD8_NA_Day0	DR1_CD8_Mixed_Day11	DR1_CD8_NA_Day0	9	0.12563	0.00716049	0.0128009	-0.234026	0.206813	-0.0268834	0.0128009	0.00716049	0.0128009	8	6	9	9	6	9	-1.16915	-1.27428	-1.49774	-0.241483	-0.354977	-1.06748	-0.143866	0
AADAC	DR1_CD8_Mixed_Day18..DR1_CD8_NA_Day0	DR1_CD8_Mixed_Day18	DR1_CD8_NA_Day0	9	-0.113995	0.0327567	0.0128009	-0.262575	0.371212	-0.081876	0.0128009	0.316135	0.0128009	6	8	6	9	8	9	-0.390958	-0.520255	-1.49774	-0.617191	-0.557431	-1.06748	-0.0121962	0
AADAC	DR1_CD8_Mixed_Day21..DR1_CD8_NA_Day0	DR1_CD8_Mixed_Day21	DR1_CD8_NA_Day0	9	0.162184	0.341112	0.0128009	0.162184	0.162184	0.341112	0.0128009	0.341112	0.0128009	9	9	9	9	9	9	-1.86582	-1.69812	-1.49774	-0.763308	-0.68113	-1.06748	-0.290959	0
AADAC	DR1_CD8_Mixed_Day4..DR1_CD8_NA_Day0	DR1_CD8_Mixed_Day4	DR1_CD8_NA_Day0	9	0.0590029	0.14546	0.0128009	0.0590029	0.0590029	0.14546	0.0128009	0.14546	0.0128009	9	9	9	9	9	9	-0.863062	-0.764182	-1.49774	-0.637645	-0.463123	-1.06748	-0.0850624	0
AADAC	DR1_CD8_Mono_Day11..DR1_CD8_NA_Day0	DR1_CD8_Mono_Day11	DR1_CD8_NA_Day0	9	-0.653617	-0.47469	0.0128009	-0.990973	-0.149044	-0.625509	0.0128009	-0.0460689	0.0128009	7	5	7	9	8	9	-0.24179	-0.281803	-1.49774	-0.854012	-0.647022	-1.06748	0	0
AADAC	DR1_CD8_Mono_Day18..DR1_CD8_NA_Day0	DR1_CD8_Mono_Day18	DR1_CD8_NA_Day0	9	0.595094	0.556658	0.0128009	0.343696	0.595094	0.556658	0.0128009	0.556658	0.0128009	9	8	9	9	9	9	-2.31422	-2.67306	-1.49774	-0.34031	-0.25446	-1.06748	-0.389545	0
AADAC	DR1_CD8_Mono_Day25..DR1_CD8_NA_Day0	DR1_CD8_Mono_Day25	DR1_CD8_NA_Day0	9	-1.0054	-1.04383	0.0128009	-1.65079	0.232667	-1.63799	0.0128009	0.128775	0.0128009	7	5	7	9	5	9	-0.358874	-0.371607	-1.49774	-0.619235	-0.632397	-1.06748	-0.00732368	0
AADAC	DR1_CD8_Mono_Day4..DR1_CD8_NA_Day0	DR1_CD8_Mono_Day4	DR1_CD8_NA_Day0	9	0.141166	0.0081273	0.0128009	0.141166	0.141166	0.0081273	0.0128009	0.077427	0.0128009	9	9	8	9	9	9	-0.992218	-1.18254	-1.49774	-0.937756	-0.91929	-1.06748	-0.10912	0
AADAC	DR2_CD4_Mixed_Day14..DR2_CD4_NA_Day0	DR2_CD4_Mixed_Day14	DR2_CD4_NA_Day0	9	-0.24867	0.0868955	0.137749	-0.24867	-0.24867	-0.0756442	0.137749	0.0868955	0.155388	9	9	9	8	7	9	-0.822914	-1.42105	-2.39472	-0.958378	-0.744582	-0.367031	-0.0779127	-0.00118938
AADAC	DR2_CD4_Mixed_Day4..DR2_CD4_NA_Day0	DR2_CD4_Mixed_Day4	DR2_CD4_NA_Day0	9	-0.0244143	0.172667	0.137749	-0.0244143	-0.000359442	0.172667	0.137749	0.172667	0.155388	7	9	9	8	9	9	-0.594738	-1.00824	-2.39472	-0.836696	-0.458605	-0.367031	-0.0418452	0
AADAC	DR2_CD4_Mono_Day11..DR2_CD4_NA_Day0	DR2_CD4_Mono_Day11	DR2_CD4_NA_Day0	9	-0.159509	0.168825	0.137749	-0.357305	-0.159509	-0.352545	0.137749	0.168825	0.155388	9	6	9	8	4	9	-0.963282	-1.53643	-2.39472	-0.695099	-0.368127	-0.367031	-0.103587	0
AADAC	DR2_CD4_Mono_Day18..DR2_CD4_NA_Day0	DR2_CD4_Mono_Day18	DR2_CD4_NA_Day0	9	0.14288	0.542434	0.137749	0.141786	0.331596	0.505731	0.137749	0.595148	0.155388	6	8	6	8	8	9	-0.860405	-1.51537	-2.39472	-0.466958	-0.320858	-0.367031	-0.084723	0
AADAC	DR2_CD4_Mono_Day25..DR2_CD4_NA_Day0	DR2_CD4_Mono_Day25	DR2_CD4_NA_Day0	9	0.458631	0.786965	0.137749	0.330933	0.466568	0.503959	0.137749	0.989806	0.155388	8	7	6	8	7	9	-1.16616	-1.32268	-2.39472	-0.326851	-0.17212	-0.367031	-0.143391	0
AADAC	DR2_CD4_Mono_Day4..DR2_CD4_NA_Day0	DR2_CD4_Mono_Day4	DR2_CD4_NA_Day0	9	-0.251623	-0.0900494	0.137749	-0.251623	-0.251623	-0.167512	0.137749	-0.0900494	0.155388	9	9	9	8	7	9	-0.64301	-1.15853	-2.39472	-1.69803	-0.726597	-0.367031	-0.0496686	-0.365196
AADAC	DR2_CD8_Mixed_Day11..DR2_CD8_NA_Day0	DR2_CD8_Mixed_Day11	DR2_CD8_NA_Day0	9	0.101845	-0.137753	-0.0930131	-0.664047	0.261644	-0.747637	-0.0930131	0.0953386	-0.0930131	8	4	8	9	5	9	-0.567475	-0.516079	-0.309011	-0.453474	-0.395801	-0.815081	-0.0375973	0
AADAC	DR2_CD8_Mixed_Day18..DR2_CD8_NA_Day0	DR2_CD8_Mixed_Day18	DR2_CD8_NA_Day0	9	0.135073	0.254135	-0.0930131	0.135073	1.1233	0.254135	-0.0930131	0.254135	-0.0930131	4	9	9	9	9	9	-0.813207	-0.5501	-0.309011	-0.64718	-0.46751	-0.815081	-0.0762788	0
AADAC	DR2_CD8_Mixed_Day21..DR2_CD8_NA_Day0	DR2_CD8_Mixed_Day21	DR2_CD8_NA_Day0	9	0.314313	-0.0717691	-0.0930131	0.314313	1.28289	-0.780548	-0.0930131	-0.0717691	-0.0930131	5	9	9	9	6	9	-0.597248	-0.493192	-0.309011	-0.576123	-0.554569	-0.815081	-0.0423088	0
AADAC	DR2_CD8_Mixed_Day4..DR2_CD8_NA_Day0	DR2_CD8_Mixed_Day4	DR2_CD8_NA_Day0	9	0.199058	0.150094	-0.0930131	0.100825	0.23864	0.149056	-0.0930131	0.309357	-0.0930131	7	7	6	9	8	9	-1.47674	-1.07596	-0.309011	-0.352969	-0.318611	-0.815081	-0.208077	0
AADAC	DR2_CD8_Mono_Day11..DR2_CD8_NA_Day0	DR2_CD8_Mono_Day11	DR2_CD8_NA_Day0	9	0.213971	0.0481532	-0.0930131	0.213971	0.213971	-1.00784	-0.0930131	1.00585	-0.0930131	9	9	4	9	5	9	-0.74376	-1.03294	-0.309011	-0.232457	-0.246199	-0.815081	-0.0648984	0
AADAC	DR2_CD8_Mono_Day18..DR2_CD8_NA_Day0	DR2_CD8_Mono_Day18	DR2_CD8_NA_Day0	9	0.312517	0.271219	-0.0930131	0.312517	0.510816	0.271219	-0.0930131	1.00171	-0.0930131	7	9	6	9	9	9	-0.629896	-0.616587	-0.309011	-0.258364	-0.276138	-0.815081	-0.047529	0
AADAC	DR2_CD8_Mono_Day25..DR2_CD8_NA_Day0	DR2_CD8_Mono_Day25	DR2_CD8_NA_Day0	9	-0.38795	-0.336762	-0.0930131	-0.38795	0.835094	-1.49198	-0.0930131	0.437466	-0.0930131	6	9	6	9	6	9	-0.399773	-0.502171	-0.309011	-0.610229	-0.620135	-0.815081	-0.0136167	0
AADAC	DR2_CD8_Mono_Day4..DR2_CD8_NA_Day0	DR2_CD8_Mono_Day4	DR2_CD8_NA_Day0	9	0.308958	0.133566	-0.0930131	0.308958	0.4469	-0.0801902	-0.0930131	0.1871	-0.0930131	7	9	7	9	6	9	-1.31945	-0.834676	-0.309011	-0.290764	-0.316525	-0.815081	-0.174238	0
AADACL3	DR1_CD4_Mixed_Day14..DR1_CD4_NA_Day0	DR1_CD4_Mixed_Day14	DR1_CD4_NA_Day0	10	0.00424669	-0.0201018	-0.0516256	0.00424669	0.0567171	-0.0201018	-0.241814	-0.0201018	-0.0516256	7	10	10	10	10	6	-0.795256	-0.706463	-0.493348	-1.08269	-1.10067	-0.452919	-0.0692452	-0.0233171
AADACL3	DR1_CD4_Mixed_Day4..DR1_CD4_NA_Day0	DR1_CD4_Mixed_Day4	DR1_CD4_NA_Day0	10	0.221781	0.192425	-0.0516256	0.1926	0.221781	0.187186	-0.241814	0.226948	-0.0516256	10	9	8	10	9	6	-1.43826	-1.08097	-0.493348	-0.286349	-0.335439	-0.452919	-0.182704	0
AADACL3	DR1_CD4_Mono_Day11..DR1_CD4_NA_Day0	DR1_CD4_Mono_Day11	DR1_CD4_NA_Day0	10	-0.15449	-0.0981969	-0.0516256	-0.236392	0.0209055	-0.101536	-0.241814	-0.0354688	-0.0516256	8	9	8	10	9	6	-0.350482	-0.648679	-0.493348	-0.957812	-1.46659	-0.452919	-0.00548617	0
AADACL3	DR1_CD4_Mono_Day18..DR1_CD4_NA_Day0	DR1_CD4_Mono_Day18	DR1_CD4_NA_Day0	10	-0.53796	-0.462116	-0.0516256	-0.709069	-0.53796	-0.462116	-0.241814	-0.462116	-0.0516256	10	8	10	10	10	6	-0.425111	-0.442475	-0.493348	-1.46977	-1.28736	-0.452919	-0.0165131	-0.177532
AADACL3	DR1_CD4_Mono_Day4..DR1_CD4_NA_Day0	DR1_CD4_Mono_Day4	DR1_CD4_NA_Day0	10	0.0475378	0.131227	-0.0516256	0.0475378	0.0475378	0.131227	-0.241814	0.131227	-0.0516256	10	10	10	10	10	6	-1.84507	-1.45499	-0.493348	-0.498573	-0.953904	-0.452919	-0.262497	0
AADACL3	DR1_CD8_Mixed_Day11..DR1_CD8_NA_Day0	DR1_CD8_Mixed_Day11	DR1_CD8_NA_Day0	10	-0.243708	-0.17919	0.182878	-0.697376	-0.243708	-0.417342	0.118256	-0.152544	0.222912	10	6	9	6	7	8	-0.415648	-0.333674	-1.35085	-0.661098	-0.817234	-0.260164	-0.0152152	0
AADACL3	DR1_CD8_Mixed_Day18..DR1_CD8_NA_Day0	DR1_CD8_Mixed_Day18	DR1_CD8_NA_Day0	10	0.0803911	0.412744	0.182878	0.0803911	0.383328	0.412744	0.118256	0.711922	0.222912	8	10	8	6	10	8	-0.918186	-1.11454	-1.35085	-0.612683	-0.706698	-0.260164	-0.0895549	0
AADACL3	DR1_CD8_Mixed_Day21..DR1_CD8_NA_Day0	DR1_CD8_Mixed_Day21	DR1_CD8_NA_Day0	10	-0.114446	0.102075	0.182878	-0.114446	0.149625	0.102075	0.118256	0.791344	0.222912	9	10	7	6	10	8	-0.466888	-0.613724	-1.35085	-0.63097	-0.831807	-0.260164	-0.0220521	0
AADACL3	DR1_CD8_Mixed_Day4..DR1_CD8_NA_Day0	DR1_CD8_Mixed_Day4	DR1_CD8_NA_Day0	10	-0.0129836	0.0649813	0.182878	-0.055919	-0.000196207	0.0368276	0.118256	0.093135	0.222912	8	8	9	6	9	8	-0.774491	-0.644813	-1.35085	-0.930009	-0.721753	-0.260164	-0.0659313	0
AADACL3	DR1_CD8_Mono_Day11..DR1_CD8_NA_Day0	DR1_CD8_Mono_Day11	DR1_CD8_NA_Day0	10	0.377766	0.560644	0.182878	0.20684	0.500738	0.494931	0.118256	0.669798	0.222912	8	8	8	6	9	8	-1.56174	-2.02824	-1.35085	-0.338372	-0.398519	-0.260164	-0.207724	0
AADACL3	DR1_CD8_Mono_Day18..DR1_CD8_NA_Day0	DR1_CD8_Mono_Day18	DR1_CD8_NA_Day0	10	-0.0669915	0.142536	0.182878	-0.0669915	-0.0669915	0.142536	0.118256	0.889068	0.222912	10	10	4	6	10	8	-0.778828	-0.575991	-1.35085	-0.883726	-0.82013	-0.260164	-0.0666424	0
AADACL3	DR1_CD8_Mono_Day25..DR1_CD8_NA_Day0	DR1_CD8_Mono_Day25	DR1_CD8_NA_Day0	10	-0.923244	-0.505909	0.182878	-1.39702	0.699588	-0.505909	0.118256	-0.505909	0.222912	4	9	10	6	10	8	-0.271382	-0.383673	-1.35085	-0.866179	-0.853716	-0.260164	0	0
AADACL3	DR1_CD8_Mono_Day4..DR1_CD8_NA_Day0	DR1_CD8_Mono_Day4	DR1_CD8_NA_Day0	10	0.0685574	0.211876	0.182878	0.00201539	0.312906	0.191125	0.118256	0.73024	0.222912	8	9	4	6	9	8	-0.756662	-1.10675	-1.35085	-0.511023	-0.260518	-0.260164	-0.0637442	0
AADACL3	DR2_CD4_Mixed_Day14..DR2_CD4_NA_Day0	DR2_CD4_Mixed_Day14	DR2_CD4_NA_Day0	10	0.286608	0.0607557	-0.14738	0.286608	0.418487	-0.0236871	-0.484379	0.200871	0.288011	8	10	7	4	8	5	-1.50599	-0.607285	-0.361386	-0.543692	-0.510999	-1.0423	-0.195587	0
AADACL3	DR2_CD4_Mixed_Day4..DR2_CD4_NA_Day0	DR2_CD4_Mixed_Day4	DR2_CD4_NA_Day0	10	0.203082	-0.042358	-0.14738	0.203082	0.431743	-0.042358	-0.484379	0.0122741	0.288011	5	10	9	4	10	5	-1.18904	-0.762708	-0.361386	-0.484034	-0.484555	-1.0423	-0.13657	0
AADACL3	DR2_CD4_Mono_Day11..DR2_CD4_NA_Day0	DR2_CD4_Mono_Day11	DR2_CD4_NA_Day0	10	0.190122	0.00988113	-0.14738	0.0796099	0.35843	0.00988113	-0.484379	0.522605	0.288011	7	8	4	4	10	5	-0.977702	-0.747924	-0.361386	-0.226419	-0.621433	-1.0423	-0.0992619	0
AADACL3	DR2_CD4_Mono_Day18..DR2_CD4_NA_Day0	DR2_CD4_Mono_Day18	DR2_CD4_NA_Day0	10	-0.00997209	0.0210153	-0.14738	-0.45975	0.282114	-0.23292	-0.484379	0.0210153	0.288011	8	6	10	4	8	5	-0.587945	-0.843354	-0.361386	-0.30943	-0.39194	-1.0423	-0.0388642	0
AADACL3	DR2_CD4_Mono_Day25..DR2_CD4_NA_Day0	DR2_CD4_Mono_Day25	DR2_CD4_NA_Day0	10	0.639582	0.45599	-0.14738	-0.110372	1.73123	-1.26806	-0.484379	1.01704	0.288011	5	7	7	4	5	5	-1.01812	-0.984621	-0.361386	-0.121378	-0.115547	-1.0423	-0.10659	0
AADACL3	DR2_CD4_Mono_Day4..DR2_CD4_NA_Day0	DR2_CD4_Mono_Day4	DR2_CD4_NA_Day0	10	0.118255	0.230684	-0.14738	0.0833376	0.201154	0.230684	-0.484379	0.259591	0.288011	8	7	9	4	10	5	-1.43043	-1.2567	-0.361386	-0.157594	-0.686842	-1.0423	-0.181392	0
AADACL3	DR2_CD8_Mixed_Day11..DR2_CD8_NA_Day0	DR2_CD8_Mixed_Day11	DR2_CD8_NA_Day0	10	-0.125405	0.0879778	0.0388727	-0.331122	0.103391	-0.191888	0.0388727	0.24926	0.183136	8	6	7	7	7	10	-0.578035	-0.54565	-0.559256	-0.466148	-0.41052	-0.345438	-0.0375046	0
AADACL3	DR2_CD8_Mixed_Day18..DR2_CD8_NA_Day0	DR2_CD8_Mixed_Day18	DR2_CD8_NA_Day0	10	-0.257056	-0.317984	0.0388727	-1.55481	-0.257056	-1.52538	0.0388727	-0.317984	0.183136	10	4	10	7	4	10	-0.595008	-0.841575	-0.559256	-0.715645	-0.718309	-0.345438	-0.0398347	0
AADACL3	DR2_CD8_Mixed_Day21..DR2_CD8_NA_Day0	DR2_CD8_Mixed_Day21	DR2_CD8_NA_Day0	10	-0.445809	-0.328373	0.0388727	-2.35479	-0.445809	-0.63858	0.0388727	-0.328373	0.183136	10	5	10	7	8	10	-0.442918	-0.426874	-0.559256	-0.800925	-0.835566	-0.345438	-0.0189368	0
AADACL3	DR2_CD8_Mixed_Day4..DR2_CD8_NA_Day0	DR2_CD8_Mixed_Day4	DR2_CD8_NA_Day0	10	-0.0298682	0.175186	0.0388727	-0.0298682	0.0912765	-0.701452	0.0388727	0.376771	0.183136	7	10	6	7	4	10	-0.606024	-0.742066	-0.559256	-0.656144	-0.835154	-0.345438	-0.0416127	0
AADACL3	DR2_CD8_Mono_Day11..DR2_CD8_NA_Day0	DR2_CD8_Mono_Day11	DR2_CD8_NA_Day0	10	0.327124	0.454756	0.0388727	0.223405	0.327124	0.454756	0.0388727	0.454756	0.183136	10	8	10	7	10	10	-1.7208	-1.95166	-0.559256	-0.254028	-0.409278	-0.345438	-0.238816	0
AADACL3	DR2_CD8_Mono_Day18..DR2_CD8_NA_Day0	DR2_CD8_Mono_Day18	DR2_CD8_NA_Day0	10	0.247906	0.246518	0.0388727	0.247906	0.247906	0.246518	0.0388727	0.246518	0.183136	10	10	10	7	10	10	-1.62353	-1.87152	-0.559256	-0.352726	-0.710696	-0.345438	-0.220284	0
AADACL3	DR2_CD8_Mono_Day25..DR2_CD8_NA_Day0	DR2_CD8_Mono_Day25	DR2_CD8_NA_Day0	10	0.499957	0.624299	0.0388727	0.460618	0.68389	0.346625	0.0388727	0.997653	0.183136	8	8	8	7	8	10	-1.56788	-1.51459	-0.559256	-0.283508	-0.227552	-0.345438	-0.209274	0
AADACL3	DR2_CD8_Mono_Day4..DR2_CD8_NA_Day0	DR2_CD8_Mono_Day4	DR2_CD8_NA_Day0	10	0.1043	-0.0120857	0.0388727	-0.0684215	0.1043	-0.0120857	0.0388727	-0.0120857	0.183136	10	8	10	7	10	10	-1.35306	-1.35215	-0.559256	-0.595212	-0.691446	-0.345438	-0.166444	0
AADAT	DR1_CD4_Mixed_Day14..DR1_CD4_NA_Day0	DR1_CD4_Mixed_Day14	DR1_CD4_NA_Day0	10	0.288691	0.456094	0.101023	-0.224486	0.288691	0.456094	0.101023	1.15062	0.101023	10	4	4	10	10	10	-2.08067	-2.42223	-1.5736	-0.104387	-0.0461208	-0.374954	-0.308816	0
AADAT	DR1_CD4_Mixed_Day4..DR1_CD4_NA_Day0	DR1_CD4_Mixed_Day4	DR1_CD4_NA_Day0	10	0.20076	0.304365	0.101023	0.102538	0.329449	0.304365	0.101023	0.304365	0.101023	5	9	10	10	10	10	-1.18361	-2.00099	-1.5736	-0.330009	-0.200168	-0.374954	-0.135738	0
AADAT	DR1_CD4_Mono_Day11..DR1_CD4_NA_Day0	DR1_CD4_Mono_Day11	DR1_CD4_NA_Day0	10	0.266863	0.258888	0.101023	0.266238	0.266863	0.120137	0.101023	0.258888	0.101023	10	9	10	10	8	10	-1.6337	-1.59085	-1.5736	-0.390087	-0.422666	-0.374954	-0.22222	0
AADAT	DR1_CD4_Mono_Day18..DR1_CD4_NA_Day0	DR1_CD4_Mono_Day18	DR1_CD4_NA_Day0	10	-0.290421	-0.303235	0.101023	-0.842791	-0.290421	-0.603223	0.101023	-0.22796	0.101023	10	5	9	10	6	10	-0.500814	-0.771389	-1.5736	-0.499329	-0.597152	-0.374954	-0.0268459	0
AADAT	DR1_CD4_Mono_Day4..DR1_CD4_NA_Day0	DR1_CD4_Mono_Day4	DR1_CD4_NA_Day0	10	-0.213867	-0.0266397	0.101023	-0.355944	-0.213867	-0.0561814	0.101023	-0.0266397	0.101023	10	6	10	10	9	10	-1.04171	-1.03908	-1.5736	-0.894589	-0.478969	-0.374954	-0.110637	0
AADAT	DR1_CD8_Mixed_Day11..DR1_CD8_NA_Day0	DR1_CD8_Mixed_Day11	DR1_CD8_NA_Day0	10	0.563636	0.546511	0.144611	0.563636	0.563636	0.546511	0.144611	0.595943	0.144611	10	10	9	10	10	10	-2.89424	-2.62694	-1.61049	-0.478901	-0.281386	-0.341042	-0.476965	0
AADAT	DR1_CD8_Mixed_Day18..DR1_CD8_NA_Day0	DR1_CD8_Mixed_Day18	DR1_CD8_NA_Day0	10	0.763362	0.804355	0.144611	0.763362	0.927116	0.804355	0.144611	1.18355	0.144611	9	10	9	10	10	10	-1.59991	-1.53524	-1.61049	-0.206448	-0.126813	-0.341042	-0.215965	0
AADAT	DR1_CD8_Mixed_Day21..DR1_CD8_NA_Day0	DR1_CD8_Mixed_Day21	DR1_CD8_NA_Day0	10	0.765144	0.871152	0.144611	0.765144	0.765144	0.871152	0.144611	1.00269	0.144611	10	10	9	10	10	10	-2.27267	-2.21304	-1.61049	-0.223519	-0.132026	-0.341042	-0.348194	0
AADAT	DR1_CD8_Mixed_Day4..DR1_CD8_NA_Day0	DR1_CD8_Mixed_Day4	DR1_CD8_NA_Day0	10	0.161461	0.290412	0.144611	0.161461	0.212398	0.290412	0.144611	0.294158	0.144611	9	10	8	10	10	10	-1.81727	-2.21572	-1.61049	-0.908525	-0.53992	-0.341042	-0.258093	0
AADAT	DR1_CD8_Mono_Day11..DR1_CD8_NA_Day0	DR1_CD8_Mono_Day11	DR1_CD8_NA_Day0	10	0.155898	0.314874	0.144611	0.155898	0.155898	0.20379	0.144611	0.314874	0.144611	10	10	10	10	8	10	-1.93603	-2.97882	-1.61049	-0.749294	-0.503619	-0.341042	-0.280542	0
AADAT	DR1_CD8_Mono_Day18..DR1_CD8_NA_Day0	DR1_CD8_Mono_Day18	DR1_CD8_NA_Day0	10	0.920699	0.877771	0.144611	0.920699	0.920699	0.877771	0.144611	0.987295	0.144611	10	10	9	10	10	10	-2.02215	-2.72092	-1.61049	-0.265006	-0.149634	-0.341042	-0.297508	0
AADAT	DR1_CD8_Mono_Day25..DR1_CD8_NA_Day0	DR1_CD8_Mono_Day25	DR1_CD8_NA_Day0	10	0.886795	1.08561	0.144611	0.803463	0.913475	0.756381	0.144611	1.23082	0.144611	9	8	9	10	8	10	-2.14201	-2.06637	-1.61049	-0.264331	-0.264701	-0.341042	-0.319886	0
AADAT	DR1_CD8_Mono_Day4..DR1_CD8_NA_Day0	DR1_CD8_Mono_Day4	DR1_CD8_NA_Day0	10	-0.120582	0.119396	0.144611	-0.214391	-0.120582	0.110222	0.144611	0.119396	0.144611	10	7	10	10	9	10	-0.997583	-1.20926	-1.61049	-0.765248	-0.604068	-0.341042	-0.102873	0
AADAT	DR2_CD4_Mixed_Day14..DR2_CD4_NA_Day0	DR2_CD4_Mixed_Day14	DR2_CD4_NA_Day0	10	0.504835	0.526485	0.153356	0.504835	0.504835	0.526485	0.153356	0.526485	0.153356	10	10	10	10	10	10	-3.10137	-4.27564	-1.83978	-0.610844	-0.290916	-0.830114	-0.523319	0
AADAT	DR2_CD4_Mixed_Day4..DR2_CD4_NA_Day0	DR2_CD4_Mixed_Day4	DR2_CD4_NA_Day0	10	0.146204	0.335143	0.153356	0.146204	0.146204	0.335143	0.153356	0.335143	0.153356	10	10	10	10	10	10	-2.44376	-2.08207	-1.83978	-0.751272	-0.312328	-0.830114	-0.38128	0
AADAT	DR2_CD4_Mono_Day11..DR2_CD4_NA_Day0	DR2_CD4_Mono_Day11	DR2_CD4_NA_Day0	10	0.150418	0.249475	0.153356	0.150418	0.810316	-0.000755603	0.153356	0.562594	0.153356	4	10	7	10	6	10	-1.11066	-1.35688	-1.83978	-0.175486	-0.138702	-0.830114	-0.122623	0
AADAT	DR2_CD4_Mono_Day18..DR2_CD4_NA_Day0	DR2_CD4_Mono_Day18	DR2_CD4_NA_Day0	10	0.642767	0.912496	0.153356	0.642767	0.65059	0.912496	0.153356	1.09869	0.153356	9	10	6	10	10	10	-1.99894	-2.39211	-1.83978	-0.479868	-0.427902	-0.830114	-0.29259	0
AADAT	DR2_CD4_Mono_Day25..DR2_CD4_NA_Day0	DR2_CD4_Mono_Day25	DR2_CD4_NA_Day0	10	0.395273	0.588135	0.153356	0.395273	0.774915	0.588135	0.153356	0.99843	0.153356	8	10	8	10	10	10	-1.79241	-2.21533	-1.83978	-0.540599	-0.39139	-0.830114	-0.252403	0
AADAT	DR2_CD4_Mono_Day4..DR2_CD4_NA_Day0	DR2_CD4_Mono_Day4	DR2_CD4_NA_Day0	10	-0.0146486	0.0816213	0.153356	-0.0146486	-0.0023509	0.0816213	0.153356	0.22237	0.153356	7	10	8	10	10	10	-0.700482	-0.8016	-1.83978	-1.16315	-0.569198	-0.830114	-0.0555461	-0.0476909
AADAT	DR2_CD8_Mixed_Day11..DR2_CD8_NA_Day0	DR2_CD8_Mixed_Day11	DR2_CD8_NA_Day0	10	0.142011	0.348757	0.18772	0.142011	0.142011	0.348757	0.18772	0.404861	0.220512	10	10	9	9	10	10	-1.59989	-1.49155	-1.39876	-0.257087	-0.131409	-0.416381	-0.215965	0
AADAT	DR2_CD8_Mixed_Day18..DR2_CD8_NA_Day0	DR2_CD8_Mixed_Day18	DR2_CD8_NA_Day0	10	0.572278	0.847109	0.18772	0.572278	0.658341	0.847109	0.18772	1.05508	0.220512	8	10	7	9	10	10	-2.19205	-2.06627	-1.39876	-0.330396	-0.218895	-0.416381	-0.329572	0
AADAT	DR2_CD8_Mixed_Day21..DR2_CD8_NA_Day0	DR2_CD8_Mixed_Day21	DR2_CD8_NA_Day0	10	0.626893	0.804826	0.18772	0.626893	0.832094	0.804826	0.18772	0.871008	0.220512	9	10	9	9	10	10	-1.929	-1.8734	-1.39876	-0.480091	-0.335212	-0.416381	-0.278804	0
AADAT	DR2_CD8_Mixed_Day4..DR2_CD8_NA_Day0	DR2_CD8_Mixed_Day4	DR2_CD8_NA_Day0	10	0.157101	0.292512	0.18772	0.157101	0.157101	0.034478	0.18772	0.572008	0.220512	10	10	5	9	5	10	-1.49435	-1.91839	-1.39876	-0.283802	-0.105697	-0.416381	-0.192873	0
AADAT	DR2_CD8_Mono_Day11..DR2_CD8_NA_Day0	DR2_CD8_Mono_Day11	DR2_CD8_NA_Day0	10	0.478222	0.836981	0.18772	0.478222	0.611268	0.836981	0.18772	1.03005	0.220512	9	10	6	9	10	10	-1.3382	-1.74799	-1.39876	-0.505524	-0.271522	-0.416381	-0.163635	0
AADAT	DR2_CD8_Mono_Day18..DR2_CD8_NA_Day0	DR2_CD8_Mono_Day18	DR2_CD8_NA_Day0	10	0.349392	0.423735	0.18772	0.349392	0.349392	0.423735	0.18772	0.452144	0.220512	10	10	9	9	10	10	-1.54129	-1.36048	-1.39876	-0.500216	-0.347962	-0.416381	-0.203524	0
AADAT	DR2_CD8_Mono_Day25..DR2_CD8_NA_Day0	DR2_CD8_Mono_Day25	DR2_CD8_NA_Day0	10	0.182658	0.164949	0.18772	0.182658	0.186542	0.164949	0.18772	0.217689	0.220512	9	10	9	9	10	10	-0.910946	-0.899176	-1.39876	-0.582122	-0.456062	-0.416381	-0.0878921	0
AADAT	DR2_CD8_Mono_Day4..DR2_CD8_NA_Day0	DR2_CD8_Mono_Day4	DR2_CD8_NA_Day0	10	0.02924	0.158953	0.18772	-0.0539643	0.112444	0.032749	0.18772	0.216925	0.220512	9	9	7	9	7	10	-0.611482	-0.848773	-1.39876	-0.725366	-0.374937	-0.416381	-0.0424757	0
AAK1	DR1_CD4_Mixed_Day14..DR1_CD4_NA_Day0	DR1_CD4_Mixed_Day14	DR1_CD4_NA_Day0	9	0.240422	0.0569709	-0.0692764	0.240422	0.434494	0.0569709	-0.0889446	0.0569709	-0.0692764	6	9	9	9	9	8	-0.823733	-0.728568	-0.518565	-1.01282	-0.986043	-0.931553	-0.0781268	-0.0158114
AAK1	DR1_CD4_Mixed_Day4..DR1_CD4_NA_Day0	DR1_CD4_Mixed_Day4	DR1_CD4_NA_Day0	9	0.0142901	-0.0790135	-0.0692764	-0.0687945	0.0295994	-0.573588	-0.0889446	-0.0790135	-0.0692764	5	8	9	9	4	8	-0.356111	-0.435962	-0.518565	-1.14322	-1.17951	-0.931553	-0.00691146	-0.0595358
AAK1	DR1_CD4_Mono_Day11..DR1_CD4_NA_Day0	DR1_CD4_Mono_Day11	DR1_CD4_NA_Day0	9	0.0206435	0.0464655	-0.0692764	-6.10485e-05	0.0831651	-0.129378	-0.0889446	0.128968	-0.0692764	7	8	8	9	7	8	-0.752837	-0.698577	-0.518565	-0.69234	-0.534897	-0.931553	-0.0661309	0
AAK1	DR1_CD4_Mono_Day18..DR1_CD4_NA_Day0	DR1_CD4_Mono_Day18	DR1_CD4_NA_Day0	9	0.695613	0.587001	-0.0692764	0.695613	1.0271	0.587001	-0.0889446	1.13567	-0.0692764	5	9	4	9	9	8	-1.27958	-1.29493	-0.518565	-0.340789	-0.481177	-0.931553	-0.165449	0
AAK1	DR1_CD4_Mono_Day4..DR1_CD4_NA_Day0	DR1_CD4_Mono_Day4	DR1_CD4_NA_Day0	9	-0.308118	-0.0124011	-0.0692764	-0.380068	-0.308118	-0.55587	-0.0889446	-0.0124011	-0.0692764	9	5	9	9	4	8	-0.607638	-0.639127	-0.518565	-1.0697	-0.395655	-0.931553	-0.0439149	-0.0336982
AAK1	DR1_CD8_Mixed_Day11..DR1_CD8_NA_Day0	DR1_CD8_Mixed_Day11	DR1_CD8_NA_Day0	9	-0.441039	-0.548248	-0.0617395	-0.536852	-0.441039	-0.560427	-0.0617395	-0.548248	-0.0617395	9	7	9	9	7	9	-0.433953	-0.410453	-0.719409	-1.28785	-1.17517	-1.39699	-0.0185222	-0.123854
AAK1	DR1_CD8_Mixed_Day18..DR1_CD8_NA_Day0	DR1_CD8_Mixed_Day18	DR1_CD8_NA_Day0	9	-1.35414	-1.5938	-0.0617395	-1.64011	-1.31703	-1.70283	-0.0617395	-1.50484	-0.0617395	8	6	8	9	7	9	-0.352297	-0.398641	-0.719409	-1.76728	-1.89223	-1.39699	-0.00634507	-0.414299
AAK1	DR1_CD8_Mixed_Day21..DR1_CD8_NA_Day0	DR1_CD8_Mixed_Day21	DR1_CD8_NA_Day0	9	-0.930191	-0.843309	-0.0617395	-0.974775	-0.930191	-1.24408	-0.0617395	-0.843309	-0.0617395	9	7	9	9	7	9	-0.20003	-0.188505	-0.719409	-1.92227	-2.07471	-1.39699	0	-0.529749
AAK1	DR1_CD8_Mixed_Day4..DR1_CD8_NA_Day0	DR1_CD8_Mixed_Day4	DR1_CD8_NA_Day0	9	0.0305768	0.101951	-0.0617395	-0.0571214	0.0305768	-0.0750386	-0.0617395	0.119037	-0.0617395	9	8	5	9	8	9	-0.799683	-0.498821	-0.719409	-0.589738	-1.0218	-1.39699	-0.0736703	0
AAK1	DR1_CD8_Mono_Day11..DR1_CD8_NA_Day0	DR1_CD8_Mono_Day11	DR1_CD8_NA_Day0	9	-0.483295	-0.605489	-0.0617395	-1.0027	-0.461644	-1.10346	-0.0617395	-0.576345	-0.0617395	8	6	8	9	7	9	-0.25433	-0.307813	-0.719409	-1.08331	-1.50291	-1.39699	0	-0.0383237
AAK1	DR1_CD8_Mono_Day18..DR1_CD8_NA_Day0	DR1_CD8_Mono_Day18	DR1_CD8_NA_Day0	9	-1.17464	-1.12026	-0.0617395	-1.23656	-1.17464	-1.34377	-0.0617395	-1.12026	-0.0617395	9	7	9	9	7	9	-0.235002	-0.216084	-0.719409	-2.11396	-1.97382	-1.39699	0	-0.681319
AAK1	DR1_CD8_Mono_Day25..DR1_CD8_NA_Day0	DR1_CD8_Mono_Day25	DR1_CD8_NA_Day0	9	-0.525796	-0.745687	-0.0617395	-0.905892	-0.525796	-1.04547	-0.0617395	-0.745687	-0.0617395	9	8	9	9	8	9	-1.07347	-1.13603	-0.719409	-0.960374	-0.844121	-1.39699	-0.124478	-0.00156088
AAK1	DR1_CD8_Mono_Day4..DR1_CD8_NA_Day0	DR1_CD8_Mono_Day4	DR1_CD8_NA_Day0	9	-0.352281	-0.55725	-0.0617395	-0.634632	-0.352281	-0.650642	-0.0617395	-0.55725	-0.0617395	9	8	9	9	8	9	-0.39471	-0.434287	-0.719409	-1.39652	-2.3467	-1.39699	-0.0128326	-0.179819
AAK1	DR2_CD4_Mixed_Day14..DR2_CD4_NA_Day0	DR2_CD4_Mixed_Day14	DR2_CD4_NA_Day0	9	-0.158503	-0.118435	0.0114261	-0.223262	-0.0856773	-0.166179	0.0114261	-0.118435	0.0421836	8	8	9	8	8	9	-0.588619	-0.558525	-1.06835	-1.10304	-1.02036	-1.09149	-0.040855	-0.0448182
AAK1	DR2_CD4_Mixed_Day4..DR2_CD4_NA_Day0	DR2_CD4_Mixed_Day4	DR2_CD4_NA_Day0	9	-0.104373	-0.11446	0.0114261	-0.104373	-0.104373	-0.11446	0.0114261	-0.11446	0.0421836	9	9	9	8	9	9	-0.677779	-0.729146	-1.06835	-1.68786	-1.69211	-1.09149	-0.0549582	-0.358146
AAK1	DR2_CD4_Mono_Day11..DR2_CD4_NA_Day0	DR2_CD4_Mono_Day11	DR2_CD4_NA_Day0	9	-0.424382	-0.238986	0.0114261	-0.424382	-0.311963	-0.325971	0.0114261	-0.238986	0.0421836	8	9	9	8	8	9	-0.605321	-0.836548	-1.06835	-1.03759	-1.59964	-1.09149	-0.0435897	-0.0235036
AAK1	DR2_CD4_Mono_Day18..DR2_CD4_NA_Day0	DR2_CD4_Mono_Day18	DR2_CD4_NA_Day0	9	-0.34981	-0.909563	0.0114261	-0.34981	-0.34981	-0.909563	0.0114261	-0.909563	0.0421836	9	9	9	8	9	9	-0.542726	-0.625249	-1.06835	-1.55905	-1.8289	-1.09149	-0.0342529	-0.274123
AAK1	DR2_CD4_Mono_Day25..DR2_CD4_NA_Day0	DR2_CD4_Mono_Day25	DR2_CD4_NA_Day0	9	-0.846895	-0.719066	0.0114261	-0.945955	-0.785488	-0.719066	0.0114261	-0.604416	0.0421836	8	7	8	8	9	9	-0.263162	-0.281329	-1.06835	-1.31424	-1.65231	-1.09149	0	-0.136706
AAK1	DR2_CD4_Mono_Day4..DR2_CD4_NA_Day0	DR2_CD4_Mono_Day4	DR2_CD4_NA_Day0	9	-0.0464164	-0.0858221	0.0114261	-0.189805	0.022502	-0.0858221	0.0114261	-0.0045431	0.0421836	7	7	7	8	9	9	-0.358437	-0.505792	-1.06835	-0.751825	-1.39134	-1.09149	-0.00727189	0
AAK1	DR2_CD8_Mixed_Day11..DR2_CD8_NA_Day0	DR2_CD8_Mixed_Day11	DR2_CD8_NA_Day0	9	-0.151485	0.0993659	-0.0947781	-0.235555	0.0840347	-0.109367	-0.220188	0.352861	-0.0234061	8	7	5	5	8	7	-0.868265	-0.41245	-0.120326	-0.438269	-0.810703	-1.18767	-0.0858653	0
AAK1	DR2_CD8_Mixed_Day18..DR2_CD8_NA_Day0	DR2_CD8_Mixed_Day18	DR2_CD8_NA_Day0	9	-0.298592	-0.12348	-0.0947781	-0.298592	-0.298592	-0.12348	-0.220188	-0.12348	-0.0234061	9	9	9	5	9	7	-1.2311	-0.834915	-0.120326	-0.653833	-0.755303	-1.18767	-0.155851	0
AAK1	DR2_CD8_Mixed_Day21..DR2_CD8_NA_Day0	DR2_CD8_Mixed_Day21	DR2_CD8_NA_Day0	9	-0.0808865	-0.104293	-0.0947781	-0.0808865	-0.0808865	-0.104293	-0.220188	-0.104293	-0.0234061	9	9	9	5	9	7	-0.996159	-0.562882	-0.120326	-0.662485	-0.703162	-1.18767	-0.11001	0
AAK1	DR2_CD8_Mixed_Day4..DR2_CD8_NA_Day0	DR2_CD8_Mixed_Day4	DR2_CD8_NA_Day0	9	0.00134311	-0.142416	-0.0947781	-0.291455	0.0410214	-0.15786	-0.220188	-0.142416	-0.0234061	8	6	9	5	8	7	-0.369734	-0.416048	-0.120326	-0.387616	-1.12563	-1.18767	-0.00897585	0
AAK1	DR2_CD8_Mono_Day11..DR2_CD8_NA_Day0	DR2_CD8_Mono_Day11	DR2_CD8_NA_Day0	9	0.0183507	-0.114433	-0.0947781	-0.0783273	0.2818	-0.114433	-0.220188	-0.114433	-0.0234061	7	7	9	5	9	7	-0.677853	-0.49258	-0.120326	-0.411067	-0.465957	-1.18767	-0.054979	0
AAK1	DR2_CD8_Mono_Day18..DR2_CD8_NA_Day0	DR2_CD8_Mono_Day18	DR2_CD8_NA_Day0	9	0.207717	0.190154	-0.0947781	0.207717	0.772218	0.190154	-0.220188	0.709567	-0.0234061	6	9	6	5	9	7	-0.851707	-0.805159	-0.120326	-0.707541	-0.824245	-1.18767	-0.0833251	0
AAK1	DR2_CD8_Mono_Day25..DR2_CD8_NA_Day0	DR2_CD8_Mono_Day25	DR2_CD8_NA_Day0	9	-0.382037	-0.614179	-0.0947781	-1.14972	-0.358074	-1.2445	-0.220188	-0.516161	-0.0234061	7	7	8	5	7	7	-0.494839	-0.3056	-0.120326	-0.90999	-0.776585	-1.18767	-0.0271925	0
AAK1	DR2_CD8_Mono_Day4..DR2_CD8_NA_Day0	DR2_CD8_Mono_Day4	DR2_CD8_NA_Day0	9	-0.175518	-0.270296	-0.0947781	-0.377954	-0.175518	-0.342716	-0.220188	-0.270296	-0.0234061	9	6	9	5	8	7	-0.520413	-0.682842	-0.120326	-0.879889	-1.9986	-1.18767	-0.0310759	0
AAMP	DR1_CD4_Mixed_Day14..DR1_CD4_NA_Day0	DR1_CD4_Mixed_Day14	DR1_CD4_NA_Day0	10	-1.40048	-1.69281	-0.376941	-1.66989	-1.40048	-1.95078	-0.376941	-1.69281	-0.376941	10	7	10	10	7	10	-0.198426	-0.183397	-0.104384	-3.90428	-4.4774	-4.01791	0	-1.96129
AAMP	DR1_CD4_Mixed_Day4..DR1_CD4_NA_Day0	DR1_CD4_Mixed_Day4	DR1_CD4_NA_Day0	10	-1.33523	-1.58709	-0.376941	-1.58563	-1.33523	-1.58709	-0.376941	-1.58709	-0.376941	10	6	10	10	10	10	-0.0589933	-0.0892689	-0.104384	-5.829	-9.71396	-4.01791	0	-3.43104
AAMP	DR1_CD4_Mono_Day11..DR1_CD4_NA_Day0	DR1_CD4_Mono_Day11	DR1_CD4_NA_Day0	10	-1.49009	-1.85756	-0.376941	-4.81924	-1.49009	-3.00761	-0.376941	-1.85756	-0.376941	10	4	10	10	8	10	-0.0160766	-0.0126028	-0.104384	-4.18902	-4.73081	-4.01791	0	-2.1828
AAMP	DR1_CD4_Mono_Day18..DR1_CD4_NA_Day0	DR1_CD4_Mono_Day18	DR1_CD4_NA_Day0	10	-1.70886	-2.27652	-0.376941	-4.49787	-1.70886	-3.33689	-0.376941	-2.27652	-0.376941	10	4	10	10	8	10	-0.0233673	-0.0153415	-0.104384	-3.20984	-4.19142	-4.01791	0	-1.4136
AAMP	DR1_CD4_Mono_Day4..DR1_CD4_NA_Day0	DR1_CD4_Mono_Day4	DR1_CD4_NA_Day0	10	-1.69236	-1.92505	-0.376941	-1.76054	-1.69236	-2.05782	-0.376941	-1.92505	-0.376941	10	7	10	10	8	10	-0.00973224	-0.0187507	-0.104384	-8.57707	-7.96124	-4.01791	0	-5.38233
AAMP	DR1_CD8_Mixed_Day11..DR1_CD8_NA_Day0	DR1_CD8_Mixed_Day11	DR1_CD8_NA_Day0	10	-1.44869	-2.15652	-0.589546	-1.70301	-1.44869	-2.16124	-0.686093	-2.1518	-0.589546	10	8	9	10	9	7	-0.115721	-0.0831799	-0.0531252	-4.52739	-6.12889	-4.65703	0	-2.4418
AAMP	DR1_CD8_Mixed_Day18..DR1_CD8_NA_Day0	DR1_CD8_Mixed_Day18	DR1_CD8_NA_Day0	10	-1.49399	-1.91518	-0.589546	-3.89961	-1.49399	-4.6198	-0.686093	-1.91518	-0.589546	10	4	10	10	4	7	-0.143367	-0.0818668	-0.0531252	-2.07358	-2.84835	-4.65703	0	-0.544817
AAMP	DR1_CD8_Mixed_Day21..DR1_CD8_NA_Day0	DR1_CD8_Mixed_Day21	DR1_CD8_NA_Day0	10	-2.8362	-3.22447	-0.589546	-3.3959	-2.8362	-4.31352	-0.686093	-3.22447	-0.589546	10	6	10	10	6	7	-0.152805	-0.0652749	-0.0531252	-3.64878	-3.88641	-4.65703	0	-1.7611
AAMP	DR1_CD8_Mixed_Day4..DR1_CD8_NA_Day0	DR1_CD8_Mixed_Day4	DR1_CD8_NA_Day0	10	-1.17602	-1.55635	-0.589546	-1.40211	-1.17602	-1.5991	-0.686093	-1.55635	-0.589546	10	8	10	10	9	7	-0.0455152	-0.0304021	-0.0531252	-5.65338	-9.4537	-4.65703	0	-3.30093
AAMP	DR1_CD8_Mono_Day11..DR1_CD8_NA_Day0	DR1_CD8_Mono_Day11	DR1_CD8_NA_Day0	10	-2.59573	-2.70788	-0.589546	-3.4262	-2.59573	-4.33016	-0.686093	-2.70788	-0.589546	10	7	10	10	7	7	-0.17313	-0.125647	-0.0531252	-3.89869	-4.24057	-4.65703	0	-1.95734
AAMP	DR1_CD8_Mono_Day18..DR1_CD8_NA_Day0	DR1_CD8_Mono_Day18	DR1_CD8_NA_Day0	10	-1.98659	-2.54047	-0.589546	-2.48545	-1.98659	-2.54047	-0.686093	-2.54047	-0.589546	10	7	10	10	10	7	-0.174377	-0.135597	-0.0531252	-3.37307	-4.7479	-4.65703	0	-1.54293
AAMP	DR1_CD8_Mono_Day25..DR1_CD8_NA_Day0	DR1_CD8_Mono_Day25	DR1_CD8_NA_Day0	10	-3.1244	-3.71393	-0.589546	-3.13362	-3.1244	-3.98962	-0.686093	-3.71393	-0.589546	10	9	10	10	9	7	-0.254615	-0.0941653	-0.0531252	-3.31952	-4.14455	-4.65703	0	-1.50018
AAMP	DR1_CD8_Mono_Day4..DR1_CD8_NA_Day0	DR1_CD8_Mono_Day4	DR1_CD8_NA_Day0	10	-1.81577	-2.035	-0.589546	-3.46613	-1.81577	-2.18727	-0.686093	-2.035	-0.589546	10	5	10	10	9	7	-0.0270508	-0.0175471	-0.0531252	-5.17666	-6.36093	-4.65703	0	-2.94506
AAMP	DR2_CD4_Mixed_Day14..DR2_CD4_NA_Day0	DR2_CD4_Mixed_Day14	DR2_CD4_NA_Day0	10	-1.08047	-1.73388	-0.484203	-2.31575	-1.08047	-1.73388	-0.756691	-1.73388	-0.484203	10	5	10	10	10	6	-0.107181	-0.134223	-0.0312068	-3.25135	-7.37097	-3.07382	0	-1.44627
AAMP	DR2_CD4_Mixed_Day4..DR2_CD4_NA_Day0	DR2_CD4_Mixed_Day4	DR2_CD4_NA_Day0	10	-0.643176	-1.30026	-0.484203	-0.73117	-0.643176	-1.44069	-0.756691	-1.30026	-0.484203	10	9	10	10	7	6	-0.14495	-0.103702	-0.0312068	-3.46676	-6.03399	-3.07382	0	-1.61618
AAMP	DR2_CD4_Mono_Day11..DR2_CD4_NA_Day0	DR2_CD4_Mono_Day11	DR2_CD4_NA_Day0	10	-1.13529	-1.38831	-0.484203	-1.22268	-1.13529	-1.84007	-0.756691	-1.38831	-0.484203	10	7	10	10	9	6	-0.0199546	-0.0480728	-0.0312068	-3.621	-5.29336	-3.07382	0	-1.73873
AAMP	DR2_CD4_Mono_Day18..DR2_CD4_NA_Day0	DR2_CD4_Mono_Day18	DR2_CD4_NA_Day0	10	-1.30874	-1.59682	-0.484203	-2.14818	-1.30874	-2.13329	-0.756691	-1.59682	-0.484203	10	6	10	10	5	6	-0.203865	-0.157981	-0.0312068	-2.51998	-2.95954	-3.07382	0	-0.87477
AAMP	DR2_CD4_Mono_Day25..DR2_CD4_NA_Day0	DR2_CD4_Mono_Day25	DR2_CD4_NA_Day0	10	-2.69163	-2.72163	-0.484203	-3.24845	-2.69163	-3.90466	-0.756691	-2.72163	-0.484203	10	6	10	10	5	6	-0.0721748	-0.062572	-0.0312068	-3.45941	-3.30927	-3.07382	0	-1.61074
AAMP	DR2_CD4_Mono_Day4..DR2_CD4_NA_Day0	DR2_CD4_Mono_Day4	DR2_CD4_NA_Day0	10	-0.883993	-1.27136	-0.484203	-1.05875	-0.883993	-1.27136	-0.756691	-1.27136	-0.484203	10	9	10	10	10	6	-0.0520468	-0.0666946	-0.0312068	-4.46284	-8.11662	-3.07382	0	-2.39229
AAMP	DR2_CD8_Mixed_Day11..DR2_CD8_NA_Day0	DR2_CD8_Mixed_Day11	DR2_CD8_NA_Day0	10	-1.13017	-1.42712	-0.398863	-1.24617	-1.13017	-1.68209	-0.706415	-1.42712	-0.398863	10	9	10	10	8	4	-0.115516	-0.0689941	-0.0996804	-3.31392	-4.03349	-2.79947	0	-1.49608
AAMP	DR2_CD8_Mixed_Day18..DR2_CD8_NA_Day0	DR2_CD8_Mixed_Day18	DR2_CD8_NA_Day0	10	-2.22782	-2.66132	-0.398863	-2.78245	-2.22782	-3.14068	-0.706415	-2.66132	-0.398863	10	9	10	10	9	4	-0.0593983	-0.0875701	-0.0996804	-5.39506	-5.25865	-2.79947	0	-3.10709
AAMP	DR2_CD8_Mixed_Day21..DR2_CD8_NA_Day0	DR2_CD8_Mixed_Day21	DR2_CD8_NA_Day0	10	-2.89704	-2.87941	-0.398863	-2.89704	-2.89704	-2.87941	-0.706415	-2.87941	-0.398863	10	10	10	10	10	4	-0.134773	-0.0570364	-0.0996804	-4.1707	-4.8543	-2.79947	0	-2.1685
AAMP	DR2_CD8_Mixed_Day4..DR2_CD8_NA_Day0	DR2_CD8_Mixed_Day4	DR2_CD8_NA_Day0	10	-1.39261	-1.4391	-0.398863	-1.56571	-1.31628	-1.71507	-0.706415	-1.4391	-0.398863	9	7	10	10	8	4	-0.00986243	-0.00326387	-0.0996804	-6.51038	-7.04697	-2.79947	0	-3.92297
AAMP	DR2_CD8_Mono_Day11..DR2_CD8_NA_Day0	DR2_CD8_Mono_Day11	DR2_CD8_NA_Day0	10	-1.32459	-1.45037	-0.398863	-2.77748	-1.32459	-3.71987	-0.706415	-1.45037	-0.398863	10	5	10	10	4	4	-0.107522	-0.0674384	-0.0996804	-2.44106	-2.25651	-2.79947	0	-0.814716
AAMP	DR2_CD8_Mono_Day18..DR2_CD8_NA_Day0	DR2_CD8_Mono_Day18	DR2_CD8_NA_Day0	10	-2.20728	-2.4704	-0.398863	-3.62839	0.893967	-4.30264	-0.706415	0.553887	-0.398863	4	5	4	10	5	4	-0.284945	-0.0876683	-0.0996804	-2.45705	-2.92551	-2.79947	0	-0.827163
AAMP	DR2_CD8_Mono_Day25..DR2_CD8_NA_Day0	DR2_CD8_Mono_Day25	DR2_CD8_NA_Day0	10	-3.20066	-3.98624	-0.398863	-4.60493	0.766453	-4.20231	-0.706415	-3.98624	-0.398863	4	4	10	10	6	4	-0.129334	-0.0550129	-0.0996804	-3.13052	-4.29126	-2.79947	0	-1.35028
AAMP	DR2_CD8_Mono_Day4..DR2_CD8_NA_Day0	DR2_CD8_Mono_Day4	DR2_CD8_NA_Day0	10	-0.798203	-1.03574	-0.398863	-1.57084	-0.798203	-1.55492	-0.706415	-1.03574	-0.398863	10	4	10	10	6	4	-0.0685882	-0.0425556	-0.0996804	-1.93832	-2.69685	-2.79947	0	-0.452288
AARS	DR1_CD4_Mixed_Day14..DR1_CD4_NA_Day0	DR1_CD4_Mixed_Day14	DR1_CD4_NA_Day0	10	-2.98641	-2.99848	-0.00916103	-3.18727	-2.87141	-3.35197	-0.057221	-2.99848	0.0200841	9	8	10	9	8	7	-0.00544979	-0.0368439	-0.771996	-7.9736	-7.98519	-0.588488	0	-4.96965
AARS	DR1_CD4_Mixed_Day4..DR1_CD4_NA_Day0	DR1_CD4_Mixed_Day4	DR1_CD4_NA_Day0	10	-1.36817	-1.57548	-0.00916103	-1.45967	-1.36817	-1.7312	-0.057221	-1.57548	0.0200841	10	9	10	9	9	7	-0.0243716	-0.0580485	-0.771996	-7.40457	-8.06143	-0.588488	0	-4.57122
AARS	DR1_CD4_Mono_Day11..DR1_CD4_NA_Day0	DR1_CD4_Mono_Day11	DR1_CD4_NA_Day0	10	-2.93385	-2.8746	-0.00916103	-4.29857	-2.93385	-3.38212	-0.057221	-2.8746	0.0200841	10	8	10	9	9	7	-0.00973224	-0.00906495	-0.771996	-7.72913	-7.77953	-0.588488	0	-4.80119
AARS	DR1_CD4_Mono_Day18..DR1_CD4_NA_Day0	DR1_CD4_Mono_Day18	DR1_CD4_NA_Day0	10	-4.74057	-4.5439	-0.00916103	-5.01505	-4.74057	-4.90668	-0.057221	-4.5439	0.0200841	10	6	10	9	6	7	-0.0249743	-0.0375827	-0.771996	-8.83231	-7.0367	-0.588488	0	-5.54396
AARS	DR1_CD4_Mono_Day4..DR1_CD4_NA_Day0	DR1_CD4_Mono_Day4	DR1_CD4_NA_Day0	10	-1.3738	-1.46717	-0.00916103	-1.59564	-1.3738	-1.74398	-0.057221	-1.19037	0.0200841	10	9	9	9	9	7	-0.00413021	-0.0189387	-0.771996	-5.64632	-6.40764	-0.588488	0	-3.29588
AARS	DR1_CD8_Mixed_Day11..DR1_CD8_NA_Day0	DR1_CD8_Mixed_Day11	DR1_CD8_NA_Day0	10	-1.69538	-1.92709	-0.265751	-2.81401	-1.69538	-2.40189	-0.41139	-1.92709	-0.265751	10	6	10	10	7	8	-0.0560245	-0.0312739	-0.184092	-3.38114	-3.7322	-1.93123	0	-1.5491
AARS	DR1_CD8_Mixed_Day18..DR1_CD8_NA_Day0	DR1_CD8_Mixed_Day18	DR1_CD8_NA_Day0	10	-3.52548	-3.64694	-0.265751	-4.6441	-3.52548	-5.14809	-0.41139	-3.64694	-0.265751	10	5	10	10	5	8	-0.0498236	-0.0695353	-0.184092	-4.48414	-4.35724	-1.93123	0	-2.40897
AARS	DR1_CD8_Mixed_Day21..DR1_CD8_NA_Day0	DR1_CD8_Mixed_Day21	DR1_CD8_NA_Day0	10	-1.29054	-1.70193	-0.265751	-4.11709	-0.389367	-4.20574	-0.41139	-1.70193	-0.265751	5	5	10	10	5	8	-0.047257	-0.0395308	-0.184092	-1.91281	-2.36542	-1.93123	0	-0.435279
AARS	DR1_CD8_Mixed_Day4..DR1_CD8_NA_Day0	DR1_CD8_Mixed_Day4	DR1_CD8_NA_Day0	10	-1.26393	-1.65631	-0.265751	-1.49296	-1.26393	-1.79472	-0.41139	-1.65631	-0.265751	10	8	10	10	9	8	-0.0231665	-0.0803743	-0.184092	-6.14391	-6.83863	-1.93123	0	-3.66157
AARS	DR1_CD8_Mono_Day11..DR1_CD8_NA_Day0	DR1_CD8_Mono_Day11	DR1_CD8_NA_Day0	10	-3.35307	-3.3504	-0.265751	-4.26148	-3.35307	-4.38053	-0.41139	-3.3504	-0.265751	10	6	10	10	6	8	-0.0613563	-0.0350312	-0.184092	-4.79178	-4.05674	-1.93123	0	-2.64835
AARS	DR1_CD8_Mono_Day18..DR1_CD8_NA_Day0	DR1_CD8_Mono_Day18	DR1_CD8_NA_Day0	10	-2.23783	-2.56697	-0.265751	-3.56721	-2.23783	-4.16339	-0.41139	-2.56697	-0.265751	10	5	10	10	5	8	-0.0133374	-0.0783399	-0.184092	-3.52817	-3.91341	-1.93123	0	-1.66611
AARS	DR1_CD8_Mono_Day25..DR1_CD8_NA_Day0	DR1_CD8_Mono_Day25	DR1_CD8_NA_Day0	10	-4.08083	-4.58209	-0.265751	-4.83699	-4.08083	-4.92253	-0.41139	-4.58209	-0.265751	10	5	10	10	6	8	-0.0114677	-0.0233004	-0.184092	-5.10649	-5.72817	-1.93123	0	-2.89071
AARS	DR1_CD8_Mono_Day4..DR1_CD8_NA_Day0	DR1_CD8_Mono_Day4	DR1_CD8_NA_Day0	10	-1.66472	-1.6264	-0.265751	-2.00573	-1.66472	-2.02087	-0.41139	-1.6264	-0.265751	10	6	10	10	7	8	-0.108273	-0.129076	-0.184092	-4.21927	-4.31506	-1.93123	0	-2.20566
AARS	DR2_CD4_Mixed_Day14..DR2_CD4_NA_Day0	DR2_CD4_Mixed_Day14	DR2_CD4_NA_Day0	10	-1.24743	-1.60437	-0.263272	-1.84259	-1.24743	-2.39041	-0.318804	-1.60437	-0.263272	10	8	10	10	7	6	-0.013137	-0.0227649	-0.600204	-4.04778	-4.24224	-1.73898	0	-2.07264
AARS	DR2_CD4_Mixed_Day4..DR2_CD4_NA_Day0	DR2_CD4_Mixed_Day4	DR2_CD4_NA_Day0	10	-1.11616	-1.25391	-0.263272	-1.19145	-1.11616	-1.35698	-0.318804	-1.25391	-0.263272	10	9	10	10	9	6	-0.00879807	-0.0200214	-0.600204	-6.32382	-7.90385	-1.73898	0	-3.78699
AARS	DR2_CD4_Mono_Day11..DR2_CD4_NA_Day0	DR2_CD4_Mono_Day11	DR2_CD4_NA_Day0	10	-2.37942	-2.49982	-0.263272	-2.37942	-2.37942	-2.87493	-0.318804	-2.49982	-0.263272	10	10	10	10	9	6	-0.0116012	-0.0157425	-0.600204	-9.80276	-8.71199	-1.73898	0	-6.17161
AARS	DR2_CD4_Mono_Day18..DR2_CD4_NA_Day0	DR2_CD4_Mono_Day18	DR2_CD4_NA_Day0	10	-2.92526	-3.04567	-0.263272	-3.93684	-2.78292	-4.32268	-0.318804	-2.98692	-0.263272	9	6	9	10	6	6	-0.000586419	-0.00195944	-0.600204	-5.65134	-5.60195	-1.73898	0	-3.29928
AARS	DR2_CD4_Mono_Day25..DR2_CD4_NA_Day0	DR2_CD4_Mono_Day25	DR2_CD4_NA_Day0	10	-3.77735	-3.87175	-0.263272	-3.84539	-3.77735	-4.23749	-0.318804	-3.87175	-0.263272	10	7	10	10	7	6	-0.0331522	-0.0542038	-0.600204	-6.78377	-6.92989	-1.73898	0	-4.12109
AARS	DR2_CD4_Mono_Day4..DR2_CD4_NA_Day0	DR2_CD4_Mono_Day4	DR2_CD4_NA_Day0	10	-0.788216	-0.87639	-0.263272	-1.20227	-0.788216	-0.87639	-0.318804	-0.87639	-0.263272	10	7	10	10	10	6	-0.0367096	-0.0436988	-0.600204	-3.98833	-4.93922	-1.73898	0	-2.02581
AARS	DR2_CD8_Mixed_Day11..DR2_CD8_NA_Day0	DR2_CD8_Mixed_Day11	DR2_CD8_NA_Day0	10	-1.78512	-2.06111	-0.211366	-2.2299	-1.78512	-2.62789	-0.242481	-2.06111	-0.211366	10	8	10	10	6	7	-0.0274528	-0.0533274	-0.540524	-3.38817	-3.23506	-1.86313	0	-1.55475
AARS	DR2_CD8_Mixed_Day18..DR2_CD8_NA_Day0	DR2_CD8_Mixed_Day18	DR2_CD8_NA_Day0	10	-1.95815	-2.21616	-0.211366	-2.19574	-1.95815	-2.40266	-0.242481	-2.21616	-0.211366	10	8	10	10	7	7	-0.085804	-0.0953903	-0.540524	-4.18367	-4.18962	-1.86313	0	-2.17862
AARS	DR2_CD8_Mixed_Day21..DR2_CD8_NA_Day0	DR2_CD8_Mixed_Day21	DR2_CD8_NA_Day0	10	-2.56511	-2.85082	-0.211366	-2.83109	-2.56511	-3.19845	-0.242481	-2.85082	-0.211366	10	7	10	10	6	7	-0.0507667	-0.0623694	-0.540524	-3.78119	-4.04233	-1.86313	0	-1.86496
AARS	DR2_CD8_Mixed_Day4..DR2_CD8_NA_Day0	DR2_CD8_Mixed_Day4	DR2_CD8_NA_Day0	10	-1.29726	-1.44765	-0.211366	-2.3908	-1.29726	-2.45639	-0.242481	-1.44765	-0.211366	10	6	10	10	6	7	-0.00253095	-0.00653019	-0.540524	-5.0427	-5.30944	-1.86313	0	-2.84254
AARS	DR2_CD8_Mono_Day11..DR2_CD8_NA_Day0	DR2_CD8_Mono_Day11	DR2_CD8_NA_Day0	10	-2.58042	-2.71903	-0.211366	-2.7468	-2.58042	-2.94653	-0.242481	-2.71903	-0.211366	10	7	10	10	7	7	-0.00279745	-0.0144729	-0.540524	-5.38258	-4.6547	-1.86313	0	-3.09864
AARS	DR2_CD8_Mono_Day18..DR2_CD8_NA_Day0	DR2_CD8_Mono_Day18	DR2_CD8_NA_Day0	10	-3.19799	-3.40935	-0.211366	-4.70146	-1.13437	-4.40032	-0.242481	-3.40935	-0.211366	5	5	10	10	5	7	-0.000637219	-0.0166781	-0.540524	-3.8909	-3.92226	-1.86313	0	-1.95152
AARS	DR2_CD8_Mono_Day25..DR2_CD8_NA_Day0	DR2_CD8_Mono_Day25	DR2_CD8_NA_Day0	10	-4.33148	-4.19715	-0.211366	-4.45857	-0.638362	-4.72853	-0.242481	-4.19715	-0.211366	4	6	10	10	5	7	-0.00782376	-0.0133374	-0.540524	-6.22898	-4.82139	-1.86313	0	-3.72031
AARS	DR2_CD8_Mono_Day4..DR2_CD8_NA_Day0	DR2_CD8_Mono_Day4	DR2_CD8_NA_Day0	10	-1.39219	-1.3522	-0.211366	-1.72712	-1.32049	-1.70413	-0.242481	-1.32339	-0.211366	9	6	9	10	7	7	-0.0404617	-0.0376364	-0.540524	-3.83183	-3.76299	-1.86313	0	-1.90611
AASDHPPT	DR1_CD4_Mixed_Day14..DR1_CD4_NA_Day0	DR1_CD4_Mixed_Day14	DR1_CD4_NA_Day0	10	-2.93032	-2.84262	0.0877006	-4.44503	-2.93032	-3.95362	0.0877006	-2.84262	0.0877006	10	5	10	10	5	10	-0.0156088	-0.0288602	-2.15254	-6.095	-5.58611	-0.323576	0	-3.62492
AASDHPPT	DR1_CD4_Mixed_Day4..DR1_CD4_NA_Day0	DR1_CD4_Mixed_Day4	DR1_CD4_NA_Day0	10	0.0748123	0.116152	0.0877006	0.0482723	0.0748123	0.116152	0.0877006	0.116152	0.0877006	10	8	10	10	10	10	-1.12071	-2.03905	-2.15254	-0.525818	-0.304536	-0.323576	-0.124211	0
AASDHPPT	DR1_CD4_Mono_Day11..DR1_CD4_NA_Day0	DR1_CD4_Mono_Day11	DR1_CD4_NA_Day0	10	-1.51768	-1.43991	0.0877006	-2.5578	-1.51768	-2.19792	0.0877006	-1.43991	0.0877006	10	6	10	10	7	10	-0.14316	-0.176318	-2.15254	-3.57772	-3.27172	-0.323576	0	-1.70446
AASDHPPT	DR1_CD4_Mono_Day18..DR1_CD4_NA_Day0	DR1_CD4_Mono_Day18	DR1_CD4_NA_Day0	10	-2.06674	-2.08527	0.0877006	-2.06674	-2.06674	-2.08527	0.0877006	-2.08527	0.0877006	10	10	10	10	10	10	-0.0188176	-0.0420177	-2.15254	-6.2105	-4.85206	-0.323576	0	-3.70908
AASDHPPT	DR1_CD4_Mono_Day4..DR1_CD4_NA_Day0	DR1_CD4_Mono_Day4	DR1_CD4_NA_Day0	10	0.207513	0.400354	0.0877006	0.0722998	0.207513	0.400354	0.0877006	0.637539	0.0877006	10	8	6	10	10	10	-1.03663	-1.73417	-2.15254	-0.160928	-0.033018	-0.323576	-0.109645	0
AASDHPPT	DR1_CD8_Mixed_Day11..DR1_CD8_NA_Day0	DR1_CD8_Mixed_Day11	DR1_CD8_NA_Day0	10	-2.18464	-1.99752	0.14238	-2.5305	-2.18464	-2.38078	-0.261305	-1.99752	0.302553	10	8	10	5	8	4	-0.0593983	-0.0736645	-1.20158	-5.2439	-4.81215	-0.17144	0	-2.99545
AASDHPPT	DR1_CD8_Mixed_Day18..DR1_CD8_NA_Day0	DR1_CD8_Mixed_Day18	DR1_CD8_NA_Day0	10	-2.9492	-2.84315	0.14238	-4.10892	-2.9492	-2.84315	-0.261305	-2.84315	0.302553	10	6	10	5	10	4	-0.0948458	-0.117089	-1.20158	-2.84955	-2.52874	-0.17144	0	-1.12781
AASDHPPT	DR1_CD8_Mixed_Day21..DR1_CD8_NA_Day0	DR1_CD8_Mixed_Day21	DR1_CD8_NA_Day0	10	-4.34129	-3.90764	0.14238	-4.55127	-4.34129	-4.45861	-0.261305	-3.90764	0.302553	10	6	10	5	6	4	-0.0295976	-0.0365082	-1.20158	-6.59982	-4.95833	-0.17144	0	-3.98797
AASDHPPT	DR1_CD8_Mixed_Day4..DR1_CD8_NA_Day0	DR1_CD8_Mixed_Day4	DR1_CD8_NA_Day0	10	0.28961	0.279311	0.14238	0.28961	0.395808	0.244145	-0.261305	0.302726	0.302553	9	10	9	5	8	4	-1.71985	-2.61689	-1.20158	-0.507245	-0.225665	-0.17144	-0.238781	0
AASDHPPT	DR1_CD8_Mono_Day11..DR1_CD8_NA_Day0	DR1_CD8_Mono_Day11	DR1_CD8_NA_Day0	10	-2.77993	-2.53292	0.14238	-2.99978	-2.77993	-3.19823	-0.261305	-2.53292	0.302553	10	8	10	5	6	4	-0.0602084	-0.0993398	-1.20158	-4.42079	-3.40455	-0.17144	0	-2.36046
AASDHPPT	DR1_CD8_Mono_Day18..DR1_CD8_NA_Day0	DR1_CD8_Mono_Day18	DR1_CD8_NA_Day0	10	-3.06685	-2.80678	0.14238	-4.63852	-3.06685	-4.26958	-0.261305	-2.80678	0.302553	10	7	10	5	7	4	-0.0430263	-0.0614238	-1.20158	-6.37135	-5.55173	-0.17144	0	-3.82287
AASDHPPT	DR1_CD8_Mono_Day25..DR1_CD8_NA_Day0	DR1_CD8_Mono_Day25	DR1_CD8_NA_Day0	10	-4.07139	-3.55995	0.14238	-4.33744	-4.07139	-3.65728	-0.261305	-3.55995	0.302553	10	6	10	5	9	4	-0.0953903	-0.0953903	-1.20158	-4.14386	-2.8205	-0.17144	0	-2.14822
AASDHPPT	DR1_CD8_Mono_Day4..DR1_CD8_NA_Day0	DR1_CD8_Mono_Day4	DR1_CD8_NA_Day0	10	-0.0152605	0.114576	0.14238	-0.0152605	0.0528814	0.114576	-0.261305	0.396468	0.302553	8	10	6	5	10	4	-0.743815	-0.546489	-1.20158	-0.819084	-0.564646	-0.17144	-0.0616661	0
AASDHPPT	DR2_CD4_Mixed_Day14..DR2_CD4_NA_Day0	DR2_CD4_Mixed_Day14	DR2_CD4_NA_Day0	10	-1.4471	-1.4785	0.140634	-2.01251	-1.4471	-2.08231	0.140634	-1.4785	0.186421	10	7	10	8	6	10	-0.0367768	-0.0747482	-1.11589	-3.8981	-3.42883	-0.181522	0	-1.95695
AASDHPPT	DR2_CD4_Mixed_Day4..DR2_CD4_NA_Day0	DR2_CD4_Mixed_Day4	DR2_CD4_NA_Day0	10	0.242462	0.30008	0.140634	0.242462	0.244677	0.30008	0.140634	0.708369	0.186421	8	10	4	8	10	10	-1.89759	-2.66538	-1.11589	-0.611227	-0.0900166	-0.181522	-0.271828	0
AASDHPPT	DR2_CD4_Mono_Day11..DR2_CD4_NA_Day0	DR2_CD4_Mono_Day11	DR2_CD4_NA_Day0	10	-1.87817	-1.60351	0.140634	-2.35518	-1.87817	-2.63328	0.140634	-1.60351	0.186421	10	5	10	8	5	10	-0.074545	-0.109161	-1.11589	-4.66497	-3.95807	-0.181522	0	-2.54987
AASDHPPT	DR2_CD4_Mono_Day18..DR2_CD4_NA_Day0	DR2_CD4_Mono_Day18	DR2_CD4_NA_Day0	10	-2.24921	-1.96499	0.140634	-2.24921	-2.24921	-1.96499	0.140634	-1.96499	0.186421	10	10	10	8	10	10	-0.0930768	-0.110527	-1.11589	-5.38858	-4.26407	-0.181522	0	-3.10243
AASDHPPT	DR2_CD4_Mono_Day25..DR2_CD4_NA_Day0	DR2_CD4_Mono_Day25	DR2_CD4_NA_Day0	10	-2.32458	-2.26102	0.140634	-2.70049	-1.94868	-2.57261	0.140634	-2.26102	0.186421	9	9	10	8	8	10	-0.0766216	-0.0569014	-1.11589	-4.48431	-3.28927	-0.181522	0	-2.40907
AASDHPPT	DR2_CD4_Mono_Day4..DR2_CD4_NA_Day0	DR2_CD4_Mono_Day4	DR2_CD4_NA_Day0	10	0.104646	0.437291	0.140634	-0.286609	0.104646	0.430893	0.140634	0.62239	0.186421	10	4	6	8	9	10	-1.01303	-2.41518	-1.11589	-0.265496	-0.069369	-0.181522	-0.105572	0
AASDHPPT	DR2_CD8_Mixed_Day11..DR2_CD8_NA_Day0	DR2_CD8_Mixed_Day11	DR2_CD8_NA_Day0	10	-1.29039	-0.695999	0.0993248	-2.20254	-1.29039	-0.735788	-0.467704	-0.695999	0.594393	10	6	10	4	9	4	-0.117294	-0.101725	-0.815359	-2.36083	-2.70232	-0.296116	0	-0.754834
AASDHPPT	DR2_CD8_Mixed_Day18..DR2_CD8_NA_Day0	DR2_CD8_Mixed_Day18	DR2_CD8_NA_Day0	10	-1.83163	-2.07663	0.0993248	-2.15144	-1.51183	-2.58049	-0.467704	-2.07663	0.594393	9	9	10	4	9	4	-0.0560539	-0.0951861	-0.815359	-4.53763	-3.63204	-0.296116	0	-2.44984
AASDHPPT	DR2_CD8_Mixed_Day21..DR2_CD8_NA_Day0	DR2_CD8_Mixed_Day21	DR2_CD8_NA_Day0	10	-1.86628	-1.93938	0.0993248	-2.31738	-1.86628	-2.5569	-0.467704	-1.93938	0.594393	10	9	10	4	8	4	-0.0432953	-0.069197	-0.815359	-3.17056	-2.50824	-0.296116	0	-1.3825
AASDHPPT	DR2_CD8_Mixed_Day4..DR2_CD8_NA_Day0	DR2_CD8_Mixed_Day4	DR2_CD8_NA_Day0	10	0.186086	0.209961	0.0993248	-0.037747	0.287698	0.209961	-0.467704	0.288467	0.594393	5	8	9	4	10	4	-0.828342	-1.14377	-0.815359	-0.344	-0.171536	-0.296116	-0.0742103	0
AASDHPPT	DR2_CD8_Mono_Day11..DR2_CD8_NA_Day0	DR2_CD8_Mono_Day11	DR2_CD8_NA_Day0	10	-1.50022	-1.65377	0.0993248	-1.94578	-1.50022	-1.80805	-0.467704	-1.65377	0.594393	10	8	10	4	8	4	-0.0361053	-0.0628422	-0.815359	-3.37333	-3.24889	-0.296116	0	-1.54309
AASDHPPT	DR2_CD8_Mono_Day18..DR2_CD8_NA_Day0	DR2_CD8_Mono_Day18	DR2_CD8_NA_Day0	10	-2.14968	-2.23026	0.0993248	-3.21063	-2.14968	-2.85757	-0.467704	-2.23026	0.594393	10	7	10	4	7	4	-0.0781366	-0.123112	-0.815359	-2.78481	-2.86206	-0.296116	0	-1.07741
AASDHPPT	DR2_CD8_Mono_Day25..DR2_CD8_NA_Day0	DR2_CD8_Mono_Day25	DR2_CD8_NA_Day0	10	-2.53857	-2.32854	0.0993248	-3.27081	-2.53857	-3.03203	-0.467704	-2.06979	0.594393	10	7	9	4	7	4	-0.33363	-0.195917	-0.815359	-2.51906	-1.8704	-0.296116	-0.00288878	-0.87414
AASDHPPT	DR2_CD8_Mono_Day4..DR2_CD8_NA_Day0	DR2_CD8_Mono_Day4	DR2_CD8_NA_Day0	10	-0.0510665	0.198045	0.0993248	-0.0510665	-0.00995689	0.167268	-0.467704	0.198045	0.594393	9	10	10	4	9	4	-0.711023	-1.2298	-0.815359	-0.433196	-0.825857	-0.296116	-0.0570127	0
AATK	DR1_CD4_Mixed_Day14..DR1_CD4_NA_Day0	DR1_CD4_Mixed_Day14	DR1_CD4_NA_Day0	10	0.0447486	0.244729	0.132335	0.0447486	0.0447486	0.244729	0.132335	0.409149	0.240592	10	10	6	6	10	10	-1.1239	-0.736657	-0.988344	-0.981611	-0.747949	-0.541127	-0.124751	0
AATK	DR1_CD4_Mixed_Day4..DR1_CD4_NA_Day0	DR1_CD4_Mixed_Day4	DR1_CD4_NA_Day0	10	0.0660411	0.0245979	0.132335	-0.0514417	0.0660411	-0.0407531	0.132335	0.0629233	0.240592	10	8	9	6	6	10	-0.665835	-1.06308	-0.988344	-0.550111	-0.294005	-0.541127	-0.050776	0
AATK	DR1_CD4_Mono_Day11..DR1_CD4_NA_Day0	DR1_CD4_Mono_Day11	DR1_CD4_NA_Day0	10	0.204139	0.222811	0.132335	0.204139	0.204139	0.222811	0.132335	0.469217	0.240592	10	10	9	6	10	10	-1.32722	-1.2861	-0.988344	-0.258712	-0.299968	-0.541127	-0.161778	0
AATK	DR1_CD4_Mono_Day18..DR1_CD4_NA_Day0	DR1_CD4_Mono_Day18	DR1_CD4_NA_Day0	10	-0.679962	-0.528969	0.132335	-0.901998	-0.404032	-0.531083	0.132335	-0.528969	0.240592	8	6	10	6	9	10	-0.232044	-0.29291	-0.988344	-1.18938	-1.08031	-0.541127	0	-0.0564518
AATK	DR1_CD4_Mono_Day4..DR1_CD4_NA_Day0	DR1_CD4_Mono_Day4	DR1_CD4_NA_Day0	10	0.167642	0.423807	0.132335	0.167642	0.635886	-0.828006	0.132335	0.681244	0.240592	4	10	6	6	4	10	-1.80731	-2.02008	-0.988344	-0.121469	-0.498736	-0.541127	-0.256115	0
AATK	DR1_CD8_Mixed_Day11..DR1_CD8_NA_Day0	DR1_CD8_Mixed_Day11	DR1_CD8_NA_Day0	10	0.679023	0.993053	0.159052	0.676872	0.795416	0.993053	0.103669	1.21436	0.248789	7	9	6	5	10	9	-2.535	-2.80339	-1.06289	-0.183622	-0.258288	-0.366812	-0.397871	0
AATK	DR1_CD8_Mixed_Day18..DR1_CD8_NA_Day0	DR1_CD8_Mixed_Day18	DR1_CD8_NA_Day0	10	0.20179	0.346751	0.159052	-0.282442	0.649062	-0.140272	0.103669	0.346751	0.248789	9	8	10	5	8	9	-1.09381	-0.777474	-1.06289	-0.38929	-0.276045	-0.366812	-0.119872	0
AATK	DR1_CD8_Mixed_Day21..DR1_CD8_NA_Day0	DR1_CD8_Mixed_Day21	DR1_CD8_NA_Day0	10	0.618899	0.675891	0.159052	0.618899	0.68059	0.675891	0.103669	1.09875	0.248789	9	10	5	5	10	9	-1.45246	-1.37203	-1.06289	-0.433343	-0.317912	-0.366812	-0.185102	0
AATK	DR1_CD8_Mixed_Day4..DR1_CD8_NA_Day0	DR1_CD8_Mixed_Day4	DR1_CD8_NA_Day0	10	0.132312	0.25268	0.159052	0.132312	0.180029	0.122322	0.103669	0.432229	0.248789	9	10	5	5	9	9	-0.919945	-1.31177	-1.06289	-0.490887	-0.25339	-0.366812	-0.0898338	0
AATK	DR1_CD8_Mono_Day11..DR1_CD8_NA_Day0	DR1_CD8_Mono_Day11	DR1_CD8_NA_Day0	10	0.604986	0.424045	0.159052	0.385483	0.70249	0.0992147	0.103669	0.424045	0.248789	8	7	10	5	6	9	-2.01045	-1.96724	-1.06289	-0.0855912	-0.0987876	-0.366812	-0.295053	0
AATK	DR1_CD8_Mono_Day18..DR1_CD8_NA_Day0	DR1_CD8_Mono_Day18	DR1_CD8_NA_Day0	10	0.144158	0.400596	0.159052	0.144158	0.144158	-1.08244	0.103669	1.36003	0.248789	10	10	4	5	4	9	-0.705053	-1.27055	-1.06289	-0.354965	-0.280252	-0.366812	-0.0561673	0
AATK	DR1_CD8_Mono_Day25..DR1_CD8_NA_Day0	DR1_CD8_Mono_Day25	DR1_CD8_NA_Day0	10	-0.353622	-0.660333	0.159052	-0.566007	-0.353622	-1.0183	0.103669	-0.660333	0.248789	10	9	10	5	6	9	-0.743048	-0.958053	-1.06289	-0.405069	-0.628083	-0.366812	-0.061622	0
AATK	DR1_CD8_Mono_Day4..DR1_CD8_NA_Day0	DR1_CD8_Mono_Day4	DR1_CD8_NA_Day0	10	0.437402	0.418613	0.159052	0.396477	0.437402	-0.0975028	0.103669	1.17894	0.248789	10	9	4	5	5	9	-1.62585	-2.8379	-1.06289	-0.100163	-0.0629452	-0.366812	-0.220738	0
AATK	DR2_CD4_Mixed_Day14..DR2_CD4_NA_Day0	DR2_CD4_Mixed_Day14	DR2_CD4_NA_Day0	10	-0.587109	-0.3977	0.181607	-1.23201	-0.587109	-1.73869	-0.401047	-0.3977	0.625178	10	6	10	5	5	4	-0.165445	-0.261045	-1.44207	-1.73724	-1.06615	-0.504355	0	-0.32369
AATK	DR2_CD4_Mixed_Day4..DR2_CD4_NA_Day0	DR2_CD4_Mixed_Day4	DR2_CD4_NA_Day0	10	-0.173577	-0.0715151	0.181607	-0.764837	0.364826	-0.0715151	-0.401047	0.432625	0.625178	4	5	4	5	10	4	-0.368719	-0.459003	-1.44207	-0.788757	-0.621817	-0.504355	-0.00811555	0
AATK	DR2_CD4_Mono_Day11..DR2_CD4_NA_Day0	DR2_CD4_Mono_Day11	DR2_CD4_NA_Day0	10	0.215132	0.289813	0.181607	-1.22265	0.494398	0.268812	-0.401047	0.500511	0.625178	5	4	6	5	9	4	-0.982921	-1.00882	-1.44207	-0.468217	-0.482723	-0.504355	-0.100271	0
AATK	DR2_CD4_Mono_Day18..DR2_CD4_NA_Day0	DR2_CD4_Mono_Day18	DR2_CD4_NA_Day0	10	0.373751	0.477096	0.181607	0.373751	0.678953	0.477096	-0.401047	0.922557	0.625178	6	10	5	5	10	4	-0.913129	-1.1093	-1.44207	-0.1843	-0.274359	-0.504355	-0.0883243	0
AATK	DR2_CD4_Mono_Day25..DR2_CD4_NA_Day0	DR2_CD4_Mono_Day25	DR2_CD4_NA_Day0	10	0.477647	0.57139	0.181607	-0.149081	1.29328	0.57139	-0.401047	0.900709	0.625178	6	7	8	5	10	4	-0.935206	-1.50956	-1.44207	-0.124113	-0.100634	-0.504355	-0.0924022	0
AATK	DR2_CD4_Mono_Day4..DR2_CD4_NA_Day0	DR2_CD4_Mono_Day4	DR2_CD4_NA_Day0	10	-0.0843617	0.0821248	0.181607	-0.769483	0.360505	-0.810624	-0.401047	0.208557	0.625178	4	4	6	5	4	4	-0.280763	-0.545971	-1.44207	-0.941105	-0.987262	-0.504355	0	0
AATK	DR2_CD8_Mixed_Day11..DR2_CD8_NA_Day0	DR2_CD8_Mixed_Day11	DR2_CD8_NA_Day0	10	0.462424	0.596661	0.201562	0.462424	0.711391	0.596661	0.107707	0.708368	0.333617	7	10	6	5	10	8	-1.22381	-1.54943	-1.75861	-0.65506	-0.57923	-0.0707069	-0.143475	0
AATK	DR2_CD8_Mixed_Day18..DR2_CD8_NA_Day0	DR2_CD8_Mixed_Day18	DR2_CD8_NA_Day0	10	0.396138	0.362116	0.201562	0.396138	0.619483	0.362116	0.107707	0.72966	0.333617	9	10	8	5	10	8	-1.29071	-1.70045	-1.75861	-0.679906	-0.631432	-0.0707069	-0.155027	0
AATK	DR2_CD8_Mixed_Day21..DR2_CD8_NA_Day0	DR2_CD8_Mixed_Day21	DR2_CD8_NA_Day0	10	0.247516	0.559551	0.201562	0.247516	0.38995	0.559551	0.107707	0.559551	0.333617	9	10	10	5	10	8	-0.929786	-1.3063	-1.75861	-0.646783	-0.576188	-0.0707069	-0.0913878	0
AATK	DR2_CD8_Mixed_Day4..DR2_CD8_NA_Day0	DR2_CD8_Mixed_Day4	DR2_CD8_NA_Day0	10	-0.35189	-0.0587006	0.201562	-0.609131	-0.35189	-0.173469	0.107707	-0.0338352	0.333617	10	6	9	5	7	8	-0.404014	-0.532165	-1.75861	-1.41447	-0.565008	-0.0707069	-0.0135349	-0.150415
AATK	DR2_CD8_Mono_Day11..DR2_CD8_NA_Day0	DR2_CD8_Mono_Day11	DR2_CD8_NA_Day0	10	-0.0624681	0.227087	0.201562	-0.0624681	0.0730656	0.227087	0.107707	0.587668	0.333617	9	10	7	5	10	8	-0.502338	-0.822291	-1.75861	-0.566466	-0.504702	-0.0707069	-0.0270682	0
AATK	DR2_CD8_Mono_Day18..DR2_CD8_NA_Day0	DR2_CD8_Mono_Day18	DR2_CD8_NA_Day0	10	0.382256	0.644837	0.201562	0.382256	1.67069	0.644837	0.107707	1.46179	0.333617	4	10	7	5	10	8	-0.99557	-1.50431	-1.75861	-0.285508	-0.301466	-0.0707069	-0.10234	0
AATK	DR2_CD8_Mono_Day25..DR2_CD8_NA_Day0	DR2_CD8_Mono_Day25	DR2_CD8_NA_Day0	10	0.419988	0.527695	0.201562	-0.443061	0.764347	0.527695	0.107707	0.978683	0.333617	8	7	8	5	10	8	-0.881309	-1.53471	-1.75861	-0.191092	-0.141509	-0.0707069	-0.0832251	0
AATK	DR2_CD8_Mono_Day4..DR2_CD8_NA_Day0	DR2_CD8_Mono_Day4	DR2_CD8_NA_Day0	10	0.197797	0.520109	0.201562	0.197797	0.197797	0.520109	0.107707	0.554531	0.333617	10	10	9	5	10	8	-1.46011	-2.06199	-1.75861	-0.669096	-0.521637	-0.0707069	-0.186384	0
ABAT	DR1_CD4_Mixed_Day14..DR1_CD4_NA_Day0	DR1_CD4_Mixed_Day14	DR1_CD4_NA_Day0	8	-0.494991	-0.380893	0.0620362	-1.17496	-0.494991	-0.987806	-0.201048	-0.380893	0.36645	8	4	8	4	4	4	-0.205158	-0.365317	-0.999619	-1.48947	-1.04388	-0.454502	0	-0.252996
ABAT	DR1_CD4_Mixed_Day4..DR1_CD4_NA_Day0	DR1_CD4_Mixed_Day4	DR1_CD4_NA_Day0	8	-0.199556	-0.0205996	0.0620362	-0.361711	-0.199556	-0.0929153	-0.201048	-0.0205996	0.36645	8	4	8	4	7	4	-0.645814	-0.752709	-0.999619	-0.888806	-0.645755	-0.454502	-0.0563305	0
ABAT	DR1_CD4_Mono_Day11..DR1_CD4_NA_Day0	DR1_CD4_Mono_Day11	DR1_CD4_NA_Day0	8	0.303567	0.639625	0.0620362	-0.244417	0.962043	0.639625	-0.201048	1.03641	0.36645	4	4	4	4	8	4	-1.04567	-1.69123	-0.999619	-0.135985	-0.133737	-0.454502	-0.127465	0
ABAT	DR1_CD4_Mono_Day18..DR1_CD4_NA_Day0	DR1_CD4_Mono_Day18	DR1_CD4_NA_Day0	8	0.254274	0.395609	0.0620362	0.109349	0.254274	0.395609	-0.201048	0.395609	0.36645	8	5	8	4	8	4	-1.68789	-2.13427	-0.999619	-0.151244	-0.180159	-0.454502	-0.260131	0
ABAT	DR1_CD4_Mono_Day4..DR1_CD4_NA_Day0	DR1_CD4_Mono_Day4	DR1_CD4_NA_Day0	8	0.260396	0.339284	0.0620362	0.260396	0.260396	0.339284	-0.201048	0.439365	0.36645	8	8	6	4	8	4	-1.2205	-1.84017	-0.999619	-0.273464	-0.198101	-0.454502	-0.161582	0
ABAT	DR1_CD8_Mixed_Day11..DR1_CD8_NA_Day0	DR1_CD8_Mixed_Day11	DR1_CD8_NA_Day0	8	-0.256179	-0.356746	-0.0322032	-0.256179	-0.256179	-0.356746	-0.0322032	-0.356746	-0.0322032	8	8	8	8	8	8	-0.789618	-0.926951	-0.295026	-0.724707	-1.12391	-0.765632	-0.0795779	0
ABAT	DR1_CD8_Mixed_Day18..DR1_CD8_NA_Day0	DR1_CD8_Mixed_Day18	DR1_CD8_NA_Day0	8	0.10502	0.127059	-0.0322032	-1.97504	1.27409	-1.97159	-0.0322032	1.05984	-0.0322032	4	4	4	8	4	8	-0.698147	-0.855349	-0.295026	-0.352705	-0.415053	-0.765632	-0.0645021	0
ABAT	DR1_CD8_Mixed_Day21..DR1_CD8_NA_Day0	DR1_CD8_Mixed_Day21	DR1_CD8_NA_Day0	8	-0.202997	-0.385494	-0.0322032	-0.202997	-0.202997	-0.578021	-0.0322032	-0.385494	-0.0322032	8	8	8	8	7	8	-0.78621	-0.879973	-0.295026	-1.19358	-1.53687	-0.765632	-0.0790407	-0.0980522
ABAT	DR1_CD8_Mixed_Day4..DR1_CD8_NA_Day0	DR1_CD8_Mixed_Day4	DR1_CD8_NA_Day0	8	-0.141891	-0.0881299	-0.0322032	-0.141891	-0.141891	-0.162606	-0.0322032	-0.0136538	-0.0322032	8	8	7	8	7	8	-1.15705	-0.565548	-0.295026	-0.673831	-1.095	-0.765632	-0.149091	0
ABAT	DR1_CD8_Mono_Day11..DR1_CD8_NA_Day0	DR1_CD8_Mono_Day11	DR1_CD8_NA_Day0	8	0.237549	0.15544	-0.0322032	-1.40234	1.18937	-1.22486	-0.0322032	0.975121	-0.0322032	4	4	4	8	4	8	-0.829717	-1.0668	-0.295026	-0.248041	-0.462213	-0.765632	-0.0865336	0
ABAT	DR1_CD8_Mono_Day18..DR1_CD8_NA_Day0	DR1_CD8_Mono_Day18	DR1_CD8_NA_Day0	8	-0.0530909	-0.511417	-0.0322032	-0.0530909	-0.0530909	-0.566415	-0.0322032	-0.511417	-0.0322032	8	8	8	8	7	8	-1.04013	-1.20939	-0.295026	-0.800265	-0.973897	-0.765632	-0.126122	0
ABAT	DR1_CD8_Mono_Day25..DR1_CD8_NA_Day0	DR1_CD8_Mono_Day25	DR1_CD8_NA_Day0	8	-0.216183	-0.106973	-0.0322032	-2.00032	1.89737	-1.99707	-0.0322032	1.68312	-0.0322032	4	4	4	8	4	8	-0.680538	-0.784722	-0.295026	-0.528242	-0.508927	-0.765632	-0.0616661	0
ABAT	DR1_CD8_Mono_Day4..DR1_CD8_NA_Day0	DR1_CD8_Mono_Day4	DR1_CD8_NA_Day0	8	0.0766985	-0.0218648	-0.0322032	-0.221288	0.271689	-0.624581	-0.0322032	0.378681	-0.0322032	5	6	4	8	4	8	-0.504187	-0.513583	-0.295026	-0.349735	-0.502773	-0.765632	-0.0342616	0
ABAT	DR2_CD4_Mixed_Day14..DR2_CD4_NA_Day0	DR2_CD4_Mixed_Day14	DR2_CD4_NA_Day0	8	-0.27302	-0.0684509	0.0826229	-0.587023	-0.194234	-0.1875	0.0826229	0.0505979	0.301238	7	5	7	4	7	8	-0.269156	-0.589958	-0.893171	-0.737404	-0.548744	-0.435611	0	0
ABAT	DR2_CD4_Mixed_Day4..DR2_CD4_NA_Day0	DR2_CD4_Mixed_Day4	DR2_CD4_NA_Day0	8	-0.35187	-0.218132	0.0826229	-0.35187	-0.35187	-0.289956	0.0826229	-0.218132	0.301238	8	8	8	4	7	8	-0.179766	-0.142106	-0.893171	-1.94302	-1.18871	-0.435611	0	-0.567526
ABAT	DR2_CD4_Mono_Day11..DR2_CD4_NA_Day0	DR2_CD4_Mono_Day11	DR2_CD4_NA_Day0	8	0.271507	0.163124	0.0826229	0.271507	0.271507	0.163124	0.0826229	0.229144	0.301238	8	8	7	4	8	8	-1.35641	-1.00259	-0.893171	-0.640366	-0.263623	-0.435611	-0.188882	0
ABAT	DR2_CD4_Mono_Day18..DR2_CD4_NA_Day0	DR2_CD4_Mono_Day18	DR2_CD4_NA_Day0	8	0.571501	0.607926	0.0826229	0.52478	0.780608	0.487527	0.0826229	0.607926	0.301238	5	7	8	4	7	8	-1.30731	-1.25908	-0.893171	-0.241774	-0.228111	-0.435611	-0.179372	0
ABAT	DR2_CD4_Mono_Day25..DR2_CD4_NA_Day0	DR2_CD4_Mono_Day25	DR2_CD4_NA_Day0	8	0.207045	0.515571	0.0826229	0.207045	0.207045	0.515571	0.0826229	0.515571	0.301238	8	8	8	4	8	8	-1.5054	-1.31712	-0.893171	-0.227038	-0.218632	-0.435611	-0.22207	0
ABAT	DR2_CD4_Mono_Day4..DR2_CD4_NA_Day0	DR2_CD4_Mono_Day4	DR2_CD4_NA_Day0	8	-0.261428	-0.341037	0.0826229	-0.582394	-0.261428	-0.404362	0.0826229	-0.327335	0.301238	8	4	7	4	5	8	-0.42175	-0.381029	-0.893171	-0.981776	-1.32522	-0.435611	-0.0218149	-0.0190404
ABAT	DR2_CD8_Mixed_Day11..DR2_CD8_NA_Day0	DR2_CD8_Mixed_Day11	DR2_CD8_NA_Day0	8	-0.459584	-0.537856	0.0717537	-1.28603	-0.459584	-1.20346	0.0717537	-0.537856	0.187653	8	5	8	5	5	8	-0.391272	-0.517171	-0.675344	-0.949102	-0.882856	-0.762712	-0.0173727	-0.00953603
ABAT	DR2_CD8_Mixed_Day18..DR2_CD8_NA_Day0	DR2_CD8_Mixed_Day18	DR2_CD8_NA_Day0	8	0.168865	0.0506023	0.0717537	-0.120479	0.168865	0.0506023	0.0717537	0.0506023	0.187653	8	7	8	5	8	8	-0.760921	-0.844472	-0.675344	-0.478535	-0.605444	-0.762712	-0.074501	0
ABAT	DR2_CD8_Mixed_Day21..DR2_CD8_NA_Day0	DR2_CD8_Mixed_Day21	DR2_CD8_NA_Day0	8	0.0883821	-0.0657895	0.0717537	0.0883821	0.0883821	-0.0657895	0.0717537	-0.0657895	0.187653	8	8	8	5	8	8	-0.714027	-0.790354	-0.675344	-0.363897	-0.409263	-0.762712	-0.0667127	0
ABAT	DR2_CD8_Mixed_Day4..DR2_CD8_NA_Day0	DR2_CD8_Mixed_Day4	DR2_CD8_NA_Day0	8	0.188343	0.170746	0.0717537	-0.371911	0.522764	0.113044	0.0717537	0.262358	0.187653	4	4	5	5	7	8	-0.971723	-0.711319	-0.675344	-0.137207	-0.525098	-0.762712	-0.113314	0
ABAT	DR2_CD8_Mono_Day11..DR2_CD8_NA_Day0	DR2_CD8_Mono_Day11	DR2_CD8_NA_Day0	8	-1.12917	-1.19662	0.0717537	-1.78685	-1.12917	-1.47628	0.0717537	-1.19662	0.187653	8	4	8	5	5	8	-0.455169	-0.39014	-0.675344	-1.4306	-1.60765	-0.762712	-0.0268459	-0.217952
ABAT	DR2_CD8_Mono_Day18..DR2_CD8_NA_Day0	DR2_CD8_Mono_Day18	DR2_CD8_NA_Day0	8	-1.73987	-1.66812	0.0717537	-2.15502	-1.73987	-2.34046	0.0717537	-1.66812	0.187653	8	5	8	5	5	8	-0.235578	-0.205101	-0.675344	-1.84485	-1.70759	-0.762712	0	-0.493915
ABAT	DR2_CD8_Mono_Day25..DR2_CD8_NA_Day0	DR2_CD8_Mono_Day25	DR2_CD8_NA_Day0	8	-2.34567	-2.27391	0.0717537	-2.34567	-2.34567	-3.12938	0.0717537	-2.27391	0.187653	8	8	8	5	5	8	-0.499105	-0.39503	-0.675344	-1.30779	-1.20221	-0.762712	-0.0336312	-0.152976
ABAT	DR2_CD8_Mono_Day4..DR2_CD8_NA_Day0	DR2_CD8_Mono_Day4	DR2_CD8_NA_Day0	8	-0.213194	-0.304441	0.0717537	-0.404677	-0.213194	-0.496669	0.0717537	-0.304441	0.187653	8	6	8	5	6	8	-0.434524	-0.540678	-0.675344	-0.653728	-1.04188	-0.762712	-0.0237232	0
ABCA1	DR1_CD4_Mixed_Day14..DR1_CD4_NA_Day0	DR1_CD4_Mixed_Day14	DR1_CD4_NA_Day0	10	-0.0129549	-0.174924	0.0770035	-0.0129549	0.266857	-0.229177	-0.417779	-0.0715628	0.263807	5	10	8	6	9	4	-0.410994	-0.460586	-0.631979	-1.0716	-0.98531	-0.545021	-0.0145827	-0.0199316
ABCA1	DR1_CD4_Mixed_Day4..DR1_CD4_NA_Day0	DR1_CD4_Mixed_Day4	DR1_CD4_NA_Day0	10	0.0862082	-0.0400538	0.0770035	0.0359081	0.174809	-0.18438	-0.417779	0.219306	0.263807	7	8	7	6	6	4	-0.893327	-0.607888	-0.631979	-0.326761	-0.521724	-0.545021	-0.0848278	0
ABCA1	DR1_CD4_Mono_Day11..DR1_CD4_NA_Day0	DR1_CD4_Mono_Day11	DR1_CD4_NA_Day0	10	-0.0725271	-0.0291357	0.0770035	-0.557614	0.159967	-1.51507	-0.417779	0.660379	0.263807	7	6	4	6	4	4	-0.47187	-0.766607	-0.631979	-0.478316	-1.03152	-0.545021	-0.0228262	0
ABCA1	DR1_CD4_Mono_Day18..DR1_CD4_NA_Day0	DR1_CD4_Mono_Day18	DR1_CD4_NA_Day0	10	-0.418269	-0.799519	0.0770035	-0.928945	0.150237	-1.62376	-0.417779	-0.364964	0.263807	6	7	9	6	5	4	-0.159998	-0.147172	-0.631979	-0.882446	-1.33722	-0.545021	0	0
ABCA1	DR1_CD4_Mono_Day4..DR1_CD4_NA_Day0	DR1_CD4_Mono_Day4	DR1_CD4_NA_Day0	10	-0.085929	-0.134741	0.0770035	-0.688252	0.246924	-0.209959	-0.417779	-0.132479	0.263807	5	4	9	6	6	4	-0.320785	-0.737176	-0.631979	-1.00363	-0.739036	-0.545021	-0.00100383	-0.00258561
ABCA1	DR1_CD8_Mixed_Day11..DR1_CD8_NA_Day0	DR1_CD8_Mixed_Day11	DR1_CD8_NA_Day0	10	-0.170792	-0.153161	-0.0121646	-0.298907	-0.0454971	-0.344466	-0.0121646	-0.0177696	0.0266117	8	7	8	9	7	10	-0.660851	-0.454605	-0.635183	-0.612179	-0.706744	-1.77216	-0.0499646	0
ABCA1	DR1_CD8_Mixed_Day18..DR1_CD8_NA_Day0	DR1_CD8_Mixed_Day18	DR1_CD8_NA_Day0	10	-1.43378	-1.38134	-0.0121646	-2.01886	-1.23462	-2.2829	-0.0121646	-1.20447	0.0266117	9	6	9	9	6	10	-0.318138	-0.317897	-0.635183	-1.43479	-1.36088	-1.77216	-0.000491983	-0.160635
ABCA1	DR1_CD8_Mixed_Day21..DR1_CD8_NA_Day0	DR1_CD8_Mixed_Day21	DR1_CD8_NA_Day0	10	-0.481078	-0.487039	-0.0121646	-1.50352	-0.481078	-0.960258	-0.0121646	-0.487039	0.0266117	10	5	10	9	7	10	-0.47474	-0.462575	-0.635183	-0.791618	-0.787909	-1.77216	-0.0232738	0
ABCA1	DR1_CD8_Mixed_Day4..DR1_CD8_NA_Day0	DR1_CD8_Mixed_Day4	DR1_CD8_NA_Day0	10	-0.291528	-0.327962	-0.0121646	-0.899261	-0.291528	-0.441996	-0.0121646	-0.327962	0.0266117	10	5	10	9	7	10	-0.198983	-0.212737	-0.635183	-1.13318	-1.26277	-1.77216	0	-0.0383688
ABCA1	DR1_CD8_Mono_Day11..DR1_CD8_NA_Day0	DR1_CD8_Mono_Day11	DR1_CD8_NA_Day0	10	-0.235794	-0.183348	-0.0121646	-0.511538	-0.235794	-0.481387	-0.0121646	-0.183348	0.0266117	10	9	10	9	9	10	-0.761258	-0.616749	-0.635183	-0.672835	-0.888046	-1.77216	-0.0644668	0
ABCA1	DR1_CD8_Mono_Day18..DR1_CD8_NA_Day0	DR1_CD8_Mono_Day18	DR1_CD8_NA_Day0	10	-0.431311	-0.631257	-0.0121646	-0.916387	1.29045	-0.92218	-0.0121646	1.21039	0.0266117	4	5	4	9	6	10	-0.589701	-0.598015	-0.635183	-0.900995	-0.858534	-1.77216	-0.0391598	0
ABCA1	DR1_CD8_Mono_Day25..DR1_CD8_NA_Day0	DR1_CD8_Mono_Day25	DR1_CD8_NA_Day0	10	-1.38392	-1.33823	-0.0121646	-3.49394	-1.38392	-3.59711	-0.0121646	-1.33823	0.0266117	10	5	10	9	5	10	-0.373067	-0.351499	-0.635183	-1.21056	-1.19299	-1.77216	-0.00880677	-0.0642944
ABCA1	DR1_CD8_Mono_Day4..DR1_CD8_NA_Day0	DR1_CD8_Mono_Day4	DR1_CD8_NA_Day0	10	-0.0490233	0.00165292	-0.0121646	-0.28018	-0.0490233	-0.247365	-0.0121646	0.00165292	0.0266117	10	8	10	9	8	10	-0.407084	-0.40321	-0.635183	-0.770012	-0.80618	-1.77216	-0.0139908	0
ABCA1	DR2_CD4_Mixed_Day14..DR2_CD4_NA_Day0	DR2_CD4_Mixed_Day14	DR2_CD4_NA_Day0	10	0.0172871	0.470047	0.10916	-0.070474	0.0172871	0.470047	0.10916	0.526006	0.472388	10	7	6	4	10	10	-0.841737	-1.72696	-1.46303	-0.326581	-0.289777	-0.242277	-0.0764731	0
ABCA1	DR2_CD4_Mixed_Day4..DR2_CD4_NA_Day0	DR2_CD4_Mixed_Day4	DR2_CD4_NA_Day0	10	-0.113157	0.213395	0.10916	-0.242645	-0.0713985	0.213395	0.10916	0.515173	0.472388	9	7	4	4	10	10	-0.703473	-1.08484	-1.46303	-0.848636	-0.370818	-0.242277	-0.0560109	0
ABCA1	DR2_CD4_Mono_Day11..DR2_CD4_NA_Day0	DR2_CD4_Mono_Day11	DR2_CD4_NA_Day0	10	-0.521868	-0.343367	0.10916	-0.698016	-0.521868	-0.583667	0.10916	-0.343367	0.472388	10	8	10	4	7	10	-0.303108	-0.397661	-1.46303	-1.63779	-1.03083	-0.242277	0	-0.265821
ABCA1	DR2_CD4_Mono_Day18..DR2_CD4_NA_Day0	DR2_CD4_Mono_Day18	DR2_CD4_NA_Day0	10	-0.543477	-0.32634	0.10916	-1.77163	-0.347095	-0.32634	0.10916	0.0720787	0.472388	9	4	6	4	10	10	-0.151929	-0.182259	-1.46303	-1.08184	-1.2133	-0.242277	0	-0.0230287
ABCA1	DR2_CD4_Mono_Day25..DR2_CD4_NA_Day0	DR2_CD4_Mono_Day25	DR2_CD4_NA_Day0	10	-1.52451	-1.15326	0.10916	-1.52451	-1.52451	-1.15326	0.10916	-1.15326	0.472388	10	10	10	4	10	10	-0.200238	-0.353521	-1.46303	-1.79465	-2.39506	-0.242277	0	-0.35818
ABCA1	DR2_CD4_Mono_Day4..DR2_CD4_NA_Day0	DR2_CD4_Mono_Day4	DR2_CD4_NA_Day0	10	-0.0885783	0.145303	0.10916	-0.0885783	0.0436305	0.145303	0.10916	0.163202	0.472388	9	10	8	4	10	10	-0.354521	-0.998874	-1.46303	-1.17753	-1.613	-0.242277	-0.00609964	-0.052384
ABCA1	DR2_CD8_Mixed_Day11..DR2_CD8_NA_Day0	DR2_CD8_Mixed_Day11	DR2_CD8_NA_Day0	10	0.427749	0.580738	0.106559	0.427749	0.668077	0.580738	0.0851803	1.18111	0.130949	9	10	5	8	10	9	-1.57545	-2.26615	-1.55325	-0.108273	-0.336076	-0.403494	-0.210843	0
ABCA1	DR2_CD8_Mixed_Day18..DR2_CD8_NA_Day0	DR2_CD8_Mixed_Day18	DR2_CD8_NA_Day0	10	0.38195	0.502242	0.106559	0.275922	0.569855	0.502242	0.0851803	0.830459	0.130949	8	9	8	8	10	9	-1.21365	-1.44377	-1.55325	-0.164593	-0.196753	-0.403494	-0.14193	0
ABCA1	DR2_CD8_Mixed_Day21..DR2_CD8_NA_Day0	DR2_CD8_Mixed_Day21	DR2_CD8_NA_Day0	10	0.454705	0.51916	0.106559	0.0383446	0.454705	0.147915	0.0851803	0.51916	0.130949	10	8	10	8	8	9	-0.925713	-1.16445	-1.55325	-0.337369	-0.136133	-0.403494	-0.0906155	0
ABCA1	DR2_CD8_Mixed_Day4..DR2_CD8_NA_Day0	DR2_CD8_Mixed_Day4	DR2_CD8_NA_Day0	10	0.257721	0.236804	0.106559	0.257721	0.257721	0.236804	0.0851803	0.236804	0.130949	10	10	10	8	10	9	-1.5608	-2.01834	-1.55325	-0.166413	-0.0934169	-0.403494	-0.207583	0
ABCA1	DR2_CD8_Mono_Day11..DR2_CD8_NA_Day0	DR2_CD8_Mono_Day11	DR2_CD8_NA_Day0	10	-0.119815	-0.154446	0.106559	-0.240501	0.281958	-0.154446	0.0851803	-0.154446	0.130949	7	8	10	8	10	9	-0.480804	-0.459614	-1.55325	-0.566584	-0.676404	-0.403494	-0.0239799	0
ABCA1	DR2_CD8_Mono_Day18..DR2_CD8_NA_Day0	DR2_CD8_Mono_Day18	DR2_CD8_NA_Day0	10	-0.182967	-0.474967	0.106559	-0.182967	-0.182967	-0.474967	0.0851803	-0.474967	0.130949	10	10	10	8	10	9	-0.416308	-0.489397	-1.55325	-0.889361	-0.798309	-0.403494	-0.0153088	0
ABCA1	DR2_CD8_Mono_Day25..DR2_CD8_NA_Day0	DR2_CD8_Mono_Day25	DR2_CD8_NA_Day0	10	-0.345736	-0.637736	0.106559	-0.345736	0.808324	-0.637736	0.0851803	-0.637736	0.130949	5	10	10	8	10	9	-0.302053	-0.307251	-1.55325	-0.958136	-1.04958	-0.403494	0	0
ABCA1	DR2_CD8_Mono_Day4..DR2_CD8_NA_Day0	DR2_CD8_Mono_Day4	DR2_CD8_NA_Day0	10	-0.303586	-0.271365	0.106559	-0.483589	-0.303586	-0.372016	0.0851803	-0.271365	0.130949	10	5	10	8	6	9	-0.678349	-1.08303	-1.55325	-0.788171	-0.714874	-0.403494	-0.0523993	0
ABCA12	DR1_CD4_Mixed_Day14..DR1_CD4_NA_Day0	DR1_CD4_Mixed_Day14	DR1_CD4_NA_Day0	10	-0.133151	-0.0442746	0.186444	-0.133151	-0.133151	-0.342578	0.186444	-0.0442746	0.198412	10	10	10	8	7	10	-0.754836	-0.904095	-1.56233	-0.952494	-0.652401	-0.398828	-0.0635474	0
ABCA12	DR1_CD4_Mixed_Day4..DR1_CD4_NA_Day0	DR1_CD4_Mixed_Day4	DR1_CD4_NA_Day0	10	0.00182607	0.115181	0.186444	-0.0934794	0.00182607	0.0787587	0.186444	0.115181	0.198412	10	7	10	8	9	10	-1.4352	-1.80745	-1.56233	-0.521345	-0.529025	-0.398828	-0.18214	0
ABCA12	DR1_CD4_Mono_Day11..DR1_CD4_NA_Day0	DR1_CD4_Mono_Day11	DR1_CD4_NA_Day0	10	-0.182084	-0.103406	0.186444	-0.182084	-0.041815	-0.264554	0.186444	0.0577425	0.198412	9	10	9	8	9	10	-0.372403	-0.702045	-1.56233	-1.00672	-1.07984	-0.398828	-0.00873806	-0.00340101
ABCA12	DR1_CD4_Mono_Day18..DR1_CD4_NA_Day0	DR1_CD4_Mono_Day18	DR1_CD4_NA_Day0	10	-0.480155	-0.0937016	0.186444	-0.885045	-0.480155	-0.0937016	0.186444	-0.0548166	0.198412	10	6	9	8	10	10	-0.428123	-0.489981	-1.56233	-0.876857	-0.783291	-0.398828	-0.0168539	0
ABCA12	DR1_CD4_Mono_Day4..DR1_CD4_NA_Day0	DR1_CD4_Mono_Day4	DR1_CD4_NA_Day0	10	-0.155292	0.0725747	0.186444	-0.200192	-0.155292	-0.0534399	0.186444	0.0741146	0.198412	10	6	9	8	7	10	-1.25551	-1.31017	-1.56233	-0.793246	-0.446852	-0.398828	-0.148878	0
ABCA12	DR1_CD8_Mixed_Day11..DR1_CD8_NA_Day0	DR1_CD8_Mixed_Day11	DR1_CD8_NA_Day0	10	-0.103267	-0.0443467	0.0774981	-0.197795	-0.103267	-0.0472818	0.0774981	-0.0443467	0.0774981	10	9	10	10	9	10	-1.0095	-1.09253	-1.63244	-0.582038	-0.812714	-0.867191	-0.10512	0
ABCA12	DR1_CD8_Mixed_Day18..DR1_CD8_NA_Day0	DR1_CD8_Mixed_Day18	DR1_CD8_NA_Day0	10	0.290713	0.368211	0.0774981	-0.747301	1.0836	0.368211	0.0774981	2.14736	0.0774981	7	6	4	10	10	10	-0.996584	-0.993459	-1.63244	-0.148098	-0.131134	-0.867191	-0.10265	0
ABCA12	DR1_CD8_Mixed_Day21..DR1_CD8_NA_Day0	DR1_CD8_Mixed_Day21	DR1_CD8_NA_Day0	10	0.274894	0.323791	0.0774981	0.259017	0.334189	0.257303	0.0774981	0.397234	0.0774981	7	8	7	10	8	10	-1.21641	-1.17725	-1.63244	-0.518382	-0.557078	-0.867191	-0.142413	0
ABCA12	DR1_CD8_Mixed_Day4..DR1_CD8_NA_Day0	DR1_CD8_Mixed_Day4	DR1_CD8_NA_Day0	10	0.0517166	0.0614596	0.0774981	-0.0316209	0.0517166	0.0614596	0.0774981	0.106658	0.0774981	10	7	9	10	10	10	-0.975522	-1.27344	-1.63244	-0.439249	-0.432313	-0.867191	-0.0989186	0
ABCA12	DR1_CD8_Mono_Day11..DR1_CD8_NA_Day0	DR1_CD8_Mono_Day11	DR1_CD8_NA_Day0	10	0.354846	0.411888	0.0774981	-0.208608	1.25113	-0.0432038	0.0774981	0.739734	0.0774981	6	6	8	10	6	10	-0.861061	-1.24581	-1.63244	-0.121341	-0.0837466	-0.867191	-0.0795782	0
ABCA12	DR1_CD8_Mono_Day18..DR1_CD8_NA_Day0	DR1_CD8_Mono_Day18	DR1_CD8_NA_Day0	10	0.0601132	0.153404	0.0774981	-0.0132662	0.0601132	0.128767	0.0774981	0.153404	0.0774981	10	7	10	10	9	10	-0.946942	-1.12873	-1.63244	-0.554317	-0.468053	-0.867191	-0.0943233	0
ABCA12	DR1_CD8_Mono_Day25..DR1_CD8_NA_Day0	DR1_CD8_Mono_Day25	DR1_CD8_NA_Day0	10	1.06727	1.13913	0.0774981	1.06727	1.28177	1.13913	0.0774981	1.43718	0.0774981	8	10	8	10	10	10	-2.5161	-2.50665	-1.63244	-0.232923	-0.287713	-0.867191	-0.395518	0
ABCA12	DR1_CD8_Mono_Day4..DR1_CD8_NA_Day0	DR1_CD8_Mono_Day4	DR1_CD8_NA_Day0	10	0.193274	0.298748	0.0774981	0.151423	0.357779	0.27622	0.0774981	0.636816	0.0774981	8	9	7	10	9	10	-1.27342	-1.51535	-1.63244	-0.188378	-0.14958	-0.867191	-0.151644	0
ABCA12	DR2_CD4_Mixed_Day14..DR2_CD4_NA_Day0	DR2_CD4_Mixed_Day14	DR2_CD4_NA_Day0	10	0.388735	0.366851	-0.0197088	0.342461	0.640652	0.366851	-0.154373	1.06191	-0.0197088	7	9	4	10	10	7	-1.68871	-2.28751	-0.612453	-0.100289	-0.050093	-0.537931	-0.233603	0
ABCA12	DR2_CD4_Mixed_Day4..DR2_CD4_NA_Day0	DR2_CD4_Mixed_Day4	DR2_CD4_NA_Day0	10	0.335422	0.250421	-0.0197088	0.335422	0.351807	0.250421	-0.154373	0.250421	-0.0197088	9	10	10	10	10	7	-1.90757	-2.65831	-0.612453	-0.11408	-0.226044	-0.537931	-0.274149	0
ABCA12	DR2_CD4_Mono_Day11..DR2_CD4_NA_Day0	DR2_CD4_Mono_Day11	DR2_CD4_NA_Day0	10	0.314124	0.339607	-0.0197088	0.314124	0.600079	0.339607	-0.154373	0.566913	-0.0197088	5	10	5	10	10	7	-1.30215	-1.22103	-0.612453	-0.420707	-0.606631	-0.537931	-0.157088	0
ABCA12	DR2_CD4_Mono_Day18..DR2_CD4_NA_Day0	DR2_CD4_Mono_Day18	DR2_CD4_NA_Day0	10	0.522926	0.605264	-0.0197088	0.522926	0.688665	0.605264	-0.154373	0.676236	-0.0197088	7	10	9	10	10	7	-1.64006	-2.08375	-0.612453	-0.505449	-0.528174	-0.537931	-0.222684	0
ABCA12	DR2_CD4_Mono_Day25..DR2_CD4_NA_Day0	DR2_CD4_Mono_Day25	DR2_CD4_NA_Day0	10	0.266689	0.346523	-0.0197088	0.266689	0.293387	0.292899	-0.154373	0.443477	-0.0197088	9	10	8	10	9	7	-1.21237	-1.50647	-0.612453	-0.768246	-0.765463	-0.537931	-0.141576	0
ABCA12	DR2_CD4_Mono_Day4..DR2_CD4_NA_Day0	DR2_CD4_Mono_Day4	DR2_CD4_NA_Day0	10	0.0900711	0.240971	-0.0197088	0.0635982	0.116229	0.240971	-0.154373	0.316687	-0.0197088	9	8	7	10	10	7	-1.62438	-1.45997	-0.612453	-0.456643	-0.277268	-0.537931	-0.220489	0
ABCA12	DR2_CD8_Mixed_Day11..DR2_CD8_NA_Day0	DR2_CD8_Mixed_Day11	DR2_CD8_NA_Day0	10	0.43611	0.619559	0.0822747	0.38475	0.436399	0.505494	0.0822747	0.715185	0.0822747	9	7	7	10	7	10	-1.69216	-1.96703	-1.34533	-0.125493	-0.0833152	-0.555405	-0.233981	0
ABCA12	DR2_CD8_Mixed_Day18..DR2_CD8_NA_Day0	DR2_CD8_Mixed_Day18	DR2_CD8_NA_Day0	10	0.60552	0.638709	0.0822747	0.60552	0.60552	0.514594	0.0822747	0.638709	0.0822747	10	10	10	10	9	10	-1.40262	-1.49962	-1.34533	-0.0679118	-0.0447626	-0.555405	-0.176293	0
ABCA12	DR2_CD8_Mixed_Day21..DR2_CD8_NA_Day0	DR2_CD8_Mixed_Day21	DR2_CD8_NA_Day0	10	0.636085	0.669274	0.0822747	0.636085	1.56182	0.668123	0.0822747	1.56138	0.0822747	5	10	6	10	9	10	-1.09316	-1.27818	-1.34533	-0.10452	-0.108091	-0.555405	-0.119819	0
ABCA12	DR2_CD8_Mixed_Day4..DR2_CD8_NA_Day0	DR2_CD8_Mixed_Day4	DR2_CD8_NA_Day0	10	-0.0152666	-0.0465015	0.0822747	-0.10473	-0.0152666	-0.244338	0.0822747	-0.0465015	0.0822747	10	7	10	10	6	10	-0.842707	-1.26316	-1.34533	-0.437765	-0.403056	-0.555405	-0.0766673	0
ABCA12	DR2_CD8_Mono_Day11..DR2_CD8_NA_Day0	DR2_CD8_Mono_Day11	DR2_CD8_NA_Day0	10	0.423102	0.5676	0.0822747	0.423102	0.423102	0.5676	0.0822747	0.5676	0.0822747	10	10	10	10	10	10	-3.49035	-3.54815	-1.34533	-0.172298	-0.130379	-0.555405	-0.626949	0
ABCA12	DR2_CD8_Mono_Day18..DR2_CD8_NA_Day0	DR2_CD8_Mono_Day18	DR2_CD8_NA_Day0	10	0.943966	1.03485	0.0822747	0.943966	0.943966	1.03485	0.0822747	1.03485	0.0822747	10	10	10	10	10	10	-3.80201	-4.43574	-1.34533	-0.313401	-0.292554	-0.555405	-0.734533	0
ABCA12	DR2_CD8_Mono_Day25..DR2_CD8_NA_Day0	DR2_CD8_Mono_Day25	DR2_CD8_NA_Day0	10	1.22015	1.43554	0.0822747	1.22015	1.22015	1.43554	0.0822747	1.43554	0.0822747	10	10	10	10	10	10	-2.71554	-2.87548	-1.34533	-0.158119	-0.157359	-0.555405	-0.43438	0
ABCA12	DR2_CD8_Mono_Day4..DR2_CD8_NA_Day0	DR2_CD8_Mono_Day4	DR2_CD8_NA_Day0	10	0.0127977	0.0337527	0.0822747	-0.260217	0.0127977	-0.0798975	0.0822747	0.0337527	0.0822747	10	7	10	10	8	10	-0.739573	-0.978857	-1.34533	-0.560873	-0.60786	-0.555405	-0.0610291	0
ABCA13	DR1_CD4_Mixed_Day14..DR1_CD4_NA_Day0	DR1_CD4_Mixed_Day14	DR1_CD4_NA_Day0	9	-0.0214411	0.0465138	0.0382453	-0.277619	-0.0214411	0.0296621	-0.0180723	0.0465138	0.16171	9	7	9	8	8	5	-0.719337	-1.51651	-1.30682	-0.773071	-0.496406	-0.216386	-0.0611147	0
ABCA13	DR1_CD4_Mixed_Day4..DR1_CD4_NA_Day0	DR1_CD4_Mixed_Day4	DR1_CD4_NA_Day0	9	-0.177243	0.262341	0.0382453	-0.229153	-0.177243	0.159182	-0.0180723	0.511779	0.16171	9	5	5	8	8	5	-0.720778	-1.09736	-1.30682	-0.7044	-0.143451	-0.216386	-0.0614174	0
ABCA13	DR1_CD4_Mono_Day11..DR1_CD4_NA_Day0	DR1_CD4_Mono_Day11	DR1_CD4_NA_Day0	9	0.0382793	0.394991	0.0382453	-0.134317	0.39668	0.394991	-0.0180723	0.394991	0.16171	6	6	9	8	9	5	-0.663672	-1.15306	-1.30682	-0.435091	-0.37474	-0.216386	-0.0527302	0
ABCA13	DR1_CD4_Mono_Day18..DR1_CD4_NA_Day0	DR1_CD4_Mono_Day18	DR1_CD4_NA_Day0	9	0.179856	0.317411	0.0382453	0.179856	0.668724	0.317411	-0.0180723	0.562903	0.16171	6	9	7	8	9	5	-0.828651	-1.2999	-1.30682	-0.384646	-0.436364	-0.216386	-0.0790407	0
ABCA13	DR1_CD4_Mono_Day4..DR1_CD4_NA_Day0	DR1_CD4_Mono_Day4	DR1_CD4_NA_Day0	9	-0.11977	0.282998	0.0382453	-0.228667	-0.00782822	0.282998	-0.0180723	0.282998	0.16171	8	5	9	8	9	5	-0.842226	-2.03679	-1.30682	-0.529422	-0.427596	-0.216386	-0.0815049	0
ABCA13	DR1_CD8_Mixed_Day11..DR1_CD8_NA_Day0	DR1_CD8_Mixed_Day11	DR1_CD8_NA_Day0	9	0.770451	0.684704	-0.0504539	0.770451	0.782354	0.623215	-0.0705674	0.728931	-0.0504539	7	9	6	9	7	6	-1.99737	-2.07843	-1.15394	-0.250817	-0.136614	-0.455325	-0.318433	0
ABCA13	DR1_CD8_Mixed_Day18..DR1_CD8_NA_Day0	DR1_CD8_Mixed_Day18	DR1_CD8_NA_Day0	9	-0.748961	-0.712024	-0.0504539	-0.748961	-0.748961	-0.712024	-0.0705674	-0.712024	-0.0504539	9	9	9	9	9	6	-0.328581	-0.380747	-1.15394	-2.02642	-1.99304	-0.455325	-0.0027161	-0.611878
ABCA13	DR1_CD8_Mixed_Day21..DR1_CD8_NA_Day0	DR1_CD8_Mixed_Day21	DR1_CD8_NA_Day0	9	0.868774	0.823097	-0.0504539	0.868774	1.60712	0.823097	-0.0705674	1.49548	-0.0504539	5	9	5	9	9	6	-1.42111	-1.30276	-1.15394	-0.358614	-0.171625	-0.455325	-0.194383	0
ABCA13	DR1_CD8_Mixed_Day4..DR1_CD8_NA_Day0	DR1_CD8_Mixed_Day4	DR1_CD8_NA_Day0	9	0.00115858	0.110787	-0.0504539	-0.019959	0.00115858	0.0124963	-0.0705674	0.110787	-0.0504539	9	6	9	9	6	6	-2.13313	-2.10027	-1.15394	-0.463047	-0.256165	-0.455325	-0.351347	0
ABCA13	DR1_CD8_Mono_Day11..DR1_CD8_NA_Day0	DR1_CD8_Mono_Day11	DR1_CD8_NA_Day0	9	0.0459267	0.063053	-0.0504539	0.0459267	0.0821838	0.063053	-0.0705674	0.135798	-0.0504539	8	9	8	9	9	6	-0.727555	-0.669931	-1.15394	-0.731024	-0.895481	-0.455325	-0.062425	0
ABCA13	DR1_CD8_Mono_Day18..DR1_CD8_NA_Day0	DR1_CD8_Mono_Day18	DR1_CD8_NA_Day0	9	0.505021	0.449633	-0.0504539	0.505021	0.505021	0.414598	-0.0705674	1.27997	-0.0504539	9	9	4	9	8	6	-1.56924	-1.3359	-1.15394	-0.23303	-0.102219	-0.455325	-0.228022	0
ABCA13	DR1_CD8_Mono_Day25..DR1_CD8_NA_Day0	DR1_CD8_Mono_Day25	DR1_CD8_NA_Day0	9	-0.360925	-0.424367	-0.0504539	-0.761559	-0.360925	-0.91068	-0.0705674	-0.424367	-0.0504539	9	8	9	9	8	6	-0.984578	-1.00591	-1.15394	-1.3295	-1.28024	-0.455325	-0.107708	-0.144593
ABCA13	DR1_CD8_Mono_Day4..DR1_CD8_NA_Day0	DR1_CD8_Mono_Day4	DR1_CD8_NA_Day0	9	0.0900315	0.0346436	-0.0504539	-0.510491	0.121242	0.0346436	-0.0705674	0.695216	-0.0504539	8	4	4	9	9	6	-0.526617	-1.16654	-1.15394	-0.454919	-0.619136	-0.455325	-0.031978	0
ABCA13	DR2_CD4_Mixed_Day14..DR2_CD4_NA_Day0	DR2_CD4_Mixed_Day14	DR2_CD4_NA_Day0	9	-0.0976701	0.016711	0.0533875	-0.0976701	-0.0976701	0.016711	0.00391809	0.049798	0.0533875	9	9	8	9	9	7	-0.683199	-0.805832	-1.07039	-0.873314	-1.41803	-0.47056	-0.0557249	0
ABCA13	DR2_CD4_Mixed_Day4..DR2_CD4_NA_Day0	DR2_CD4_Mixed_Day4	DR2_CD4_NA_Day0	9	0.140817	0.195987	0.0533875	0.135457	0.195127	0.183393	0.00391809	0.229288	0.0533875	6	8	8	9	8	7	-1.13421	-1.72388	-1.07039	-0.512902	-0.373979	-0.47056	-0.136551	0
ABCA13	DR2_CD4_Mono_Day11..DR2_CD4_NA_Day0	DR2_CD4_Mono_Day11	DR2_CD4_NA_Day0	9	0.250903	0.28995	0.0533875	0.250903	0.250903	0.28995	0.00391809	0.298012	0.0533875	9	9	8	9	9	7	-1.37801	-2.67656	-1.07039	-0.339481	-0.520207	-0.47056	-0.185456	0
ABCA13	DR2_CD4_Mono_Day18..DR2_CD4_NA_Day0	DR2_CD4_Mono_Day18	DR2_CD4_NA_Day0	9	0.185198	0.347084	0.0533875	-0.107718	0.214591	0.292835	0.00391809	0.553	0.0533875	7	6	7	9	8	7	-0.893657	-1.573	-1.07039	-0.321778	-0.25737	-0.47056	-0.0908717	0
ABCA13	DR2_CD4_Mono_Day25..DR2_CD4_NA_Day0	DR2_CD4_Mono_Day25	DR2_CD4_NA_Day0	9	-0.235415	-0.102922	0.0533875	-0.329424	-0.235415	-0.155995	0.00391809	-0.102922	0.0533875	9	7	9	9	7	7	-1.15	-1.12339	-1.07039	-0.760126	-0.599333	-0.47056	-0.140325	0
ABCA13	DR2_CD4_Mono_Day4..DR2_CD4_NA_Day0	DR2_CD4_Mono_Day4	DR2_CD4_NA_Day0	9	0.227273	0.28066	0.0533875	0.227273	0.227273	0.28066	0.00391809	0.28066	0.0533875	9	9	9	9	9	7	-1.29518	-1.51315	-1.07039	-0.37474	-0.415581	-0.47056	-0.168709	0
ABCA13	DR2_CD8_Mixed_Day11..DR2_CD8_NA_Day0	DR2_CD8_Mixed_Day11	DR2_CD8_NA_Day0	9	0.0310994	-0.0193598	-0.112275	0.0310994	0.0310994	-0.0193598	-0.327081	-0.0193598	-0.0936731	9	9	9	8	9	4	-1.03049	-0.84941	-0.286343	-0.888855	-0.951415	-1.04794	-0.116577	0
ABCA13	DR2_CD8_Mixed_Day18..DR2_CD8_NA_Day0	DR2_CD8_Mixed_Day18	DR2_CD8_NA_Day0	9	0.188425	0.177577	-0.112275	0.120842	0.189252	0.177577	-0.327081	0.249136	-0.0936731	7	8	8	8	9	4	-0.926844	-0.955518	-0.286343	-0.821838	-1.74888	-1.04794	-0.0967894	0
ABCA13	DR2_CD8_Mixed_Day21..DR2_CD8_NA_Day0	DR2_CD8_Mixed_Day21	DR2_CD8_NA_Day0	9	0.0836082	0.0536682	-0.112275	-0.0324064	0.0836082	0.0536682	-0.327081	0.0536682	-0.0936731	9	8	9	8	9	4	-1.38015	-1.13667	-0.286343	-0.909705	-1.03681	-1.04794	-0.185828	0
ABCA13	DR2_CD8_Mixed_Day4..DR2_CD8_NA_Day0	DR2_CD8_Mixed_Day4	DR2_CD8_NA_Day0	9	0.173972	0.0616963	-0.112275	0.173972	0.642403	0.0616963	-0.327081	0.0616963	-0.0936731	4	9	9	8	9	4	-1.11889	-0.967578	-0.286343	-0.166932	-0.540385	-1.04794	-0.133665	0
ABCA13	DR2_CD8_Mono_Day11..DR2_CD8_NA_Day0	DR2_CD8_Mono_Day11	DR2_CD8_NA_Day0	9	0.012271	-0.0627997	-0.112275	-0.0400836	0.442382	-0.371053	-0.327081	0.481194	-0.0936731	7	7	7	8	5	4	-0.60816	-0.622443	-0.286343	-0.272465	-0.320989	-1.04794	-0.0440505	0
ABCA13	DR2_CD8_Mono_Day18..DR2_CD8_NA_Day0	DR2_CD8_Mono_Day18	DR2_CD8_NA_Day0	9	-0.0594621	0.145043	-0.112275	-0.225728	0.265007	-0.325491	-0.327081	0.189936	-0.0936731	7	6	7	8	6	4	-0.782788	-0.726247	-0.286343	-0.34158	-0.393329	-1.04794	-0.0710841	0
ABCA13	DR2_CD8_Mono_Day25..DR2_CD8_NA_Day0	DR2_CD8_Mono_Day25	DR2_CD8_NA_Day0	9	-0.412779	-0.487849	-0.112275	-0.412779	-0.412779	-1.30415	-0.327081	1.87613	-0.0936731	9	9	4	8	5	4	-0.699577	-0.613657	-0.286343	-0.404002	-0.373274	-1.04794	-0.0581714	0
ABCA13	DR2_CD8_Mono_Day4..DR2_CD8_NA_Day0	DR2_CD8_Mono_Day4	DR2_CD8_NA_Day0	9	-0.187146	-0.0557033	-0.112275	-0.535752	0.29277	-1.11316	-0.327081	0.796203	-0.0936731	6	5	4	8	4	4	-0.330699	-0.496721	-0.286343	-0.543758	-0.627964	-1.04794	-0.00297232	0
ABCA2	DR1_CD4_Mixed_Day14..DR1_CD4_NA_Day0	DR1_CD4_Mixed_Day14	DR1_CD4_NA_Day0	10	0.231847	0.212207	-0.103465	0.123036	0.45014	0.212207	-0.139375	0.388522	-0.103465	8	9	9	10	10	6	-1.25542	-1.56104	-1.28942	-0.306615	-0.368571	-0.791144	-0.148866	0
ABCA2	DR1_CD4_Mixed_Day4..DR1_CD4_NA_Day0	DR1_CD4_Mixed_Day4	DR1_CD4_NA_Day0	10	0.142801	0.0414829	-0.103465	0.142801	0.176698	0.0135748	-0.139375	0.058376	-0.103465	8	10	8	10	8	6	-0.94149	-1.13908	-1.28942	-1.06768	-0.952765	-0.791144	-0.0933327	-0.0189691
ABCA2	DR1_CD4_Mono_Day11..DR1_CD4_NA_Day0	DR1_CD4_Mono_Day11	DR1_CD4_NA_Day0	10	-0.197204	-0.210975	-0.103465	-0.197204	0.0761015	-0.210975	-0.139375	0.326363	-0.103465	7	10	5	10	10	6	-0.269826	-0.255438	-1.28942	-1.27859	-1.36808	-0.791144	0	-0.0905071
ABCA2	DR1_CD4_Mono_Day18..DR1_CD4_NA_Day0	DR1_CD4_Mono_Day18	DR1_CD4_NA_Day0	10	-0.199248	-0.30142	-0.103465	-0.481433	0.542158	-0.486065	-0.139375	0.0831833	-0.103465	7	6	8	10	6	6	-0.51597	-0.661204	-1.28942	-0.523682	-0.657428	-0.791144	-0.029081	0
ABCA2	DR1_CD4_Mono_Day4..DR1_CD4_NA_Day0	DR1_CD4_Mono_Day4	DR1_CD4_NA_Day0	10	0.138553	0.126962	-0.103465	-0.625605	0.482897	-0.729432	-0.139375	0.417213	-0.103465	5	4	5	10	4	6	-1.0755	-0.91876	-1.28942	-0.297791	-0.376562	-0.791144	-0.116617	0
ABCA2	DR1_CD8_Mixed_Day11..DR1_CD8_NA_Day0	DR1_CD8_Mixed_Day11	DR1_CD8_NA_Day0	10	0.328197	-0.0297299	-0.0452148	-0.30124	0.896428	-0.417399	-0.0452148	0.0710353	-0.023472	5	5	9	8	7	10	-1.33662	-0.571292	-0.649319	-0.187089	-0.4291	-1.24565	-0.163279	0
ABCA2	DR1_CD8_Mixed_Day18..DR1_CD8_NA_Day0	DR1_CD8_Mixed_Day18	DR1_CD8_NA_Day0	10	0.113531	0.223022	-0.0452148	-1.83363	0.113531	-2.2898	-0.0452148	0.913356	-0.023472	10	4	6	8	4	10	-0.729322	-0.669798	-0.649319	-0.262575	-0.275151	-1.24565	-0.0594407	0
ABCA2	DR1_CD8_Mixed_Day21..DR1_CD8_NA_Day0	DR1_CD8_Mixed_Day21	DR1_CD8_NA_Day0	10	0.765308	0.847557	-0.0452148	-0.83206	1.28238	0.837021	-0.0452148	0.960568	-0.023472	6	4	6	8	9	10	-1.55422	-1.72683	-0.649319	-0.22138	-0.395284	-1.24565	-0.206092	0
ABCA2	DR1_CD8_Mixed_Day4..DR1_CD8_NA_Day0	DR1_CD8_Mixed_Day4	DR1_CD8_NA_Day0	10	0.0289594	-0.0305885	-0.0452148	-0.0096867	0.0474968	-0.0305885	-0.0452148	0.042284	-0.023472	8	7	8	8	10	10	-0.856298	-0.516363	-0.649319	-0.552763	-0.935943	-1.24565	-0.0788403	0
ABCA2	DR1_CD8_Mono_Day11..DR1_CD8_NA_Day0	DR1_CD8_Mono_Day11	DR1_CD8_NA_Day0	10	0.460616	0.437144	-0.0452148	0.460616	0.763161	0.437144	-0.0452148	0.546691	-0.023472	6	10	7	8	10	10	-0.937135	-1.08743	-0.649319	-0.348107	-0.341331	-1.24565	-0.0927844	0
ABCA2	DR1_CD8_Mono_Day18..DR1_CD8_NA_Day0	DR1_CD8_Mono_Day18	DR1_CD8_NA_Day0	10	0.677793	0.705988	-0.0452148	0.116612	1.09877	0.681073	-0.0452148	0.884221	-0.023472	6	7	6	8	9	10	-1.57037	-1.55494	-0.649319	-0.102272	-0.234287	-1.24565	-0.209852	0
ABCA2	DR1_CD8_Mono_Day25..DR1_CD8_NA_Day0	DR1_CD8_Mono_Day25	DR1_CD8_NA_Day0	10	-0.294651	-0.240109	-0.0452148	-0.960091	0.440512	-2.49575	-0.0452148	0.912339	-0.023472	8	6	7	8	5	10	-0.581273	-0.526654	-0.649319	-0.334499	-0.337446	-1.24565	-0.0378559	0
ABCA2	DR1_CD8_Mono_Day4..DR1_CD8_NA_Day0	DR1_CD8_Mono_Day4	DR1_CD8_NA_Day0	10	0.0383341	-0.0808627	-0.0452148	0.0317396	0.0901006	-0.0904947	-0.0452148	-0.0712308	-0.023472	8	9	9	8	9	10	-1.2221	-0.600222	-0.649319	-1.27233	-1.00346	-1.24565	-0.143317	-0.0878611
ABCA2	DR2_CD4_Mixed_Day14..DR2_CD4_NA_Day0	DR2_CD4_Mixed_Day14	DR2_CD4_NA_Day0	10	0.0212155	-0.524015	-0.131429	0.0212155	0.133937	-0.591055	-0.579404	-0.524015	-0.131429	6	10	10	10	7	5	-0.438657	-0.438717	-0.249041	-1.58154	-1.8379	-1.02079	-0.0182897	-0.233509
ABCA2	DR2_CD4_Mixed_Day4..DR2_CD4_NA_Day0	DR2_CD4_Mixed_Day4	DR2_CD4_NA_Day0	10	0.0482492	-0.0376312	-0.131429	0.0482492	0.0482492	-0.0376312	-0.579404	-0.0376312	-0.131429	10	10	10	10	10	5	-1.83165	-0.649489	-0.249041	-0.73137	-1.1495	-1.02079	-0.260178	0
ABCA2	DR2_CD4_Mono_Day11..DR2_CD4_NA_Day0	DR2_CD4_Mono_Day11	DR2_CD4_NA_Day0	10	0.151212	-0.359114	-0.131429	0.0491169	0.350658	-0.506483	-0.579404	-0.117612	-0.131429	5	9	8	10	6	5	-0.604406	-0.342273	-0.249041	-0.78452	-0.877297	-1.02079	-0.0414074	0
ABCA2	DR2_CD4_Mono_Day18..DR2_CD4_NA_Day0	DR2_CD4_Mono_Day18	DR2_CD4_NA_Day0	10	-0.157747	-0.314444	-0.131429	-0.157747	0.0875155	-0.662087	-0.579404	-0.129366	-0.131429	8	10	8	10	7	5	-0.371427	-0.24818	-0.249041	-0.534947	-0.89368	-1.02079	-0.0085353	0
ABCA2	DR2_CD4_Mono_Day25..DR2_CD4_NA_Day0	DR2_CD4_Mono_Day25	DR2_CD4_NA_Day0	10	-0.125386	-0.190496	-0.131429	-0.376149	0.0960529	-0.462753	-0.579404	-0.190496	-0.131429	8	8	10	10	9	5	-0.63053	-0.516834	-0.249041	-0.874503	-1.31956	-1.02079	-0.0453465	0
ABCA2	DR2_CD4_Mono_Day4..DR2_CD4_NA_Day0	DR2_CD4_Mono_Day4	DR2_CD4_NA_Day0	10	-0.116774	-0.18342	-0.131429	-0.25988	-0.071223	-0.345396	-0.579404	-0.0620469	-0.131429	9	6	9	10	8	5	-0.648895	-0.210071	-0.249041	-0.573457	-1.12295	-1.02079	-0.0481216	0
ABCA2	DR2_CD8_Mixed_Day11..DR2_CD8_NA_Day0	DR2_CD8_Mixed_Day11	DR2_CD8_NA_Day0	10	0.163305	0.265728	-0.070206	-0.982744	1.37027	-0.974187	-0.187689	0.80381	-0.070206	4	5	5	10	5	8	-1.43783	-1.23259	-0.750006	-0.194068	-0.308523	-1.20058	-0.1827	0
ABCA2	DR2_CD8_Mixed_Day18..DR2_CD8_NA_Day0	DR2_CD8_Mixed_Day18	DR2_CD8_NA_Day0	10	-0.179357	-0.0720336	-0.070206	-0.8852	2.43002	-0.774515	-0.187689	-0.0720336	-0.070206	4	5	10	10	5	8	-0.886527	-0.61982	-0.750006	-0.461987	-0.577288	-1.20058	-0.084011	0
ABCA2	DR2_CD8_Mixed_Day21..DR2_CD8_NA_Day0	DR2_CD8_Mixed_Day21	DR2_CD8_NA_Day0	10	0.479667	0.483467	-0.070206	-1.3783	1.70606	-1.41363	-0.187689	1.16907	-0.070206	5	4	6	10	4	8	-1.23027	-0.842994	-0.750006	-0.546267	-0.520291	-1.20058	-0.144436	0
ABCA2	DR2_CD8_Mixed_Day4..DR2_CD8_NA_Day0	DR2_CD8_Mixed_Day4	DR2_CD8_NA_Day0	10	0.168527	0.116344	-0.070206	0.145637	0.207689	-0.391609	-0.187689	0.283989	-0.070206	7	8	6	10	4	8	-1.33173	-0.597483	-0.750006	-0.50843	-0.2557	-1.20058	-0.162331	0
ABCA2	DR2_CD8_Mono_Day11..DR2_CD8_NA_Day0	DR2_CD8_Mono_Day11	DR2_CD8_NA_Day0	10	0.266446	0.0994653	-0.070206	-0.338396	0.266446	-0.329839	-0.187689	0.0994653	-0.070206	10	5	10	10	5	8	-1.578	-1.20662	-0.750006	-0.141054	-0.274041	-1.20058	-0.211277	0
ABCA2	DR2_CD8_Mono_Day18..DR2_CD8_NA_Day0	DR2_CD8_Mono_Day18	DR2_CD8_NA_Day0	10	0.665136	0.606457	-0.070206	-1.1856	2.42126	0.606457	-0.187689	2.414	-0.070206	4	5	4	10	10	8	-1.86059	-1.22512	-0.750006	-0.114067	-0.0817311	-1.20058	-0.264499	0
ABCA2	DR2_CD8_Mono_Day25..DR2_CD8_NA_Day0	DR2_CD8_Mono_Day25	DR2_CD8_NA_Day0	10	0.390384	0.427979	-0.070206	-2.46826	3.04803	-2.50358	-0.187689	3.15255	-0.070206	4	4	4	10	4	8	-2.55323	-2.0273	-0.750006	-0.527673	-0.5088	-1.20058	-0.401295	0
ABCA2	DR2_CD8_Mono_Day4..DR2_CD8_NA_Day0	DR2_CD8_Mono_Day4	DR2_CD8_NA_Day0	10	0.319146	-0.0141153	-0.070206	-0.410636	0.560341	-0.26201	-0.187689	0.723888	-0.070206	6	4	4	10	6	8	-1.18179	-0.769045	-0.750006	-0.320838	-0.414768	-1.20058	-0.13553	0
ABCA3	DR1_CD4_Mixed_Day14..DR1_CD4_NA_Day0	DR1_CD4_Mixed_Day14	DR1_CD4_NA_Day0	10	-0.585349	-0.584062	-0.0297646	-1.00545	-0.585349	-0.671651	-0.0752998	-0.584062	0.396495	10	6	10	4	7	6	-0.303893	-0.398755	-0.96963	-1.44909	-1.60399	-0.458904	0	-0.167754
ABCA3	DR1_CD4_Mixed_Day4..DR1_CD4_NA_Day0	DR1_CD4_Mixed_Day4	DR1_CD4_NA_Day0	10	0.0891912	0.109463	-0.0297646	0.0237532	0.128664	0.109463	-0.0752998	0.176432	0.396495	7	7	8	4	10	6	-0.909999	-1.31317	-0.96963	-0.353466	-0.387311	-0.458904	-0.0877	0
ABCA3	DR1_CD4_Mono_Day11..DR1_CD4_NA_Day0	DR1_CD4_Mono_Day11	DR1_CD4_NA_Day0	10	0.262646	0.288446	-0.0297646	0.262646	0.296708	0.288446	-0.0752998	0.374416	0.396495	9	10	7	4	10	6	-1.70119	-1.44433	-0.96963	-1.16523	-0.983531	-0.458904	-0.235471	-0.0483197
ABCA3	DR1_CD4_Mono_Day18..DR1_CD4_NA_Day0	DR1_CD4_Mono_Day18	DR1_CD4_NA_Day0	10	-0.0462048	0.193515	-0.0297646	-0.0818349	-0.0438636	0.193515	-0.0752998	0.221545	0.396495	9	8	8	4	10	6	-1.60961	-1.18259	-0.96963	-0.776223	-0.879892	-0.458904	-0.217618	0
ABCA3	DR1_CD4_Mono_Day4..DR1_CD4_NA_Day0	DR1_CD4_Mono_Day4	DR1_CD4_NA_Day0	10	-0.174103	0.133602	-0.0297646	-0.409456	0.542344	-0.0464183	-0.0752998	0.341907	0.396495	4	6	5	4	8	6	-0.579798	-0.716228	-0.96963	-0.755325	-0.285389	-0.458904	-0.0376339	0
ABCA3	DR1_CD8_Mixed_Day11..DR1_CD8_NA_Day0	DR1_CD8_Mixed_Day11	DR1_CD8_NA_Day0	10	0.328386	0.473362	0.057857	-0.134987	0.601694	0.473362	-0.0338363	0.658765	0.107767	6	7	6	9	10	8	-1.00932	-1.21061	-0.662406	-0.211325	-0.239954	-0.29138	-0.105073	0
ABCA3	DR1_CD8_Mixed_Day18..DR1_CD8_NA_Day0	DR1_CD8_Mixed_Day18	DR1_CD8_NA_Day0	10	0.011435	0.064717	0.057857	-0.0733941	0.0962642	-0.149014	-0.0338363	0.278448	0.107767	9	9	9	9	9	8	-0.466722	-0.46136	-0.662406	-0.751932	-0.830791	-0.29138	-0.0220373	0
ABCA3	DR1_CD8_Mixed_Day21..DR1_CD8_NA_Day0	DR1_CD8_Mixed_Day21	DR1_CD8_NA_Day0	10	-0.198463	-0.140606	0.057857	-0.476354	-0.0272412	-0.460558	-0.0338363	0.117734	0.107767	8	7	8	9	8	8	-0.420846	-0.430129	-0.662406	-0.574763	-0.669882	-0.29138	-0.0159076	0
ABCA3	DR1_CD8_Mixed_Day4..DR1_CD8_NA_Day0	DR1_CD8_Mixed_Day4	DR1_CD8_NA_Day0	10	0.101717	0.173503	0.057857	0.0451402	0.160184	0.16733	-0.0338363	0.19002	0.107767	8	9	8	9	9	8	-1.24335	-1.77942	-0.662406	-0.5692	-0.58741	-0.29138	-0.147058	0
ABCA3	DR1_CD8_Mono_Day11..DR1_CD8_NA_Day0	DR1_CD8_Mono_Day11	DR1_CD8_NA_Day0	10	-0.0180976	-0.00202394	0.057857	-0.0180976	-0.0141352	-0.0897548	-0.0338363	0.0857069	0.107767	9	10	9	9	9	8	-1.12208	-1.16526	-0.662406	-1.16602	-0.798359	-0.29138	-0.124478	-0.0485741
ABCA3	DR1_CD8_Mono_Day18..DR1_CD8_NA_Day0	DR1_CD8_Mono_Day18	DR1_CD8_NA_Day0	10	0.00231982	-0.0202686	0.057857	-0.219497	0.10826	-0.345632	-0.0338363	0.238253	0.107767	8	8	8	9	8	8	-0.527595	-0.548082	-0.662406	-0.485059	-0.712037	-0.29138	-0.0307414	0
ABCA3	DR1_CD8_Mono_Day25..DR1_CD8_NA_Day0	DR1_CD8_Mono_Day25	DR1_CD8_NA_Day0	10	0.278357	0.477585	0.057857	0.278357	0.451946	0.321041	-0.0338363	0.634129	0.107767	9	10	9	9	9	8	-1.28636	-1.32095	-0.662406	-0.820612	-0.635682	-0.29138	-0.154391	0
ABCA3	DR1_CD8_Mono_Day4..DR1_CD8_NA_Day0	DR1_CD8_Mono_Day4	DR1_CD8_NA_Day0	10	0.0494019	-0.0458128	0.057857	0.0494019	0.159964	-0.148127	-0.0338363	0.308025	0.107767	7	10	7	9	9	8	-0.68008	-0.344977	-0.662406	-0.61276	-0.534729	-0.29138	-0.0526473	0
ABCA3	DR2_CD4_Mixed_Day14..DR2_CD4_NA_Day0	DR2_CD4_Mixed_Day14	DR2_CD4_NA_Day0	10	-0.0715214	-0.0287365	-0.0335464	-0.13512	-0.0715214	-0.128416	-0.0335464	-0.0287365	-0.0335464	10	9	10	10	8	10	-1.217	-1.34225	-0.695586	-0.614556	-1.02395	-1.62469	-0.142478	0
ABCA3	DR2_CD4_Mixed_Day4..DR2_CD4_NA_Day0	DR2_CD4_Mixed_Day4	DR2_CD4_NA_Day0	10	-0.23011	-0.210003	-0.0335464	-0.486916	-0.23011	-0.286345	-0.0335464	-0.16479	-0.0335464	10	6	9	10	8	10	-0.254827	-0.190973	-0.695586	-1.11714	-1.21348	-1.62469	0	-0.0334943
ABCA3	DR2_CD4_Mono_Day11..DR2_CD4_NA_Day0	DR2_CD4_Mono_Day11	DR2_CD4_NA_Day0	10	0.186767	0.0464313	-0.0335464	0.0779804	0.265228	-0.101744	-0.0335464	0.0464313	-0.0335464	8	8	10	10	7	10	-1.08129	-0.764274	-0.695586	-0.32779	-0.49215	-1.62469	-0.117513	0
ABCA3	DR2_CD4_Mono_Day18..DR2_CD4_NA_Day0	DR2_CD4_Mono_Day18	DR2_CD4_NA_Day0	10	0.413453	0.198159	-0.0335464	0.383467	0.750142	0.0301404	-0.0335464	0.879295	-0.0335464	6	9	5	10	9	10	-1.08778	-0.602059	-0.695586	-0.272344	-0.242395	-1.62469	-0.11877	0
ABCA3	DR2_CD4_Mono_Day25..DR2_CD4_NA_Day0	DR2_CD4_Mono_Day25	DR2_CD4_NA_Day0	10	0.905537	0.734208	-0.0335464	0.289852	1.33054	-0.790569	-0.0335464	1.43638	-0.0335464	6	8	5	10	4	10	-1.53692	-1.2447	-0.695586	-0.115669	-0.124494	-1.62469	-0.202532	0
ABCA3	DR2_CD4_Mono_Day4..DR2_CD4_NA_Day0	DR2_CD4_Mono_Day4	DR2_CD4_NA_Day0	10	0.0677348	0.0341884	-0.0335464	-0.372379	0.0677348	0.0186103	-0.0335464	0.0341884	-0.0335464	10	4	10	10	9	10	-0.926125	-1.43456	-0.695586	-0.515815	-0.611974	-1.62469	-0.0906487	0
ABCA3	DR2_CD8_Mixed_Day11..DR2_CD8_NA_Day0	DR2_CD8_Mixed_Day11	DR2_CD8_NA_Day0	10	0.188059	0.746859	0.163219	0.188059	1.10257	0.746859	0.163219	1.1705	0.511063	4	10	5	5	10	10	-1.30846	-2.14351	-1.10671	-0.404891	-0.392629	-0.105066	-0.158284	0
ABCA3	DR2_CD8_Mixed_Day18..DR2_CD8_NA_Day0	DR2_CD8_Mixed_Day18	DR2_CD8_NA_Day0	10	0.143164	0.410073	0.163219	0.143164	0.143164	0.410073	0.163219	0.86065	0.511063	10	10	6	5	10	10	-0.684347	-0.946518	-1.10671	-0.501412	-0.329462	-0.105066	-0.0532728	0
ABCA3	DR2_CD8_Mixed_Day21..DR2_CD8_NA_Day0	DR2_CD8_Mixed_Day21	DR2_CD8_NA_Day0	10	0.0786097	0.352534	0.163219	0.0786097	0.495427	0.352534	0.163219	0.757919	0.511063	6	10	7	5	10	10	-0.527562	-0.787197	-1.10671	-0.634513	-0.495363	-0.105066	-0.0307414	0
ABCA3	DR2_CD8_Mixed_Day4..DR2_CD8_NA_Day0	DR2_CD8_Mixed_Day4	DR2_CD8_NA_Day0	10	0.132535	0.292068	0.163219	-0.288592	0.162163	0.186459	0.163219	0.490224	0.511063	9	4	5	5	9	10	-0.795897	-1.41059	-1.10671	-0.323311	-0.138716	-0.105066	-0.069314	0
ABCA3	DR2_CD8_Mono_Day11..DR2_CD8_NA_Day0	DR2_CD8_Mono_Day11	DR2_CD8_NA_Day0	10	0.0787437	0.240912	0.163219	-0.319512	0.0787437	-0.932878	0.163219	0.240912	0.511063	10	8	10	5	4	10	-0.693399	-1.20952	-1.10671	-0.356595	-0.407481	-0.105066	-0.0546847	0
ABCA3	DR2_CD8_Mono_Day18..DR2_CD8_NA_Day0	DR2_CD8_Mono_Day18	DR2_CD8_NA_Day0	10	-0.768941	-0.590454	0.163219	-1.31637	-0.768941	-1.29208	0.163219	-0.590454	0.511063	10	7	10	5	7	10	-0.679906	-0.689261	-1.10671	-1.07277	-0.937479	-0.105066	-0.0526222	-0.0204575
ABCA3	DR2_CD8_Mono_Day25..DR2_CD8_NA_Day0	DR2_CD8_Mono_Day25	DR2_CD8_NA_Day0	10	-1.18464	-1.04847	0.163219	-1.45593	-0.93315	-1.1702	0.163219	-1.04199	0.511063	8	7	9	5	7	10	-0.429422	-0.613203	-1.10671	-1.12752	-1.15705	-0.105066	-0.0170098	-0.0366694
ABCA3	DR2_CD8_Mono_Day4..DR2_CD8_NA_Day0	DR2_CD8_Mono_Day4	DR2_CD8_NA_Day0	10	-0.192232	0.0196306	0.163219	-0.31068	-0.192232	-0.0541612	0.163219	0.237036	0.511063	10	7	7	5	7	10	-0.537358	-0.674439	-1.10671	-0.704151	-0.346266	-0.105066	-0.0321267	0
ABCB1	DR1_CD4_Mixed_Day14..DR1_CD4_NA_Day0	DR1_CD4_Mixed_Day14	DR1_CD4_NA_Day0	10	-0.250764	-0.205004	0.0825459	-0.477832	-0.250764	-0.337459	0.0733653	-0.205004	0.110153	10	7	10	8	7	8	-0.804475	-1.13348	-1.53608	-0.752726	-1.07912	-0.546431	-0.0706152	0
ABCB1	DR1_CD4_Mixed_Day4..DR1_CD4_NA_Day0	DR1_CD4_Mixed_Day4	DR1_CD4_NA_Day0	10	0.198029	0.112169	0.0825459	0.198029	0.306138	0.112169	0.0733653	0.267024	0.110153	7	10	8	8	10	8	-1.16878	-1.28474	-1.53608	-0.282452	-0.178676	-0.546431	-0.133152	0
ABCB1	DR1_CD4_Mono_Day11..DR1_CD4_NA_Day0	DR1_CD4_Mono_Day11	DR1_CD4_NA_Day0	10	0.33429	0.309564	0.0825459	0.275274	0.401467	0.309564	0.0733653	0.309564	0.110153	7	9	10	8	10	8	-1.55391	-1.651	-1.53608	-0.535837	-0.440854	-0.546431	-0.20599	0
ABCB1	DR1_CD4_Mono_Day18..DR1_CD4_NA_Day0	DR1_CD4_Mono_Day18	DR1_CD4_NA_Day0	10	0.298728	0.376896	0.0825459	0.298728	0.298728	0.166641	0.0733653	0.376896	0.110153	10	10	10	8	8	8	-1.88394	-2.14992	-1.53608	-0.533065	-0.530632	-0.546431	-0.269034	0
ABCB1	DR1_CD4_Mono_Day4..DR1_CD4_NA_Day0	DR1_CD4_Mono_Day4	DR1_CD4_NA_Day0	10	0.114076	0.104064	0.0825459	0.114076	0.185588	0.104064	0.0733653	0.235348	0.110153	7	10	7	8	10	8	-0.986507	-0.68664	-1.53608	-0.404891	-0.310468	-0.546431	-0.100926	0
ABCB1	DR1_CD8_Mixed_Day11..DR1_CD8_NA_Day0	DR1_CD8_Mixed_Day11	DR1_CD8_NA_Day0	10	0.223706	0.150381	-0.092086	0.0860944	0.223706	-0.268719	-0.39093	0.150381	-0.092086	10	7	10	10	5	4	-1.43085	-1.72011	-0.601962	-0.221314	-0.254548	-1.0301	-0.181559	0
ABCB1	DR1_CD8_Mixed_Day18..DR1_CD8_NA_Day0	DR1_CD8_Mixed_Day18	DR1_CD8_NA_Day0	10	0.457852	0.363122	-0.092086	-0.331895	0.752398	-0.164528	-0.39093	0.363122	-0.092086	9	4	10	10	6	4	-1.59597	-1.30378	-0.601962	-0.115965	-0.16048	-1.0301	-0.21536	0
ABCB1	DR1_CD8_Mixed_Day21..DR1_CD8_NA_Day0	DR1_CD8_Mixed_Day21	DR1_CD8_NA_Day0	10	0.286868	0.478351	-0.092086	0.0217041	0.562788	0.478351	-0.39093	0.683967	-0.092086	8	7	9	10	10	4	-1.01742	-1.19407	-0.601962	-0.155475	-0.183605	-1.0301	-0.106445	0
ABCB1	DR1_CD8_Mixed_Day4..DR1_CD8_NA_Day0	DR1_CD8_Mixed_Day4	DR1_CD8_NA_Day0	10	0.276545	0.235373	-0.092086	-0.247924	0.544414	-0.221321	-0.39093	0.705302	-0.092086	6	4	4	10	4	4	-1.3113	-1.49113	-0.601962	-0.110135	-0.119687	-1.0301	-0.158674	0
ABCB1	DR1_CD8_Mono_Day11..DR1_CD8_NA_Day0	DR1_CD8_Mono_Day11	DR1_CD8_NA_Day0	10	0.382164	0.505723	-0.092086	0.339848	0.382164	0.0276782	-0.39093	0.505723	-0.092086	10	9	10	10	8	4	-1.89526	-1.51582	-0.601962	-0.317753	-0.299791	-1.0301	-0.271203	0
ABCB1	DR1_CD8_Mono_Day18..DR1_CD8_NA_Day0	DR1_CD8_Mono_Day18	DR1_CD8_NA_Day0	10	0.207813	0.419343	-0.092086	-0.100374	0.207813	-0.117743	-0.39093	0.419343	-0.092086	10	6	10	10	7	4	-0.993648	-1.27136	-0.601962	-0.16309	-0.147549	-1.0301	-0.102004	0
ABCB1	DR1_CD8_Mono_Day25..DR1_CD8_NA_Day0	DR1_CD8_Mono_Day25	DR1_CD8_NA_Day0	10	1.01685	0.666869	-0.092086	0.836447	1.09302	0.617243	-0.39093	1.02178	-0.092086	7	8	7	10	8	4	-1.63404	-1.50337	-0.601962	-0.19566	-0.238582	-1.0301	-0.22222	0
ABCB1	DR1_CD8_Mono_Day4..DR1_CD8_NA_Day0	DR1_CD8_Mono_Day4	DR1_CD8_NA_Day0	10	-0.0256447	0.133822	-0.092086	-0.0256447	0.0549858	0.133822	-0.39093	0.148454	-0.092086	8	10	8	10	10	4	-0.953846	-0.792161	-0.601962	-1.09527	-1.08936	-1.0301	-0.0955124	-0.0271356
ABCB1	DR2_CD4_Mixed_Day14..DR2_CD4_NA_Day0	DR2_CD4_Mixed_Day14	DR2_CD4_NA_Day0	10	-0.0540196	-0.0902412	0.326843	-0.168455	0.0360059	-0.284668	-0.378184	-0.0902412	0.454414	8	6	10	5	7	4	-0.813735	-0.760068	-2.68304	-0.476713	-0.545804	-0.38741	-0.071834	0
ABCB1	DR2_CD4_Mixed_Day4..DR2_CD4_NA_Day0	DR2_CD4_Mixed_Day4	DR2_CD4_NA_Day0	10	-0.0681765	0.065472	0.326843	-0.150315	-0.0681765	0.065472	-0.378184	0.135794	0.454414	10	7	9	5	10	4	-0.73476	-1.2902	-2.68304	-0.600615	-0.241432	-0.38741	-0.0603149	0
ABCB1	DR2_CD4_Mono_Day11..DR2_CD4_NA_Day0	DR2_CD4_Mono_Day11	DR2_CD4_NA_Day0	10	0.178554	0.489469	0.326843	0.0791656	0.257996	0.489469	-0.378184	0.513634	0.454414	9	8	9	5	10	4	-1.53543	-2.0944	-2.68304	-0.216478	-0.204982	-0.38741	-0.202418	0
ABCB1	DR2_CD4_Mono_Day18..DR2_CD4_NA_Day0	DR2_CD4_Mono_Day18	DR2_CD4_NA_Day0	10	0.284131	0.734114	0.326843	0.257815	0.284131	0.734114	-0.378184	0.753939	0.454414	10	7	8	5	10	4	-2.12324	-3.57341	-2.68304	-0.333501	-0.37597	-0.38741	-0.31623	0
ABCB1	DR2_CD4_Mono_Day25..DR2_CD4_NA_Day0	DR2_CD4_Mono_Day25	DR2_CD4_NA_Day0	10	0.557647	0.649007	0.326843	0.30632	0.62555	0.340781	-0.378184	0.649007	0.454414	8	8	10	5	9	4	-1.58161	-1.98718	-2.68304	-0.412449	-0.293796	-0.38741	-0.21189	0
ABCB1	DR2_CD4_Mono_Day4..DR2_CD4_NA_Day0	DR2_CD4_Mono_Day4	DR2_CD4_NA_Day0	10	0.174476	0.300888	0.326843	0.127135	0.221818	0.212177	-0.378184	0.300888	0.454414	9	9	10	5	9	4	-1.4654	-2.27323	-2.68304	-0.403074	-0.228154	-0.38741	-0.187457	0
ABCB1	DR2_CD8_Mixed_Day11..DR2_CD8_NA_Day0	DR2_CD8_Mixed_Day11	DR2_CD8_NA_Day0	10	0.0810839	0.143134	0.176682	-0.315326	0.0908965	-0.192325	0.149919	0.545476	0.30878	9	7	5	6	8	9	-0.556709	-0.542518	-1.23488	-0.492825	-0.375644	-0.155218	-0.0346223	0
ABCB1	DR2_CD8_Mixed_Day18..DR2_CD8_NA_Day0	DR2_CD8_Mixed_Day18	DR2_CD8_NA_Day0	10	0.266967	0.330308	0.176682	-0.0462962	0.58023	0.0415619	0.149919	0.540176	0.30878	9	9	7	6	7	9	-0.85939	-0.889737	-1.23488	-0.258551	-0.231975	-0.155218	-0.0793784	0
ABCB1	DR2_CD8_Mixed_Day21..DR2_CD8_NA_Day0	DR2_CD8_Mixed_Day21	DR2_CD8_NA_Day0	10	0.538604	0.587568	0.176682	0.538604	1.38529	-1.00743	0.149919	1.34524	0.30878	5	10	5	6	4	9	-0.904622	-1.4097	-1.23488	-0.137933	-0.142758	-0.155218	-0.086677	0
ABCB1	DR2_CD8_Mixed_Day4..DR2_CD8_NA_Day0	DR2_CD8_Mixed_Day4	DR2_CD8_NA_Day0	10	0.0238402	0.194978	0.176682	0.021339	0.0396185	0.182408	0.149919	0.399315	0.30878	8	9	6	6	9	9	-1.02915	-0.976952	-1.23488	-0.773683	-0.316983	-0.155218	-0.108363	0
ABCB1	DR2_CD8_Mono_Day11..DR2_CD8_NA_Day0	DR2_CD8_Mono_Day11	DR2_CD8_NA_Day0	10	0.298106	0.467655	0.176682	0.298106	0.298106	0.467655	0.149919	0.938343	0.30878	10	10	7	6	10	9	-1.38445	-1.59961	-1.23488	-0.243192	-0.1741	-0.155218	-0.173193	0
ABCB1	DR2_CD8_Mono_Day18..DR2_CD8_NA_Day0	DR2_CD8_Mono_Day18	DR2_CD8_NA_Day0	10	0.684826	0.697327	0.176682	0.684826	1.63517	0.697327	0.149919	1.86897	0.30878	4	10	4	6	10	9	-1.48895	-1.36208	-1.23488	-0.448008	-0.339818	-0.155218	-0.19204	0
ABCB1	DR2_CD8_Mono_Day25..DR2_CD8_NA_Day0	DR2_CD8_Mono_Day25	DR2_CD8_NA_Day0	10	1.16748	1.16797	0.176682	1.16748	1.57287	1.16797	0.149919	2.03098	0.30878	6	10	5	6	10	9	-1.4278	-1.46159	-1.23488	-0.636132	-0.61161	-0.155218	-0.180817	0
ABCB1	DR2_CD8_Mono_Day4..DR2_CD8_NA_Day0	DR2_CD8_Mono_Day4	DR2_CD8_NA_Day0	10	0.245708	0.665709	0.176682	0.189611	0.339975	0.665709	0.149919	0.830173	0.30878	8	7	7	6	10	9	-1.95629	-2.71749	-1.23488	-0.162283	-0.119483	-0.155218	-0.28464	0
ABCB11	DR1_CD4_Mixed_Day14..DR1_CD4_NA_Day0	DR1_CD4_Mixed_Day14	DR1_CD4_NA_Day0	10	0.393525	0.251717	-0.0322544	0.290768	0.78819	0.181862	-0.0322544	0.265556	0.0175714	5	9	9	9	8	10	-1.22125	-1.23139	-0.543797	-0.181968	-0.199992	-0.456876	-0.143104	0
ABCB11	DR1_CD4_Mixed_Day4..DR1_CD4_NA_Day0	DR1_CD4_Mixed_Day4	DR1_CD4_NA_Day0	10	0.284749	0.224461	-0.0322544	0.284749	0.284749	0.224461	-0.0322544	0.224461	0.0175714	10	10	10	9	10	10	-1.85527	-4.16236	-0.543797	-0.15522	-0.860854	-0.456876	-0.263257	0
ABCB11	DR1_CD4_Mono_Day11..DR1_CD4_NA_Day0	DR1_CD4_Mono_Day11	DR1_CD4_NA_Day0	10	0.262563	0.283301	-0.0322544	0.262563	0.262563	0.241289	-0.0322544	0.283301	0.0175714	10	10	10	9	9	10	-1.34288	-1.58595	-0.543797	-0.313974	-0.252814	-0.456876	-0.164718	0
ABCB11	DR1_CD4_Mono_Day18..DR1_CD4_NA_Day0	DR1_CD4_Mono_Day18	DR1_CD4_NA_Day0	10	-0.0102615	-0.0630326	-0.0322544	-0.191784	0.0952977	-0.340146	-0.0322544	0.0156671	0.0175714	9	7	9	9	6	10	-1.0825	-0.90415	-0.543797	-0.509249	-0.367791	-0.456876	-0.117816	0
ABCB11	DR1_CD4_Mono_Day4..DR1_CD4_NA_Day0	DR1_CD4_Mono_Day4	DR1_CD4_NA_Day0	10	0.57395	0.451861	-0.0322544	0.57395	0.59335	0.378629	-0.0322544	0.451861	0.0175714	7	10	10	9	8	10	-3.99746	-2.62686	-0.543797	-0.190139	-0.0402629	-0.456876	-0.798238	0
ABCB11	DR1_CD8_Mixed_Day11..DR1_CD8_NA_Day0	DR1_CD8_Mixed_Day11	DR1_CD8_NA_Day0	10	0.107307	-0.0880372	-0.0395666	0.107307	0.15159	-0.378049	-0.0789186	0.151375	-0.0395666	9	10	9	10	5	9	-0.953152	-1.03952	-0.717131	-0.74052	-0.462797	-0.758752	-0.0954523	0
ABCB11	DR1_CD8_Mixed_Day18..DR1_CD8_NA_Day0	DR1_CD8_Mixed_Day18	DR1_CD8_NA_Day0	10	-0.747691	-0.791708	-0.0395666	-0.90672	-0.74197	-0.892582	-0.0789186	-0.719852	-0.0395666	9	7	9	10	7	9	-0.864975	-0.889048	-0.717131	-1.19597	-1.3213	-0.758752	-0.080185	-0.0588159
ABCB11	DR1_CD8_Mixed_Day21..DR1_CD8_NA_Day0	DR1_CD8_Mixed_Day21	DR1_CD8_NA_Day0	10	0.562683	0.638229	-0.0395666	0.562683	0.847639	0.638229	-0.0789186	0.638229	-0.0395666	6	10	10	10	10	9	-1.17135	-1.1938	-0.717131	-0.675081	-0.658855	-0.758752	-0.133617	0
ABCB11	DR1_CD8_Mixed_Day4..DR1_CD8_NA_Day0	DR1_CD8_Mixed_Day4	DR1_CD8_NA_Day0	10	0.0870779	-0.0327729	-0.0395666	0.0870779	0.0870779	-0.0585908	-0.0789186	-0.0327729	-0.0395666	10	10	10	10	9	9	-1.68453	-1.89268	-0.717131	-1.46766	-0.88869	-0.758752	-0.232458	-0.176581
ABCB11	DR1_CD8_Mono_Day11..DR1_CD8_NA_Day0	DR1_CD8_Mono_Day11	DR1_CD8_NA_Day0	10	-0.233938	-0.320802	-0.0395666	-0.242076	-0.225799	-0.347259	-0.0789186	-0.294345	-0.0395666	9	9	9	10	9	9	-0.912395	-0.984635	-0.717131	-1.57974	-1.77891	-0.758752	-0.0882103	-0.232503
ABCB11	DR1_CD8_Mono_Day18..DR1_CD8_NA_Day0	DR1_CD8_Mono_Day18	DR1_CD8_NA_Day0	10	0.069101	0.0742192	-0.0395666	0.069101	0.069101	0.0742192	-0.0789186	0.0742192	-0.0395666	10	10	10	10	10	9	-0.719252	-0.639448	-0.717131	-1.01748	-0.79927	-0.758752	-0.0581714	-0.00582492
ABCB11	DR1_CD8_Mono_Day25..DR1_CD8_NA_Day0	DR1_CD8_Mono_Day25	DR1_CD8_NA_Day0	10	-0.981688	-0.881634	-0.0395666	-1.59698	-0.704688	-1.28326	-0.0789186	-0.572117	-0.0395666	9	6	9	10	8	9	-0.756208	-0.696409	-0.717131	-0.661038	-0.609606	-0.758752	-0.0636965	0
ABCB11	DR1_CD8_Mono_Day4..DR1_CD8_NA_Day0	DR1_CD8_Mono_Day4	DR1_CD8_NA_Day0	10	-0.0810646	-0.014886	-0.0395666	-0.296948	-0.0810646	-0.014886	-0.0789186	-0.014886	-0.0395666	10	7	10	10	10	9	-1.22777	-1.09279	-0.717131	-0.507479	-0.543617	-0.758752	-0.144033	0
ABCB11	DR2_CD4_Mixed_Day14..DR2_CD4_NA_Day0	DR2_CD4_Mixed_Day14	DR2_CD4_NA_Day0	10	0.109124	0.265243	0.0547448	0.109124	0.171731	0.265243	0.0547448	0.276215	0.0547448	9	10	9	10	10	10	-1.36593	-1.52104	-1.51148	-0.308252	-0.382873	-0.537659	-0.169176	0
ABCB11	DR2_CD4_Mixed_Day4..DR2_CD4_NA_Day0	DR2_CD4_Mixed_Day4	DR2_CD4_NA_Day0	10	-0.240292	0.078418	0.0547448	-0.274867	-0.217255	0.078418	0.0547448	0.078418	0.0547448	9	6	10	10	10	10	-0.815197	-0.958385	-1.51148	-1.07459	-0.561538	-0.537659	-0.0719814	-0.0210326
ABCB11	DR2_CD4_Mono_Day11..DR2_CD4_NA_Day0	DR2_CD4_Mono_Day11	DR2_CD4_NA_Day0	10	0.0917386	0.223669	0.0547448	0.0917386	0.0917386	0.223669	0.0547448	0.223669	0.0547448	10	10	10	10	10	10	-0.981444	-1.25293	-1.51148	-0.596994	-1.02785	-0.537659	-0.0999981	0
ABCB11	DR2_CD4_Mono_Day18..DR2_CD4_NA_Day0	DR2_CD4_Mono_Day18	DR2_CD4_NA_Day0	10	0.024655	-0.0392786	0.0547448	-0.0928098	0.024655	-0.0392786	0.0547448	0.158139	0.0547448	10	9	8	10	10	10	-0.578013	-0.778792	-1.51148	-0.600039	-0.703722	-0.537659	-0.0375046	0
ABCB11	DR2_CD4_Mono_Day25..DR2_CD4_NA_Day0	DR2_CD4_Mono_Day25	DR2_CD4_NA_Day0	10	-0.0858969	-0.0828207	0.0547448	-0.0858969	-0.0767887	-0.0828207	0.0547448	0.0362163	0.0547448	9	10	9	10	10	10	-1.05355	-1.32865	-1.51148	-0.489173	-0.551245	-0.537659	-0.112737	0
ABCB11	DR2_CD4_Mono_Day4..DR2_CD4_NA_Day0	DR2_CD4_Mono_Day4	DR2_CD4_NA_Day0	10	0.167616	0.252662	0.0547448	0.167616	0.185178	0.252662	0.0547448	0.326311	0.0547448	9	10	9	10	10	10	-1.85824	-1.66395	-1.51148	-0.586769	-0.48329	-0.537659	-0.263912	0
ABCB11	DR2_CD8_Mixed_Day11..DR2_CD8_NA_Day0	DR2_CD8_Mixed_Day11	DR2_CD8_NA_Day0	10	0.089371	0.193891	0.100185	0.070629	0.12793	0.104786	0.100185	0.193891	0.174883	8	9	10	7	9	10	-1.09917	-0.855742	-0.913072	-0.790779	-0.646633	-0.648715	-0.120748	0
ABCB11	DR2_CD8_Mixed_Day18..DR2_CD8_NA_Day0	DR2_CD8_Mixed_Day18	DR2_CD8_NA_Day0	10	0.180585	0.160388	0.100185	0.180585	0.180585	-0.0263393	0.100185	0.160388	0.174883	10	10	10	7	9	10	-1.0412	-1.27341	-0.913072	-0.571096	-0.824608	-0.648715	-0.110594	0
ABCB11	DR2_CD8_Mixed_Day21..DR2_CD8_NA_Day0	DR2_CD8_Mixed_Day21	DR2_CD8_NA_Day0	10	0.31746	0.207853	0.100185	0.31746	0.51742	0.102942	0.100185	0.37032	0.174883	8	10	8	7	9	10	-1.05974	-1.10554	-0.913072	-0.704661	-0.632878	-0.648715	-0.113706	0
ABCB11	DR2_CD8_Mixed_Day4..DR2_CD8_NA_Day0	DR2_CD8_Mixed_Day4	DR2_CD8_NA_Day0	10	0.0308401	0.103629	0.100185	0.0308401	0.065682	0.0894109	0.100185	0.148051	0.174883	8	10	6	7	9	10	-0.826236	-0.650895	-0.913072	-1.99867	-0.992295	-0.648715	-0.0737149	-0.493478
ABCB11	DR2_CD8_Mono_Day11..DR2_CD8_NA_Day0	DR2_CD8_Mono_Day11	DR2_CD8_NA_Day0	10	-0.384492	-0.230397	0.100185	-0.641073	-0.384492	-0.710745	0.100185	-0.230397	0.174883	10	6	10	7	6	10	-0.620742	-0.767372	-0.913072	-0.76413	-0.610264	-0.648715	-0.0438317	0
ABCB11	DR2_CD8_Mono_Day18..DR2_CD8_NA_Day0	DR2_CD8_Mono_Day18	DR2_CD8_NA_Day0	10	-0.155778	-0.204046	0.100185	-0.445076	0.248515	-0.39549	0.100185	0.214295	0.174883	7	8	7	7	8	10	-0.390157	-0.464292	-0.913072	-0.799968	-0.759005	-0.648715	-0.0113113	0
ABCB11	DR2_CD8_Mono_Day25..DR2_CD8_NA_Day0	DR2_CD8_Mono_Day25	DR2_CD8_NA_Day0	10	-0.829858	-1.02124	0.100185	-2.6773	0.286079	-2.50242	0.100185	-1.02124	0.174883	6	7	10	7	7	10	-0.217532	-0.242488	-0.913072	-1.03215	-0.868262	-0.648715	0	-0.00942144
ABCB11	DR2_CD8_Mono_Day4..DR2_CD8_NA_Day0	DR2_CD8_Mono_Day4	DR2_CD8_NA_Day0	10	-0.017127	-0.148681	0.100185	-0.15668	-0.017127	-0.148681	0.100185	-0.148681	0.174883	10	8	10	7	10	10	-0.623969	-0.834065	-0.913072	-0.383927	-0.76761	-0.648715	-0.0443329	0
ABCB4	DR1_CD4_Mixed_Day14..DR1_CD4_NA_Day0	DR1_CD4_Mixed_Day14	DR1_CD4_NA_Day0	10	0.148068	-0.07483	-0.13566	0.148068	0.173609	-0.07483	-0.13566	-0.07483	-0.13566	9	10	10	10	10	10	-1.44068	-1.44411	-0.309181	-0.941646	-1.12502	-0.944293	-0.182963	0
ABCB4	DR1_CD4_Mixed_Day4..DR1_CD4_NA_Day0	DR1_CD4_Mixed_Day4	DR1_CD4_NA_Day0	10	0.240726	0.0237303	-0.13566	0.240726	0.310257	-0.00936413	-0.13566	0.0237303	-0.13566	7	10	10	10	9	10	-1.82387	-1.46813	-0.309181	-0.370166	-0.951527	-0.944293	-0.259388	0
ABCB4	DR1_CD4_Mono_Day11..DR1_CD4_NA_Day0	DR1_CD4_Mono_Day11	DR1_CD4_NA_Day0	10	0.398901	0.0917431	-0.13566	0.295993	0.451723	-0.203915	-0.13566	0.430947	-0.13566	7	7	8	10	5	10	-1.63694	-0.8424	-0.309181	-0.132799	-0.265695	-0.944293	-0.222264	0
ABCB4	DR1_CD4_Mono_Day18..DR1_CD4_NA_Day0	DR1_CD4_Mono_Day18	DR1_CD4_NA_Day0	10	0.388308	0.199125	-0.13566	-0.223278	0.479265	-0.396601	-0.13566	0.199125	-0.13566	9	7	10	10	7	10	-1.31077	-1.12347	-0.309181	-0.153739	-0.274036	-0.944293	-0.158663	0
ABCB4	DR1_CD4_Mono_Day4..DR1_CD4_NA_Day0	DR1_CD4_Mono_Day4	DR1_CD4_NA_Day0	10	0.144249	0.0436233	-0.13566	0.109048	0.144249	-0.0174122	-0.13566	0.0436233	-0.13566	10	9	10	10	9	10	-1.48741	-1.27127	-0.309181	-0.383112	-1.10818	-0.944293	-0.191738	0
ABCB4	DR1_CD8_Mixed_Day11..DR1_CD8_NA_Day0	DR1_CD8_Mixed_Day11	DR1_CD8_NA_Day0	10	-0.139415	-0.0366218	0.0573796	-0.277629	0.0451028	-0.135804	0.0475765	0.011315	0.0573796	8	8	9	10	8	9	-0.582759	-0.718672	-0.811613	-0.514245	-0.514658	-0.466168	-0.0381432	0
ABCB4	DR1_CD8_Mixed_Day18..DR1_CD8_NA_Day0	DR1_CD8_Mixed_Day18	DR1_CD8_NA_Day0	10	-0.422997	-0.273295	0.0573796	-0.816986	-0.422997	-0.540885	0.0475765	-0.273295	0.0573796	10	5	10	10	6	9	-1.75268	-1.6587	-0.811613	-0.491042	-0.535128	-0.466168	-0.245152	0
ABCB4	DR1_CD8_Mixed_Day21..DR1_CD8_NA_Day0	DR1_CD8_Mixed_Day21	DR1_CD8_NA_Day0	10	-0.025742	0.224023	0.0573796	-0.025742	-0.0171503	0.224023	0.0475765	0.229123	0.0573796	9	10	9	10	10	9	-0.991618	-1.06145	-0.811613	-0.649721	-0.863128	-0.466168	-0.101716	0
ABCB4	DR1_CD8_Mixed_Day4..DR1_CD8_NA_Day0	DR1_CD8_Mixed_Day4	DR1_CD8_NA_Day0	10	0.0628166	0.0684204	0.0573796	0.0628166	0.133549	-0.00122632	0.0475765	0.093867	0.0573796	7	10	8	10	8	9	-0.789596	-0.820865	-0.811613	-0.886502	-0.775068	-0.466168	-0.0683935	0
ABCB4	DR1_CD8_Mono_Day11..DR1_CD8_NA_Day0	DR1_CD8_Mono_Day11	DR1_CD8_NA_Day0	10	-0.188239	-0.0128643	0.0573796	-0.672072	-0.0324393	-0.696277	0.0475765	0.0548548	0.0573796	9	7	9	10	6	9	-0.563477	-0.543445	-0.811613	-0.712011	-0.343711	-0.466168	-0.0354603	0
ABCB4	DR1_CD8_Mono_Day18..DR1_CD8_NA_Day0	DR1_CD8_Mono_Day18	DR1_CD8_NA_Day0	10	-0.182461	-0.0828819	0.0573796	-0.442717	-0.0263042	-0.0828819	0.0475765	0.0408785	0.0573796	9	7	9	10	10	9	-0.72813	-0.794258	-0.811613	-0.634426	-0.638831	-0.466168	-0.0593768	0
ABCB4	DR1_CD8_Mono_Day25..DR1_CD8_NA_Day0	DR1_CD8_Mono_Day25	DR1_CD8_NA_Day0	10	0.468253	0.551318	0.0573796	-0.398914	1.37259	0.224451	0.0475765	0.551318	0.0573796	7	6	10	10	8	9	-1.25375	-1.24219	-0.811613	-0.153951	-0.205219	-0.466168	-0.148688	0
ABCB4	DR1_CD8_Mono_Day4..DR1_CD8_NA_Day0	DR1_CD8_Mono_Day4	DR1_CD8_NA_Day0	10	-0.0461131	0.0122716	0.0573796	-0.0461131	-0.0461131	0.0122716	0.0475765	0.125143	0.0573796	10	10	8	10	10	9	-0.973272	-0.866294	-0.811613	-1.01042	-0.928433	-0.466168	-0.0985645	-0.00439529
ABCB4	DR2_CD4_Mixed_Day14..DR2_CD4_NA_Day0	DR2_CD4_Mixed_Day14	DR2_CD4_NA_Day0	10	-0.199715	-0.167112	-0.071479	-0.311316	-0.199715	-0.167112	-0.0979142	-0.167112	-0.0564383	10	7	10	7	10	8	-0.770789	-0.741863	-0.333119	-0.827636	-1.36161	-1.51343	-0.0656036	0
ABCB4	DR2_CD4_Mixed_Day4..DR2_CD4_NA_Day0	DR2_CD4_Mixed_Day4	DR2_CD4_NA_Day0	10	-0.000152387	-0.0552609	-0.071479	-0.04722	0.0420807	-0.0961642	-0.0979142	-0.0552609	-0.0564383	9	7	10	7	9	8	-1.50496	-0.819406	-0.333119	-0.486576	-1.55735	-1.51343	-0.195206	0
ABCB4	DR2_CD4_Mono_Day11..DR2_CD4_NA_Day0	DR2_CD4_Mono_Day11	DR2_CD4_NA_Day0	10	0.12718	-0.175445	-0.071479	-0.377208	0.12718	-0.410917	-0.0979142	-0.175445	-0.0564383	10	4	10	7	6	8	-1.04425	-0.752698	-0.333119	-0.300048	-0.57057	-1.51343	-0.110947	0
ABCB4	DR2_CD4_Mono_Day18..DR2_CD4_NA_Day0	DR2_CD4_Mono_Day18	DR2_CD4_NA_Day0	10	-0.0371489	0.0823509	-0.071479	-0.178246	-0.0371489	-0.259487	-0.0979142	0.0823509	-0.0564383	10	6	10	7	7	8	-2.0709	-1.56185	-0.333119	-0.407189	-0.469102	-1.51343	-0.305989	0
ABCB4	DR2_CD4_Mono_Day25..DR2_CD4_NA_Day0	DR2_CD4_Mono_Day25	DR2_CD4_NA_Day0	10	0.364775	0.369928	-0.071479	0.300237	0.515191	0.369928	-0.0979142	0.369928	-0.0564383	8	8	10	7	10	8	-1.46116	-1.02346	-0.333119	-0.210977	-0.387384	-1.51343	-0.186664	0
ABCB4	DR2_CD4_Mono_Day4..DR2_CD4_NA_Day0	DR2_CD4_Mono_Day4	DR2_CD4_NA_Day0	10	0.184368	0.105399	-0.071479	0.12114	0.207463	0.105399	-0.0979142	0.478869	-0.0564383	7	7	4	7	10	8	-1.32599	-0.758373	-0.333119	-0.226104	-0.437686	-1.51343	-0.161637	0
ABCB4	DR2_CD8_Mixed_Day11..DR2_CD8_NA_Day0	DR2_CD8_Mixed_Day11	DR2_CD8_NA_Day0	10	0.86021	0.858035	-0.020677	0.86021	0.865695	0.858035	-0.07592	0.950008	-0.020677	9	10	9	10	10	9	-3.93345	-3.4809	-1.04611	-0.30218	-0.0870945	-0.574765	-0.777381	0
ABCB4	DR2_CD8_Mixed_Day18..DR2_CD8_NA_Day0	DR2_CD8_Mixed_Day18	DR2_CD8_NA_Day0	10	1.09419	1.08111	-0.020677	1.09419	1.19059	1.08111	-0.07592	1.12529	-0.020677	9	10	9	10	10	9	-4.40814	-3.56396	-1.04611	-0.220786	-0.16261	-0.574765	-1.00598	0
ABCB4	DR2_CD8_Mixed_Day21..DR2_CD8_NA_Day0	DR2_CD8_Mixed_Day21	DR2_CD8_NA_Day0	10	1.44043	1.41975	-0.020677	1.44043	1.49671	1.41975	-0.07592	1.42079	-0.020677	9	10	9	10	10	9	-4.96387	-5.05381	-1.04611	-0.248477	-0.193062	-0.574765	-1.30586	0
ABCB4	DR2_CD8_Mixed_Day4..DR2_CD8_NA_Day0	DR2_CD8_Mixed_Day4	DR2_CD8_NA_Day0	10	0.0632247	0.113139	-0.020677	0.0632247	0.551551	-0.494826	-0.07592	0.614317	-0.020677	4	10	4	10	4	9	-0.989988	-0.787404	-1.04611	-0.50059	-0.327146	-0.574765	-0.101452	0
ABCB4	DR2_CD8_Mono_Day11..DR2_CD8_NA_Day0	DR2_CD8_Mono_Day11	DR2_CD8_NA_Day0	10	0.397935	0.404817	-0.020677	0.397935	1.33475	0.404817	-0.07592	1.29859	-0.020677	4	10	4	10	10	9	-1.77086	-1.47426	-1.04611	-0.333702	-0.367411	-0.574765	-0.248185	0
ABCB4	DR2_CD8_Mono_Day18..DR2_CD8_NA_Day0	DR2_CD8_Mono_Day18	DR2_CD8_NA_Day0	10	0.517185	0.524067	-0.020677	0.517185	1.49512	0.524067	-0.07592	1.08548	-0.020677	5	10	8	10	10	9	-1.33183	-1.25295	-1.04611	-0.184439	-0.149496	-0.574765	-0.162331	0
ABCB4	DR2_CD8_Mono_Day25..DR2_CD8_NA_Day0	DR2_CD8_Mono_Day25	DR2_CD8_NA_Day0	10	-0.402615	-0.539275	-0.020677	-1.26382	-0.402615	-1.08964	-0.07592	-0.539275	-0.020677	10	5	10	10	5	9	-1.78379	-1.71131	-1.04611	-0.411125	-0.409949	-0.574765	-0.251008	0
ABCB4	DR2_CD8_Mono_Day4..DR2_CD8_NA_Day0	DR2_CD8_Mono_Day4	DR2_CD8_NA_Day0	10	0.318021	0.361037	-0.020677	-0.35663	0.998171	-0.378679	-0.07592	0.361037	-0.020677	4	4	10	10	4	9	-1.20019	-1.52877	-1.04611	-0.231531	-0.289875	-0.574765	-0.139085	0
ABCB5	DR1_CD4_Mixed_Day14..DR1_CD4_NA_Day0	DR1_CD4_Mixed_Day14	DR1_CD4_NA_Day0	19	0.107553	0.368576	0.106318	0.0854963	0.199257	0.213871	0.092576	0.386063	0.106318	16	17	17	19	17	17	-1.50333	-1.89225	-1.42497	-0.588188	-0.626559	-0.5075	-0.165423	0
ABCB5	DR1_CD4_Mixed_Day4..DR1_CD4_NA_Day0	DR1_CD4_Mixed_Day4	DR1_CD4_NA_Day0	19	0.00905228	0.215139	0.106318	0.00407749	0.00905228	0.215139	0.092576	0.252808	0.106318	19	17	14	19	19	17	-1.54401	-1.82733	-1.42497	-1.32089	-0.653366	-0.5075	-0.174018	-0.0452764
ABCB5	DR1_CD4_Mono_Day11..DR1_CD4_NA_Day0	DR1_CD4_Mono_Day11	DR1_CD4_NA_Day0	19	-0.0638315	0.180371	0.106318	-0.0638315	-0.0638315	0.14972	0.092576	0.180371	0.106318	19	19	19	19	17	17	-1.56846	-1.91372	-1.42497	-0.698958	-0.57496	-0.5075	-0.17832	0
ABCB5	DR1_CD4_Mono_Day18..DR1_CD4_NA_Day0	DR1_CD4_Mono_Day18	DR1_CD4_NA_Day0	19	0.109666	0.166431	0.106318	0.0802894	0.109666	0.0710301	0.092576	0.166431	0.106318	19	17	19	19	17	17	-2.32489	-3.0973	-1.42497	-0.723435	-0.460663	-0.5075	-0.33614	0
ABCB5	DR1_CD4_Mono_Day4..DR1_CD4_NA_Day0	DR1_CD4_Mono_Day4	DR1_CD4_NA_Day0	19	0.0254029	0.161434	0.106318	0.00364245	0.0254029	0.146645	0.092576	0.209199	0.106318	19	18	15	19	18	17	-1.06873	-1.62442	-1.42497	-0.962771	-1.08775	-0.5075	-0.0854655	0
ABCB5	DR1_CD8_Mixed_Day11..DR1_CD8_NA_Day0	DR1_CD8_Mixed_Day11	DR1_CD8_NA_Day0	19	0.598987	0.678784	0.0246831	0.398444	0.598987	0.678584	-0.0640645	0.984141	0.486335	19	18	11	5	18	11	-3.27864	-3.10949	-1.20133	-0.203046	-0.16426	-0.341341	-0.560603	0
ABCB5	DR1_CD8_Mixed_Day18..DR1_CD8_NA_Day0	DR1_CD8_Mixed_Day18	DR1_CD8_NA_Day0	19	0.486558	0.437848	0.0246831	0.486558	0.656371	0.437848	-0.0640645	0.698825	0.486335	17	19	16	5	19	11	-2.63154	-2.134	-1.20133	-0.786727	-0.739127	-0.341341	-0.400029	0
ABCB5	DR1_CD8_Mixed_Day21..DR1_CD8_NA_Day0	DR1_CD8_Mixed_Day21	DR1_CD8_NA_Day0	19	0.924704	0.741297	0.0246831	0.924704	1.02561	0.741297	-0.0640645	1.10119	0.486335	17	19	16	5	19	11	-2.52129	-2.60424	-1.20133	-0.213131	-0.263137	-0.341341	-0.378627	0
ABCB5	DR1_CD8_Mixed_Day4..DR1_CD8_NA_Day0	DR1_CD8_Mixed_Day4	DR1_CD8_NA_Day0	19	0.117614	0.254799	0.0246831	-0.0769439	0.117614	0.248483	-0.0640645	0.298475	0.486335	19	12	16	5	18	11	-1.5896	-1.97886	-1.20133	-0.167521	-0.258275	-0.341341	-0.182551	0
ABCB5	DR1_CD8_Mono_Day11..DR1_CD8_NA_Day0	DR1_CD8_Mono_Day11	DR1_CD8_NA_Day0	19	0.350099	0.335569	0.0246831	0.350099	0.383002	0.335569	-0.0640645	0.461996	0.486335	17	19	16	5	19	11	-2.37143	-2.54192	-1.20133	-1.93609	-1.73569	-0.341341	-0.347897	-0.364944
ABCB5	DR1_CD8_Mono_Day18..DR1_CD8_NA_Day0	DR1_CD8_Mono_Day18	DR1_CD8_NA_Day0	19	0.459556	0.889525	0.0246831	0.459556	0.813556	0.889525	-0.0640645	1.07308	0.486335	17	19	11	5	19	11	-2.83831	-3.09949	-1.20133	-0.371739	-0.3883	-0.341341	-0.449492	0
ABCB5	DR1_CD8_Mono_Day25..DR1_CD8_NA_Day0	DR1_CD8_Mono_Day25	DR1_CD8_NA_Day0	19	0.419607	0.754891	0.0246831	0.419607	1.42333	0.698327	-0.0640645	0.850812	0.486335	12	19	17	5	18	11	-1.48619	-1.61642	-1.20133	-0.548317	-0.627404	-0.341341	-0.161838	0
ABCB5	DR1_CD8_Mono_Day4..DR1_CD8_NA_Day0	DR1_CD8_Mono_Day4	DR1_CD8_NA_Day0	19	0.018267	-0.0328359	0.0246831	-0.064798	0.018267	-0.0328359	-0.0640645	-0.0328359	0.486335	19	17	19	5	19	11	-0.957014	-0.874877	-1.20133	-1.13424	-0.910402	-0.341341	-0.0676013	0
ABCB5	DR2_CD4_Mixed_Day14..DR2_CD4_NA_Day0	DR2_CD4_Mixed_Day14	DR2_CD4_NA_Day0	19	0.330168	0.120512	-0.0623899	0.122833	0.330168	0.053367	-0.0895824	0.120512	-0.0113209	19	17	19	16	15	13	-2.74086	-2.74297	-1.26884	-0.134408	-0.132552	-0.844813	-0.425465	0
ABCB5	DR2_CD4_Mixed_Day4..DR2_CD4_NA_Day0	DR2_CD4_Mixed_Day4	DR2_CD4_NA_Day0	19	0.220736	0.181298	-0.0623899	0.220736	0.224196	0.17367	-0.0895824	0.335117	-0.0113209	18	19	11	16	18	13	-1.76341	-1.41676	-1.26884	-0.991896	-0.591258	-0.844813	-0.219823	0
ABCB5	DR2_CD4_Mono_Day11..DR2_CD4_NA_Day0	DR2_CD4_Mono_Day11	DR2_CD4_NA_Day0	19	0.340677	0.514891	-0.0623899	0.340677	0.404753	0.514891	-0.0895824	0.538852	-0.0113209	15	19	16	16	19	13	-2.64972	-2.67572	-1.26884	-0.418059	-0.48273	-0.844813	-0.404389	0
ABCB5	DR2_CD4_Mono_Day18..DR2_CD4_NA_Day0	DR2_CD4_Mono_Day18	DR2_CD4_NA_Day0	19	0.409269	0.278085	-0.0623899	0.398622	0.56339	0.275614	-0.0895824	0.278085	-0.0113209	13	18	19	16	18	13	-2.03999	-2.50888	-1.26884	-0.227616	-0.289779	-0.844813	-0.27648	0
ABCB5	DR2_CD4_Mono_Day25..DR2_CD4_NA_Day0	DR2_CD4_Mono_Day25	DR2_CD4_NA_Day0	19	0.64762	0.459535	-0.0623899	0.0661402	0.703439	-0.288006	-0.0895824	0.564605	-0.0113209	18	15	18	16	15	13	-1.98518	-2.71928	-1.26884	-0.306751	-0.319657	-0.844813	-0.263757	0
ABCB5	DR2_CD4_Mono_Day4..DR2_CD4_NA_Day0	DR2_CD4_Mono_Day4	DR2_CD4_NA_Day0	19	0.156591	0.13682	-0.0623899	0.119175	0.164863	0.132518	-0.0895824	0.13682	-0.0113209	15	14	19	16	16	13	-3.00208	-3.67306	-1.26884	-0.365982	-0.29721	-0.844813	-0.489088	0
ABCB5	DR2_CD8_Mixed_Day11..DR2_CD8_NA_Day0	DR2_CD8_Mixed_Day11	DR2_CD8_NA_Day0	19	0.115543	0.123209	0.0446388	0.115543	0.319284	0.123209	0.0335083	0.946237	0.0498355	17	19	8	17	19	18	-1.16304	-1.40284	-1.17571	-0.347291	-0.382599	-0.527972	-0.101869	0
ABCB5	DR2_CD8_Mixed_Day18..DR2_CD8_NA_Day0	DR2_CD8_Mixed_Day18	DR2_CD8_NA_Day0	19	0.358836	0.195913	0.0446388	0.358836	1.56238	0.195913	0.0335083	1.58724	0.0498355	6	19	7	17	19	18	-1.51799	-1.60902	-1.17571	-0.397455	-0.346631	-0.527972	-0.168379	0
ABCB5	DR2_CD8_Mixed_Day21..DR2_CD8_NA_Day0	DR2_CD8_Mixed_Day21	DR2_CD8_NA_Day0	19	0.502408	0.573141	0.0446388	0.502408	1.81007	0.573141	0.0335083	2.16342	0.0498355	7	19	5	17	19	18	-2.22886	-1.7027	-1.17571	-0.368828	-0.324362	-0.527972	-0.315447	0
ABCB5	DR2_CD8_Mixed_Day4..DR2_CD8_NA_Day0	DR2_CD8_Mixed_Day4	DR2_CD8_NA_Day0	19	0.135688	0.263013	0.0446388	0.135688	0.169692	0.257224	0.0335083	0.263013	0.0498355	18	19	19	17	17	18	-1.72042	-2.81615	-1.17571	-0.710947	-0.241985	-0.527972	-0.211	0
ABCB5	DR2_CD8_Mono_Day11..DR2_CD8_NA_Day0	DR2_CD8_Mono_Day11	DR2_CD8_NA_Day0	19	0.116849	-0.0376823	0.0446388	0.116849	0.177394	-0.09942	0.0335083	0.11672	0.0498355	18	19	18	17	18	18	-2.21862	-1.93598	-1.17571	-1.01461	-0.376341	-0.527972	-0.314091	0
ABCB5	DR2_CD8_Mono_Day18..DR2_CD8_NA_Day0	DR2_CD8_Mono_Day18	DR2_CD8_NA_Day0	19	-0.109249	-0.152646	0.0446388	-0.109249	-0.00309066	-0.601896	0.0335083	0.195032	0.0498355	18	19	16	17	12	18	-1.09868	-1.2798	-1.17571	-0.598906	-0.390196	-0.527972	-0.0908717	0
ABCB5	DR2_CD8_Mono_Day25..DR2_CD8_NA_Day0	DR2_CD8_Mono_Day25	DR2_CD8_NA_Day0	19	0.270577	0.315216	0.0446388	0.270577	1.98335	0.315216	0.0335083	1.82761	0.0498355	7	19	7	17	19	18	-1.07794	-1.2521	-1.17571	-0.731105	-0.397588	-0.527972	-0.0870042	0
ABCB5	DR2_CD8_Mono_Day4..DR2_CD8_NA_Day0	DR2_CD8_Mono_Day4	DR2_CD8_NA_Day0	19	-0.0178831	0.0300356	0.0446388	-0.0271632	0.0649093	-0.118702	0.0335083	0.171189	0.0498355	14	18	16	17	16	18	-0.823845	-0.972244	-1.17571	-1.84004	-1.11956	-0.527972	-0.0489425	-0.303345
ABCB7	DR1_CD4_Mixed_Day14..DR1_CD4_NA_Day0	DR1_CD4_Mixed_Day14	DR1_CD4_NA_Day0	10	-1.48512	-1.73704	-0.247455	-1.52356	-1.48512	-1.87992	-0.315501	-1.73704	-0.179409	10	9	10	9	8	9	-0.0726488	-0.0985904	-0.20426	-4.66492	-6.08719	-1.43164	0	-2.54987
ABCB7	DR1_CD4_Mixed_Day4..DR1_CD4_NA_Day0	DR1_CD4_Mixed_Day4	DR1_CD4_NA_Day0	10	-0.923174	-1.15361	-0.247455	-0.966903	-0.923174	-1.28952	-0.315501	-1.15361	-0.179409	10	9	10	9	7	9	-0.169459	-0.112098	-0.20426	-5.94191	-5.35643	-1.43164	0	-3.51391
ABCB7	DR1_CD4_Mono_Day11..DR1_CD4_NA_Day0	DR1_CD4_Mono_Day11	DR1_CD4_NA_Day0	10	-0.613661	-1.21905	-0.247455	-1.49658	-0.613661	-1.63068	-0.315501	-1.21905	-0.179409	10	7	10	9	8	9	-0.0798317	-0.109844	-0.20426	-2.1676	-2.61885	-1.43164	0	-0.612436
ABCB7	DR1_CD4_Mono_Day18..DR1_CD4_NA_Day0	DR1_CD4_Mono_Day18	DR1_CD4_NA_Day0	10	-2.00008	-2.13173	-0.247455	-2.33379	-2.00008	-2.25695	-0.315501	-2.00651	-0.179409	10	8	9	9	9	9	-0.150874	-0.05051	-0.20426	-4.42135	-4.23962	-1.43164	0	-2.36082
ABCB7	DR1_CD4_Mono_Day4..DR1_CD4_NA_Day0	DR1_CD4_Mono_Day4	DR1_CD4_NA_Day0	10	-0.416261	-0.548514	-0.247455	-0.480234	-0.416261	-0.57555	-0.315501	-0.548514	-0.179409	10	8	10	9	8	9	-0.428049	-0.11832	-0.20426	-2.70681	-3.36053	-1.43164	-0.0168539	-1.01633
ABCB7	DR1_CD8_Mixed_Day11..DR1_CD8_NA_Day0	DR1_CD8_Mixed_Day11	DR1_CD8_NA_Day0	10	-3.0751	-3.54519	-0.242006	-3.15707	-3.0751	-3.64765	-0.276564	-3.54519	-0.207449	10	8	10	9	8	9	-0.0204228	-0.0224302	-0.0648869	-7.41691	-7.6592	-2.26443	0	-4.57861
ABCB7	DR1_CD8_Mixed_Day18..DR1_CD8_NA_Day0	DR1_CD8_Mixed_Day18	DR1_CD8_NA_Day0	10	-4.07668	-4.73739	-0.242006	-4.95673	-4.07668	-5.49255	-0.276564	-4.73739	-0.207449	10	6	10	9	5	9	-0.022698	-0.033018	-0.0648869	-4.96076	-6.17706	-2.26443	0	-2.77994
ABCB7	DR1_CD8_Mixed_Day21..DR1_CD8_NA_Day0	DR1_CD8_Mixed_Day21	DR1_CD8_NA_Day0	10	-3.18896	-3.78318	-0.242006	-4.13774	-3.18896	-4.45762	-0.276564	-3.78318	-0.207449	10	7	10	9	7	9	-0.0942334	-0.0299998	-0.0648869	-4.7557	-4.675	-2.26443	0	-2.61966
ABCB7	DR1_CD8_Mixed_Day4..DR1_CD8_NA_Day0	DR1_CD8_Mixed_Day4	DR1_CD8_NA_Day0	10	-0.530232	-1.16229	-0.242006	-1.24984	0.12867	-1.56822	-0.276564	-1.16229	-0.207449	4	4	10	9	6	9	-0.119318	-0.126744	-0.0648869	-2.55211	-3.91769	-2.26443	0	-0.899716
ABCB7	DR1_CD8_Mono_Day11..DR1_CD8_NA_Day0	DR1_CD8_Mono_Day11	DR1_CD8_NA_Day0	10	-4.07266	-4.79732	-0.242006	-4.6854	-4.07266	-5.20787	-0.276564	-4.79732	-0.207449	10	6	10	9	6	9	-0.0160766	-0.0311398	-0.0648869	-5.56051	-6.91481	-2.26443	0	-3.22913
ABCB7	DR1_CD8_Mono_Day18..DR1_CD8_NA_Day0	DR1_CD8_Mono_Day18	DR1_CD8_NA_Day0	10	-3.03161	-3.25163	-0.242006	-3.4636	-3.03161	-3.82857	-0.276564	-3.25163	-0.207449	10	7	10	9	7	9	-0.165998	-0.0788145	-0.0648869	-5.69022	-6.3692	-2.26443	0	-3.32686
ABCB7	DR1_CD8_Mono_Day25..DR1_CD8_NA_Day0	DR1_CD8_Mono_Day25	DR1_CD8_NA_Day0	10	-3.72095	-4.24359	-0.242006	-4.26923	-3.72095	-4.54891	-0.276564	-4.24359	-0.207449	10	8	10	9	7	9	-0.0213595	-0.0475342	-0.0648869	-4.40494	-5.27358	-2.26443	0	-2.34862
ABCB7	DR1_CD8_Mono_Day4..DR1_CD8_NA_Day0	DR1_CD8_Mono_Day4	DR1_CD8_NA_Day0	10	-1.07164	-1.51377	-0.242006	-1.32856	-1.07164	-1.71018	-0.276564	-1.51377	-0.207449	10	6	10	9	7	9	-0.276416	-0.250381	-0.0648869	-3.06611	-4.41721	-2.26443	0	-1.29912
ABCB7	DR2_CD4_Mixed_Day14..DR2_CD4_NA_Day0	DR2_CD4_Mixed_Day14	DR2_CD4_NA_Day0	10	-1.83088	-2.12069	-0.226205	-2.38136	-1.83088	-2.41047	-0.7621	-2.12069	0.121384	10	7	10	4	8	5	-0.0297317	-0.0138717	-0.105119	-6.22238	-7.01456	-1.43869	0	-3.71667
ABCB7	DR2_CD4_Mixed_Day4..DR2_CD4_NA_Day0	DR2_CD4_Mixed_Day4	DR2_CD4_NA_Day0	10	-0.762773	-1.09352	-0.226205	-1.02827	-0.762773	-1.16914	-0.7621	-1.09352	0.121384	10	8	10	4	9	5	-0.137727	-0.190418	-0.105119	-3.6853	-8.07935	-1.43869	0	-1.78988
ABCB7	DR2_CD4_Mono_Day11..DR2_CD4_NA_Day0	DR2_CD4_Mono_Day11	DR2_CD4_NA_Day0	10	-1.14516	-1.21032	-0.226205	-1.43144	-1.14516	-1.37008	-0.7621	-1.09023	0.121384	10	7	9	4	8	5	-0.0154752	-0.0092339	-0.105119	-3.17562	-4.48784	-1.43869	0	-1.38651
ABCB7	DR2_CD4_Mono_Day18..DR2_CD4_NA_Day0	DR2_CD4_Mono_Day18	DR2_CD4_NA_Day0	10	-1.54843	-2.21089	-0.226205	-2.24012	-1.54843	-2.98249	-0.7621	-2.21089	0.121384	10	8	10	4	7	5	-0.0316093	-0.0233673	-0.105119	-3.38223	-4.62223	-1.43869	0	-1.54986
ABCB7	DR2_CD4_Mono_Day25..DR2_CD4_NA_Day0	DR2_CD4_Mono_Day25	DR2_CD4_NA_Day0	10	-1.77814	-1.89771	-0.226205	-2.99421	-1.77814	-2.94566	-0.7621	-1.89771	0.121384	10	6	10	4	7	5	-0.0602759	-0.0549455	-0.105119	-2.02118	-2.73003	-1.43869	0	-0.508297
ABCB7	DR2_CD4_Mono_Day4..DR2_CD4_NA_Day0	DR2_CD4_Mono_Day4	DR2_CD4_NA_Day0	10	-0.535369	-0.755485	-0.226205	-0.81564	-0.535369	-0.828662	-0.7621	-0.755485	0.121384	10	5	10	4	8	5	-0.452366	-0.156393	-0.105119	-2.37568	-4.51415	-1.43869	-0.0201015	-0.766121
ABCB7	DR2_CD8_Mixed_Day11..DR2_CD8_NA_Day0	DR2_CD8_Mixed_Day11	DR2_CD8_NA_Day0	10	-1.14355	-1.73724	-0.431006	-1.14355	-1.14355	-1.73724	-0.435057	-1.73724	-0.431006	10	10	10	10	10	9	-0.194455	-0.126264	-0.00893151	-2.98451	-4.19373	-5.97026	0	-1.23537
ABCB7	DR2_CD8_Mixed_Day18..DR2_CD8_NA_Day0	DR2_CD8_Mixed_Day18	DR2_CD8_NA_Day0	10	-1.47528	-2.29019	-0.431006	-1.47528	-1.47528	-2.43261	-0.435057	-2.29019	-0.431006	10	10	10	10	8	9	-0.0211588	-0.00879807	-0.00893151	-3.38631	-4.8621	-5.97026	0	-1.55332
ABCB7	DR2_CD8_Mixed_Day21..DR2_CD8_NA_Day0	DR2_CD8_Mixed_Day21	DR2_CD8_NA_Day0	10	-2.12377	-2.57593	-0.431006	-2.53181	-2.12377	-3.31929	-0.435057	-2.57593	-0.431006	10	7	10	10	8	9	-0.0480728	-0.0365082	-0.00893151	-3.01832	-4.21925	-5.97026	0	-1.26142
ABCB7	DR2_CD8_Mixed_Day4..DR2_CD8_NA_Day0	DR2_CD8_Mixed_Day4	DR2_CD8_NA_Day0	10	-0.535511	-0.989293	-0.431006	-0.611474	-0.535511	-1.06623	-0.435057	-0.989293	-0.431006	10	6	10	10	9	9	-0.27443	-0.185134	-0.00893151	-2.25453	-5.48997	-5.97026	0	-0.674876
ABCB7	DR2_CD8_Mono_Day11..DR2_CD8_NA_Day0	DR2_CD8_Mono_Day11	DR2_CD8_NA_Day0	10	-1.02333	-1.45379	-0.431006	-1.46818	-1.02333	-1.84709	-0.435057	-1.45379	-0.431006	10	7	10	10	7	9	-0.255886	-0.1741	-0.00893151	-1.82546	-2.42943	-5.97026	0	-0.377847
ABCB7	DR2_CD8_Mono_Day18..DR2_CD8_NA_Day0	DR2_CD8_Mono_Day18	DR2_CD8_NA_Day0	10	-1.61502	-1.96003	-0.431006	-2.60179	-1.61502	-2.75359	-0.435057	-1.49203	-0.431006	10	7	9	10	8	9	-0.0684529	-0.0200917	-0.00893151	-1.81481	-3.22797	-5.97026	0	-0.370737
ABCB7	DR2_CD8_Mono_Day25..DR2_CD8_NA_Day0	DR2_CD8_Mono_Day25	DR2_CD8_NA_Day0	10	-1.40558	-2.08713	-0.431006	-1.78222	-1.02894	-2.32658	-0.435057	-1.72513	-0.431006	9	9	8	10	8	9	-0.300983	-0.132299	-0.00893151	-1.45001	-2.30149	-5.97026	0	-0.168137
ABCB7	DR2_CD8_Mono_Day4..DR2_CD8_NA_Day0	DR2_CD8_Mono_Day4	DR2_CD8_NA_Day0	10	-0.620962	-1.01071	-0.431006	-0.703009	-0.620962	-1.12015	-0.435057	-1.01071	-0.431006	10	7	10	10	7	9	-0.287002	-0.142816	-0.00893151	-2.15392	-3.33876	-5.97026	0	-0.602331
ABCB9	DR1_CD4_Mixed_Day14..DR1_CD4_NA_Day0	DR1_CD4_Mixed_Day14	DR1_CD4_NA_Day0	9	0.485371	0.412893	0.0919588	0.1114	0.607023	0.377531	0.0253743	0.821586	0.0994078	5	7	6	8	8	6	-1.39614	-1.50027	-1.42736	-0.109906	-0.0570075	-0.267701	-0.189264	0
ABCB9	DR1_CD4_Mixed_Day4..DR1_CD4_NA_Day0	DR1_CD4_Mixed_Day4	DR1_CD4_NA_Day0	9	0.158321	0.126972	0.0919588	0.0320375	0.246642	0.0856567	0.0253743	0.228106	0.0994078	7	7	8	8	5	6	-1.19387	-1.98868	-1.42736	-0.186431	-0.127632	-0.267701	-0.148539	0
ABCB9	DR1_CD4_Mono_Day11..DR1_CD4_NA_Day0	DR1_CD4_Mono_Day11	DR1_CD4_NA_Day0	9	-0.220798	-0.26453	0.0919588	-0.522303	-0.220798	-0.556469	0.0253743	-0.26453	0.0994078	9	7	9	8	5	6	-1.09752	-0.95478	-1.42736	-0.974664	-0.602972	-0.267701	-0.129378	-0.00549506
ABCB9	DR1_CD4_Mono_Day18..DR1_CD4_NA_Day0	DR1_CD4_Mono_Day18	DR1_CD4_NA_Day0	9	-0.592244	-0.536444	0.0919588	-0.797165	-0.592244	-0.641665	0.0253743	-0.536444	0.0994078	9	6	9	8	6	6	-0.441392	-0.513846	-1.42736	-1.25702	-0.875899	-0.267701	-0.0194982	-0.108755
ABCB9	DR1_CD4_Mono_Day4..DR1_CD4_NA_Day0	DR1_CD4_Mono_Day4	DR1_CD4_NA_Day0	9	0.0752773	0.0758064	0.0919588	-0.127806	0.0752773	0.0758064	0.0253743	0.0758064	0.0994078	9	6	9	8	9	6	-1.57838	-2.21908	-1.42736	-0.323144	-0.224389	-0.267701	-0.230712	0
ABCB9	DR1_CD8_Mixed_Day11..DR1_CD8_NA_Day0	DR1_CD8_Mixed_Day11	DR1_CD8_NA_Day0	9	0.507824	0.198938	-0.0599292	0.507824	0.507824	-0.167484	-0.149617	1.20013	-0.00182079	9	9	4	6	5	7	-1.75873	-0.897258	-0.18786	-0.0763063	-0.14845	-0.861211	-0.266542	0
ABCB9	DR1_CD8_Mixed_Day18..DR1_CD8_NA_Day0	DR1_CD8_Mixed_Day18	DR1_CD8_NA_Day0	9	-0.067086	-0.104407	-0.0599292	-0.415424	-0.0245808	-0.104407	-0.149617	-0.104407	-0.00182079	8	7	9	6	9	7	-0.836164	-0.870767	-0.18786	-0.539776	-0.522741	-0.861211	-0.080237	0
ABCB9	DR1_CD8_Mixed_Day21..DR1_CD8_NA_Day0	DR1_CD8_Mixed_Day21	DR1_CD8_NA_Day0	9	0.128734	0.30685	-0.0599292	-0.0141438	0.709808	-0.332059	-0.149617	1.28989	-0.00182079	7	5	6	6	6	7	-1.1306	-0.706802	-0.18786	-0.193017	-0.134039	-0.861211	-0.135841	0
ABCB9	DR1_CD8_Mixed_Day4..DR1_CD8_NA_Day0	DR1_CD8_Mixed_Day4	DR1_CD8_NA_Day0	9	0.223233	-0.0971444	-0.0599292	-0.474462	0.319697	-0.705867	-0.149617	-0.0971444	-0.00182079	5	4	9	6	4	7	-0.914613	-0.308427	-0.18786	-0.509928	-0.908587	-0.861211	-0.0948654	0
ABCB9	DR1_CD8_Mono_Day11..DR1_CD8_NA_Day0	DR1_CD8_Mono_Day11	DR1_CD8_NA_Day0	9	0.478677	0.213224	-0.0599292	0.478677	0.716517	0.213224	-0.149617	0.402123	-0.00182079	6	9	7	6	9	7	-1.00002	-0.664859	-0.18786	-0.595476	-0.615627	-0.861211	-0.110735	0
ABCB9	DR1_CD8_Mono_Day18..DR1_CD8_NA_Day0	DR1_CD8_Mono_Day18	DR1_CD8_NA_Day0	9	0.203798	0.158298	-0.0599292	0.00465815	0.203798	-0.327644	-0.149617	0.158298	-0.00182079	9	6	9	6	6	7	-1.70942	-0.858954	-0.18786	-0.343651	-0.239988	-0.861211	-0.258472	0
ABCB9	DR1_CD8_Mono_Day25..DR1_CD8_NA_Day0	DR1_CD8_Mono_Day25	DR1_CD8_NA_Day0	9	-1.15634	-0.97822	-0.0599292	-1.15634	-1.15634	-0.97822	-0.149617	-0.972832	-0.00182079	9	9	8	6	9	7	-0.886448	-0.790032	-0.18786	-0.892468	-1.03407	-0.861211	-0.0897123	0
ABCB9	DR1_CD8_Mono_Day4..DR1_CD8_NA_Day0	DR1_CD8_Mono_Day4	DR1_CD8_NA_Day0	9	-0.158011	-0.195332	-0.0599292	-0.458112	0.732232	-0.314046	-0.149617	-0.0629282	-0.00182079	4	5	7	6	6	7	-0.595987	-0.462203	-0.18786	-0.494419	-0.692123	-0.861211	-0.0421523	0
ABCB9	DR2_CD4_Mixed_Day14..DR2_CD4_NA_Day0	DR2_CD4_Mixed_Day14	DR2_CD4_NA_Day0	9	0.390592	0.552867	-0.0027175	0.390592	1.08272	0.552867	-0.0972705	1.09161	-0.0027175	4	9	4	9	9	7	-2.18735	-2.43415	-1.3455	-0.108397	-0.0384813	-0.766131	-0.361525	0
ABCB9	DR2_CD4_Mixed_Day4..DR2_CD4_NA_Day0	DR2_CD4_Mixed_Day4	DR2_CD4_NA_Day0	9	0.274799	0.287407	-0.0027175	0.13912	0.461849	0.238099	-0.0972705	0.392401	-0.0027175	5	8	6	9	7	7	-1.24517	-1.64303	-1.3455	-0.124283	-0.0555888	-0.766131	-0.158366	0
ABCB9	DR2_CD4_Mono_Day11..DR2_CD4_NA_Day0	DR2_CD4_Mono_Day11	DR2_CD4_NA_Day0	9	-0.182088	-0.141429	-0.0027175	-0.271311	-0.182088	-0.147388	-0.0972705	-0.141429	-0.0027175	9	8	9	9	8	7	-0.780172	-1.21103	-1.3455	-0.67395	-0.720842	-0.766131	-0.0706742	0
ABCB9	DR2_CD4_Mono_Day18..DR2_CD4_NA_Day0	DR2_CD4_Mono_Day18	DR2_CD4_NA_Day0	9	-0.305366	-0.356383	-0.0027175	-0.435075	-0.282538	-0.414401	-0.0972705	-0.302464	-0.0027175	7	6	8	9	7	7	-0.42891	-0.665805	-1.3455	-0.949293	-1.07481	-0.766131	-0.0177635	0
ABCB9	DR2_CD4_Mono_Day25..DR2_CD4_NA_Day0	DR2_CD4_Mono_Day25	DR2_CD4_NA_Day0	9	0.300388	0.141522	-0.0027175	-0.0794729	0.509225	-0.19237	-0.0972705	0.474303	-0.0027175	6	7	7	9	7	7	-0.637754	-0.953278	-1.3455	-0.377141	-0.446752	-0.766131	-0.0487673	0
ABCB9	DR2_CD4_Mono_Day4..DR2_CD4_NA_Day0	DR2_CD4_Mono_Day4	DR2_CD4_NA_Day0	9	0.154092	0.531657	-0.0027175	-0.218609	1.06221	-0.122638	-0.0972705	0.709664	-0.0027175	4	5	5	9	4	7	-1.55745	-2.54222	-1.3455	-0.0930397	-0.0869051	-0.766131	-0.22544	0
ABCB9	DR2_CD8_Mixed_Day11..DR2_CD8_NA_Day0	DR2_CD8_Mixed_Day11	DR2_CD8_NA_Day0	9	0.0196371	0.117119	0.0841427	-0.0567922	0.85424	0.0722346	-0.065029	0.358004	0.112851	4	7	7	5	8	7	-0.682368	-1.13514	-0.594134	-0.26618	-0.486062	-0.500228	-0.0555461	0
ABCB9	DR2_CD8_Mixed_Day18..DR2_CD8_NA_Day0	DR2_CD8_Mixed_Day18	DR2_CD8_NA_Day0	9	-0.418033	-0.413069	0.0841427	-0.577036	-0.418033	-0.542756	-0.065029	-0.413069	0.112851	9	8	9	5	8	7	-0.896913	-1.00847	-0.594134	-1.0379	-1.15325	-0.500228	-0.0915829	-0.0236017
ABCB9	DR2_CD8_Mixed_Day21..DR2_CD8_NA_Day0	DR2_CD8_Mixed_Day21	DR2_CD8_NA_Day0	9	-0.872326	-0.212158	0.0841427	-1.02407	-0.872326	-0.499306	-0.065029	-0.212158	0.112851	9	7	9	5	7	7	-0.617732	-0.575151	-0.594134	-0.98046	-0.95211	-0.500228	-0.0456671	-0.0067481
ABCB9	DR2_CD8_Mixed_Day4..DR2_CD8_NA_Day0	DR2_CD8_Mixed_Day4	DR2_CD8_NA_Day0	9	-0.0690226	0.110776	0.0841427	-0.39219	-0.0690226	0.110776	-0.065029	0.110776	0.112851	9	4	9	5	9	7	-0.708331	-1.03876	-0.594134	-0.443782	-0.39186	-0.500228	-0.0593802	0
ABCB9	DR2_CD8_Mono_Day11..DR2_CD8_NA_Day0	DR2_CD8_Mono_Day11	DR2_CD8_NA_Day0	9	-0.140348	-0.0274969	0.0841427	-0.227983	-0.140348	-0.204072	-0.065029	-0.0274969	0.112851	9	8	9	5	8	7	-0.524728	-1.10331	-0.594134	-0.716462	-0.653433	-0.500228	-0.0317736	0
ABCB9	DR2_CD8_Mono_Day18..DR2_CD8_NA_Day0	DR2_CD8_Mono_Day18	DR2_CD8_NA_Day0	9	-0.0587782	-0.0994792	0.0841427	-0.351052	0.340416	-0.0994792	-0.065029	0.209989	0.112851	5	8	5	5	9	7	-0.318153	-0.295867	-0.594134	-0.774624	-1.05639	-0.500228	-0.00110578	0
ABCB9	DR2_CD8_Mono_Day25..DR2_CD8_NA_Day0	DR2_CD8_Mono_Day25	DR2_CD8_NA_Day0	9	-2.71542	-2.78045	0.0841427	-3.43655	-2.71542	-3.28798	-0.065029	-2.78045	0.112851	9	5	9	5	5	7	-0.198012	-0.537084	-0.594134	-1.61707	-1.56366	-0.500228	0	-0.311542
ABCB9	DR2_CD8_Mono_Day4..DR2_CD8_NA_Day0	DR2_CD8_Mono_Day4	DR2_CD8_NA_Day0	9	-0.0327381	-0.0226126	0.0841427	-0.31526	0.319991	-0.0226126	-0.065029	0.0514046	0.112851	6	6	7	5	9	7	-0.379666	-0.838799	-0.594134	-0.49706	-0.640821	-0.500228	-0.0103235	0
ABCC1	DR1_CD4_Mixed_Day14..DR1_CD4_NA_Day0	DR1_CD4_Mixed_Day14	DR1_CD4_NA_Day0	9	0.176689	0.327275	0.0986849	0.176689	0.202639	0.266139	0.0986849	0.337626	0.171288	8	9	8	7	8	9	-1.0317	-1.59551	-1.51461	-0.37006	-0.369175	-0.546032	-0.116744	0
ABCC1	DR1_CD4_Mixed_Day4..DR1_CD4_NA_Day0	DR1_CD4_Mixed_Day4	DR1_CD4_NA_Day0	9	0.113794	0.171923	0.0986849	0.00897602	0.113794	0.171923	0.0986849	0.171923	0.171288	9	8	9	7	9	9	-1.15829	-1.48107	-1.51461	-0.445353	-0.406794	-0.546032	-0.142048	0
ABCC1	DR1_CD4_Mono_Day11..DR1_CD4_NA_Day0	DR1_CD4_Mono_Day11	DR1_CD4_NA_Day0	9	0.591831	0.494598	0.0986849	0.591831	0.76189	0.494598	0.0986849	0.670965	0.171288	5	9	8	7	9	9	-1.66089	-2.39092	-1.51461	-0.459818	-0.38458	-0.546032	-0.247193	0
ABCC1	DR1_CD4_Mono_Day18..DR1_CD4_NA_Day0	DR1_CD4_Mono_Day18	DR1_CD4_NA_Day0	9	0.38355	0.759139	0.0986849	0.38355	0.564283	0.759139	0.0986849	0.759139	0.171288	8	9	9	7	9	9	-1.82883	-1.54523	-1.51461	-0.126428	-0.113144	-0.546032	-0.283238	0
ABCC1	DR1_CD4_Mono_Day4..DR1_CD4_NA_Day0	DR1_CD4_Mono_Day4	DR1_CD4_NA_Day0	9	0.147044	0.270984	0.0986849	0.147044	0.166294	0.270984	0.0986849	0.376306	0.171288	8	9	7	7	9	9	-1.06923	-1.43214	-1.51461	-0.460155	-0.232585	-0.546032	-0.123707	0
ABCC1	DR1_CD8_Mixed_Day11..DR1_CD8_NA_Day0	DR1_CD8_Mixed_Day11	DR1_CD8_NA_Day0	9	0.300822	0.702095	0.0713872	0.300822	0.443271	0.702095	0.054655	0.92291	0.0886259	8	9	5	8	9	7	-1.71859	-1.59193	-1.51258	-0.507427	-0.253118	-0.399827	-0.260089	0
ABCC1	DR1_CD8_Mixed_Day18..DR1_CD8_NA_Day0	DR1_CD8_Mixed_Day18	DR1_CD8_NA_Day0	9	1.07455	1.35139	0.0713872	1.07455	1.37936	1.35139	0.054655	1.40725	0.0886259	7	9	7	8	9	7	-1.65371	-2.20129	-1.51258	-0.0947429	-0.26522	-0.399827	-0.245945	0
ABCC1	DR1_CD8_Mixed_Day21..DR1_CD8_NA_Day0	DR1_CD8_Mixed_Day21	DR1_CD8_NA_Day0	9	0.375416	0.630455	0.0713872	0.375416	0.730578	0.630455	0.054655	0.840301	0.0886259	7	9	6	8	9	7	-1.10402	-1.15434	-1.51258	-0.356447	-0.336672	-0.399827	-0.130549	0
ABCC1	DR1_CD8_Mixed_Day4..DR1_CD8_NA_Day0	DR1_CD8_Mixed_Day4	DR1_CD8_NA_Day0	9	0.0887025	0.362031	0.0713872	0.0692747	0.135269	0.362031	0.054655	0.49123	0.0886259	8	8	5	8	9	7	-1.02459	-1.42053	-1.51258	-0.271857	-0.624335	-0.399827	-0.115368	0
ABCC1	DR1_CD8_Mono_Day11..DR1_CD8_NA_Day0	DR1_CD8_Mono_Day11	DR1_CD8_NA_Day0	9	0.48695	0.761948	0.0713872	0.48695	1.3818	0.761948	0.054655	1.38188	0.0886259	4	9	5	8	9	7	-1.65127	-1.36113	-1.51258	-0.303048	-0.336149	-0.399827	-0.245342	0
ABCC1	DR1_CD8_Mono_Day18..DR1_CD8_NA_Day0	DR1_CD8_Mono_Day18	DR1_CD8_NA_Day0	9	0.617969	0.539462	0.0713872	0.505272	0.639508	0.539462	0.054655	0.611529	0.0886259	7	8	7	8	9	7	-1.32458	-1.9116	-1.51258	-0.296426	-0.273823	-0.399827	-0.175257	0
ABCC1	DR1_CD8_Mono_Day25..DR1_CD8_NA_Day0	DR1_CD8_Mono_Day25	DR1_CD8_NA_Day0	9	0.826937	1.25224	0.0713872	0.826937	2.76922	1.25224	0.054655	2.33626	0.0886259	4	9	6	8	9	7	-1.6393	-1.80871	-1.51258	-0.150144	-0.228961	-0.399827	-0.24308	0
ABCC1	DR1_CD8_Mono_Day4..DR1_CD8_NA_Day0	DR1_CD8_Mono_Day4	DR1_CD8_NA_Day0	9	0.147785	-0.081273	0.0713872	-0.30063	0.272391	-0.216792	0.054655	0.18519	0.0886259	8	4	8	8	5	7	-0.822872	-1.06637	-1.51258	-0.232622	-0.386233	-0.399827	-0.0779127	0
ABCC1	DR2_CD4_Mixed_Day14..DR2_CD4_NA_Day0	DR2_CD4_Mixed_Day14	DR2_CD4_NA_Day0	9	0.132787	0.202627	0.0956834	0.132787	0.144171	0.202627	0.0709022	0.202627	0.15634	7	9	9	8	9	5	-1.3162	-3.43935	-2.26237	-1.27329	-0.776881	-0.122112	-0.173705	-0.116983
ABCC1	DR2_CD4_Mixed_Day4..DR2_CD4_NA_Day0	DR2_CD4_Mixed_Day4	DR2_CD4_NA_Day0	9	0.0429677	0.424078	0.0956834	0.0429677	0.0429677	0.284925	0.0709022	0.434626	0.15634	9	9	5	8	7	5	-0.976876	-2.1559	-2.26237	-0.394776	-0.0670523	-0.122112	-0.106405	0
ABCC1	DR2_CD4_Mono_Day11..DR2_CD4_NA_Day0	DR2_CD4_Mono_Day11	DR2_CD4_NA_Day0	9	-0.132805	0.220027	0.0956834	-0.132805	-0.00423088	0.0439006	0.0709022	0.288008	0.15634	8	9	8	8	8	5	-0.622274	-0.875697	-2.26237	-0.796889	-0.479146	-0.122112	-0.0462408	0
ABCC1	DR2_CD4_Mono_Day18..DR2_CD4_NA_Day0	DR2_CD4_Mono_Day18	DR2_CD4_NA_Day0	9	0.000775553	0.217771	0.0956834	0.000775553	0.255617	0.217771	0.0709022	0.391636	0.15634	8	9	8	8	9	5	-0.735218	-0.832913	-2.26237	-0.444748	-0.251775	-0.122112	-0.0637723	0
ABCC1	DR2_CD4_Mono_Day25..DR2_CD4_NA_Day0	DR2_CD4_Mono_Day25	DR2_CD4_NA_Day0	9	0.0219872	0.27496	0.0956834	0.0219872	0.0219872	0.27496	0.0709022	0.27496	0.15634	9	9	9	8	9	5	-0.530489	-0.599736	-2.26237	-0.890134	-0.64619	-0.122112	-0.0325313	0
ABCC1	DR2_CD4_Mono_Day4..DR2_CD4_NA_Day0	DR2_CD4_Mono_Day4	DR2_CD4_NA_Day0	9	0.161958	0.275341	0.0956834	0.120916	0.209647	0.275341	0.0709022	0.293709	0.15634	6	8	7	8	9	5	-0.889684	-1.71149	-2.26237	-0.623992	-0.239013	-0.122112	-0.0901813	0
ABCC1	DR2_CD8_Mixed_Day11..DR2_CD8_NA_Day0	DR2_CD8_Mixed_Day11	DR2_CD8_NA_Day0	9	0.0416697	-0.0192862	0.00352288	-0.0671826	0.491958	-0.475766	0.00352288	0.230294	0.334283	6	8	7	4	6	9	-0.432356	-0.375305	-1.00448	-0.36056	-0.327226	-0.348381	-0.0182389	0
ABCC1	DR2_CD8_Mixed_Day18..DR2_CD8_NA_Day0	DR2_CD8_Mixed_Day18	DR2_CD8_NA_Day0	9	-0.146029	-0.625194	0.00352288	-0.434638	-0.126592	-0.699425	0.00352288	-0.416089	0.334283	8	8	8	4	5	9	-0.547516	-0.666688	-1.00448	-0.738108	-0.771402	-0.348381	-0.0348519	0
ABCC1	DR2_CD8_Mixed_Day21..DR2_CD8_NA_Day0	DR2_CD8_Mixed_Day21	DR2_CD8_NA_Day0	9	-0.724212	-0.898964	0.00352288	-0.977807	-0.724212	-1.31326	0.00352288	-0.565052	0.334283	9	8	8	4	5	9	-0.446159	-0.503262	-1.00448	-1.1236	-0.900871	-0.348381	-0.0201055	-0.0519948
ABCC1	DR2_CD8_Mixed_Day4..DR2_CD8_NA_Day0	DR2_CD8_Mixed_Day4	DR2_CD8_NA_Day0	9	-0.104122	0.0602423	0.00352288	-0.218201	-0.104122	0.0602423	0.00352288	0.0602423	0.334283	9	6	9	4	9	9	-0.771621	-1.13611	-1.00448	-0.532302	-0.63271	-0.348381	-0.0693156	0
ABCC1	DR2_CD8_Mono_Day11..DR2_CD8_NA_Day0	DR2_CD8_Mono_Day11	DR2_CD8_NA_Day0	9	0.385316	0.210564	0.00352288	0.320709	0.408484	0.195147	0.00352288	0.283383	0.334283	7	8	8	4	7	9	-1.27705	-1.39483	-1.00448	-0.598437	-0.346098	-0.348381	-0.16482	0
ABCC1	DR2_CD8_Mono_Day18..DR2_CD8_NA_Day0	DR2_CD8_Mono_Day18	DR2_CD8_NA_Day0	9	0.497865	0.309209	0.00352288	0.0453618	0.497865	0.309209	0.00352288	0.309209	0.334283	9	7	9	4	9	9	-1.6418	-1.5961	-1.00448	-0.362786	-0.396831	-0.348381	-0.243259	0
ABCC1	DR2_CD8_Mono_Day25..DR2_CD8_NA_Day0	DR2_CD8_Mono_Day25	DR2_CD8_NA_Day0	9	0.764704	1.16942	0.00352288	0.764704	0.764704	1.16942	0.00352288	1.16942	0.334283	9	9	9	4	9	9	-1.97165	-1.92097	-1.00448	-0.598059	-0.608548	-0.348381	-0.314041	0
ABCC1	DR2_CD8_Mono_Day4..DR2_CD8_NA_Day0	DR2_CD8_Mono_Day4	DR2_CD8_NA_Day0	9	-0.0623904	-0.0785662	0.00352288	-0.180384	-0.0623904	-0.0967639	0.00352288	-0.0785662	0.334283	9	8	9	4	8	9	-1.03142	-1.56253	-1.00448	-0.757793	-1.16976	-0.348381	-0.11669	0
ABCC11	DR1_CD4_Mixed_Day14..DR1_CD4_NA_Day0	DR1_CD4_Mixed_Day14	DR1_CD4_NA_Day0	9	0.233042	0.186506	0.0988466	0.0174679	0.238524	0.0842485	0.0830212	0.186506	0.127164	8	6	9	6	7	8	-1.59413	-1.19717	-0.897494	-0.230479	-0.384035	-0.827464	-0.233855	0
ABCC11	DR1_CD4_Mixed_Day4..DR1_CD4_NA_Day0	DR1_CD4_Mixed_Day4	DR1_CD4_NA_Day0	9	0.33073	0.0158537	0.0988466	0.207482	0.368428	-0.0210475	0.0830212	0.0158537	0.127164	5	8	9	6	7	8	-1.55997	-1.98388	-0.897494	-0.158218	-0.465938	-0.827464	-0.225954	0
ABCC11	DR1_CD4_Mono_Day11..DR1_CD4_NA_Day0	DR1_CD4_Mono_Day11	DR1_CD4_NA_Day0	9	-0.335945	-0.415068	0.0988466	-0.465662	-0.335945	-0.516242	0.0830212	-0.415068	0.127164	9	6	9	6	8	8	-0.590734	-0.767535	-0.897494	-1.21728	-1.37009	-0.827464	-0.0413034	-0.0905435
ABCC11	DR1_CD4_Mono_Day18..DR1_CD4_NA_Day0	DR1_CD4_Mono_Day18	DR1_CD4_NA_Day0	9	-0.832215	-0.838096	0.0988466	-0.988126	-0.832215	-0.844975	0.0830212	-0.838096	0.127164	9	5	9	6	8	8	-0.404467	-0.475759	-0.897494	-1.10841	-1.45226	-0.827464	-0.0143761	-0.0467367
ABCC11	DR1_CD4_Mono_Day4..DR1_CD4_NA_Day0	DR1_CD4_Mono_Day4	DR1_CD4_NA_Day0	9	0.112401	-0.0475808	0.0988466	0.0941921	0.414551	-0.133659	0.0830212	0.0459972	0.127164	4	8	8	6	7	8	-0.956272	-0.853754	-0.897494	-0.309378	-0.421388	-0.827464	-0.102169	0
ABCC11	DR1_CD8_Mixed_Day11..DR1_CD8_NA_Day0	DR1_CD8_Mixed_Day11	DR1_CD8_NA_Day0	9	0.0887	-0.0559641	-0.0579368	0.0887	0.0887	-0.0559641	-0.321142	-0.0559641	-0.0579368	9	9	9	9	9	5	-0.58363	-0.551204	-0.482601	-0.817518	-0.714226	-0.473786	-0.0399401	0
ABCC11	DR1_CD8_Mixed_Day18..DR1_CD8_NA_Day0	DR1_CD8_Mixed_Day18	DR1_CD8_NA_Day0	9	-0.496367	-0.641031	-0.0579368	-0.496367	-0.496367	-0.641031	-0.321142	-0.641031	-0.0579368	9	9	9	9	9	5	-0.513846	-0.659859	-0.482601	-1.57085	-1.92852	-0.473786	-0.0301081	-0.281685
ABCC11	DR1_CD8_Mixed_Day21..DR1_CD8_NA_Day0	DR1_CD8_Mixed_Day21	DR1_CD8_NA_Day0	9	0.316284	0.422954	-0.0579368	0.316284	1.17526	0.422954	-0.321142	1.00397	-0.0579368	4	9	5	9	9	5	-0.675638	-0.716603	-0.482601	-0.347202	-0.709552	-0.473786	-0.0546937	0
ABCC11	DR1_CD8_Mixed_Day4..DR1_CD8_NA_Day0	DR1_CD8_Mixed_Day4	DR1_CD8_NA_Day0	9	-0.0068972	0.0635834	-0.0579368	-0.0068972	-0.0068972	0.00666714	-0.321142	0.0635834	-0.0579368	9	9	9	9	8	5	-0.758284	-0.738472	-0.482601	-0.389807	-1.00916	-0.473786	-0.0670916	0
ABCC11	DR1_CD8_Mono_Day11..DR1_CD8_NA_Day0	DR1_CD8_Mono_Day11	DR1_CD8_NA_Day0	9	-0.1275	-0.272164	-0.0579368	-0.1275	0.0962119	-0.516238	-0.321142	-0.272164	-0.0579368	6	9	9	9	7	5	-0.457585	-0.499247	-0.482601	-0.917319	-1.21076	-0.473786	-0.021751	0
ABCC11	DR1_CD8_Mono_Day18..DR1_CD8_NA_Day0	DR1_CD8_Mono_Day18	DR1_CD8_NA_Day0	9	0.219958	0.326629	-0.0579368	0.219958	0.671185	0.326629	-0.321142	0.456714	-0.0579368	6	9	6	9	9	5	-0.938021	-1.07477	-0.482601	-0.448443	-0.638421	-0.473786	-0.0988626	0
ABCC11	DR1_CD8_Mono_Day25..DR1_CD8_NA_Day0	DR1_CD8_Mono_Day25	DR1_CD8_NA_Day0	9	-0.262099	-0.406107	-0.0579368	-0.730983	-0.261771	-0.543994	-0.321142	-0.372908	-0.0579368	8	7	8	9	7	5	-0.695516	-0.895948	-0.482601	-0.782666	-0.988175	-0.473786	-0.0575203	0
ABCC11	DR1_CD8_Mono_Day4..DR1_CD8_NA_Day0	DR1_CD8_Mono_Day4	DR1_CD8_NA_Day0	9	0.204784	-0.0649115	-0.0579368	0.204784	0.327725	-0.0649115	-0.321142	-0.0229089	-0.0579368	6	9	7	9	9	5	-0.759053	-0.81256	-0.482601	-0.628344	-0.813014	-0.473786	-0.0672095	0
ABCC11	DR2_CD4_Mixed_Day14..DR2_CD4_NA_Day0	DR2_CD4_Mixed_Day14	DR2_CD4_NA_Day0	9	0.0837869	0.414282	0.0625122	0.0837869	0.0837869	0.414282	0.0565351	0.718055	0.100163	9	9	4	8	9	6	-2.24656	-1.55443	-1.5117	-0.719193	-0.387556	-0.203087	-0.374683	0
ABCC11	DR2_CD4_Mixed_Day4..DR2_CD4_NA_Day0	DR2_CD4_Mixed_Day4	DR2_CD4_NA_Day0	9	-0.164004	0.105092	0.0625122	-0.320775	-0.164004	0.105092	0.0565351	0.105092	0.100163	9	6	9	8	9	6	-0.776297	-0.914668	-1.5117	-1.0463	-0.828317	-0.203087	-0.0701329	-0.0262845
ABCC11	DR2_CD4_Mono_Day11..DR2_CD4_NA_Day0	DR2_CD4_Mono_Day11	DR2_CD4_NA_Day0	9	-0.158509	-0.0959967	0.0625122	-0.766574	-0.158509	-0.576767	0.0565351	-0.0959967	0.100163	9	6	9	8	6	6	-0.28425	-0.390072	-1.5117	-0.890982	-0.694813	-0.203087	0	0
ABCC11	DR2_CD4_Mono_Day18..DR2_CD4_NA_Day0	DR2_CD4_Mono_Day18	DR2_CD4_NA_Day0	9	-0.936148	-0.863381	0.0625122	-1.55462	-0.936148	-1.51003	0.0565351	-0.863381	0.100163	9	5	9	8	4	6	-0.378897	-0.537565	-1.5117	-1.47591	-1.36614	-0.203087	-0.0102332	-0.223292
ABCC11	DR2_CD4_Mono_Day25..DR2_CD4_NA_Day0	DR2_CD4_Mono_Day25	DR2_CD4_NA_Day0	9	-0.247637	-0.259343	0.0625122	-0.574949	-0.247637	-0.511895	0.0565351	-0.259343	0.100163	9	8	9	8	8	6	-0.412117	-0.480161	-1.5117	-0.817646	-0.768849	-0.203087	-0.0154324	0
ABCC11	DR2_CD4_Mono_Day4..DR2_CD4_NA_Day0	DR2_CD4_Mono_Day4	DR2_CD4_NA_Day0	9	-0.200383	-0.02115	0.0625122	-0.200383	-0.0832247	-0.02115	0.0565351	0.0382181	0.100163	7	9	8	8	9	6	-0.268952	-1.01002	-1.5117	-1.09426	-0.596453	-0.203087	0	-0.0420167
ABCC11	DR2_CD8_Mixed_Day11..DR2_CD8_NA_Day0	DR2_CD8_Mixed_Day11	DR2_CD8_NA_Day0	9	-0.613888	-0.346637	0.0755989	-0.858317	-0.528554	-0.346637	0.0236951	0.0133841	0.0781307	8	6	6	7	9	8	-0.411706	-0.283413	-0.881756	-1.23217	-1.06637	-0.335675	-0.0153813	-0.097509
ABCC11	DR2_CD8_Mixed_Day18..DR2_CD8_NA_Day0	DR2_CD8_Mixed_Day18	DR2_CD8_NA_Day0	9	-0.0773277	0.120454	0.0755989	-0.808875	-0.0773277	-0.0497403	0.0236951	0.217064	0.0781307	9	4	8	7	8	8	-0.750072	-0.896486	-0.881756	-0.377662	-0.371038	-0.335675	-0.0658473	0
ABCC11	DR2_CD8_Mixed_Day21..DR2_CD8_NA_Day0	DR2_CD8_Mixed_Day21	DR2_CD8_NA_Day0	9	-0.329275	-0.15524	0.0755989	-0.969807	1.37691	-0.257313	0.0236951	0.302209	0.0781307	4	5	8	7	8	8	-0.568201	-0.760847	-0.881756	-0.447598	-0.45848	-0.335675	-0.0376422	0
ABCC11	DR2_CD8_Mixed_Day4..DR2_CD8_NA_Day0	DR2_CD8_Mixed_Day4	DR2_CD8_NA_Day0	9	-0.093535	-0.0317236	0.0755989	-0.146953	-0.0543139	-0.0317236	0.0236951	0.0238168	0.0781307	7	8	7	7	9	8	-0.386761	-0.670362	-0.881756	-1.12518	-1.57076	-0.335675	-0.0114371	-0.0527859
ABCC11	DR2_CD8_Mono_Day11..DR2_CD8_NA_Day0	DR2_CD8_Mono_Day11	DR2_CD8_NA_Day0	9	-0.0632105	-0.0148307	0.0755989	-0.0904296	0.028132	-0.0148307	0.0236951	-0.0148307	0.0781307	6	7	9	7	9	8	-0.534319	-0.652842	-0.881756	-0.854001	-0.754794	-0.335675	-0.0330709	0
ABCC11	DR2_CD8_Mono_Day18..DR2_CD8_NA_Day0	DR2_CD8_Mono_Day18	DR2_CD8_NA_Day0	9	-0.135077	0.0627048	0.0755989	-0.400133	-0.135077	-0.589591	0.0236951	0.425738	0.0781307	9	8	5	7	7	8	-0.393583	-0.384985	-0.881756	-0.551702	-0.540419	-0.335675	-0.0126363	0
ABCC11	DR2_CD8_Mono_Day25..DR2_CD8_NA_Day0	DR2_CD8_Mono_Day25	DR2_CD8_NA_Day0	9	-1.62509	-1.54696	0.0755989	-3.07271	-1.62509	-2.93097	0.0236951	-1.54696	0.0781307	9	6	9	7	6	8	-0.181845	-0.123768	-0.881756	-0.977261	-0.927693	-0.335675	0	-0.005875
ABCC11	DR2_CD8_Mono_Day4..DR2_CD8_NA_Day0	DR2_CD8_Mono_Day4	DR2_CD8_NA_Day0	9	-1.131	-0.775833	0.0755989	-1.19905	-1.131	-0.888549	0.0236951	-0.775833	0.0781307	9	7	9	7	8	8	-0.301948	-0.295221	-0.881756	-2.84168	-2.08177	-0.335675	0	-1.29823
ABCC2	DR1_CD4_Mixed_Day14..DR1_CD4_NA_Day0	DR1_CD4_Mixed_Day14	DR1_CD4_NA_Day0	9	0.369338	0.284006	-0.0792172	0.292387	0.432814	0.284006	-0.0792172	0.290488	-0.0792172	8	8	8	9	9	9	-1.5775	-1.85261	-0.430874	-0.274557	-0.617591	-0.92331	-0.230484	0
ABCC2	DR1_CD4_Mixed_Day4..DR1_CD4_NA_Day0	DR1_CD4_Mixed_Day4	DR1_CD4_NA_Day0	9	0.111013	-0.0298418	-0.0792172	0.080194	0.148712	-0.0326849	-0.0792172	-0.0298418	-0.0792172	8	8	9	9	8	9	-1.17046	-1.21717	-0.430874	-0.389672	-0.874301	-0.92331	-0.144032	0
ABCC2	DR1_CD4_Mono_Day11..DR1_CD4_NA_Day0	DR1_CD4_Mono_Day11	DR1_CD4_NA_Day0	9	0.270947	0.282472	-0.0792172	0.270947	0.321603	0.282472	-0.0792172	0.443615	-0.0792172	7	9	6	9	9	9	-1.30795	-0.956624	-0.430874	-0.628415	-1.01725	-0.92331	-0.171669	0
ABCC2	DR1_CD4_Mono_Day18..DR1_CD4_NA_Day0	DR1_CD4_Mono_Day18	DR1_CD4_NA_Day0	9	0.125044	0.129745	-0.0792172	0.0418479	0.125044	0.0847281	-0.0792172	0.129745	-0.0792172	9	8	9	9	8	9	-1.14944	-1.29042	-0.430874	-0.375149	-0.458025	-0.92331	-0.140116	0
ABCC2	DR1_CD4_Mono_Day4..DR1_CD4_NA_Day0	DR1_CD4_Mono_Day4	DR1_CD4_NA_Day0	9	0.0800592	-0.0052732	-0.0792172	0.0800592	0.0926155	-0.0052732	-0.0792172	-0.0052732	-0.0792172	8	9	9	9	9	9	-0.793588	-0.483143	-0.430874	-0.614996	-0.515076	-0.92331	-0.0725133	0
ABCC2	DR1_CD8_Mixed_Day11..DR1_CD8_NA_Day0	DR1_CD8_Mixed_Day11	DR1_CD8_NA_Day0	9	-0.0225264	-0.00405153	0.055952	-0.116392	-0.0225264	-0.404439	0.0448236	-0.00405153	0.055952	9	8	9	9	5	8	-0.583491	-0.828687	-2.75211	-0.386258	-0.28336	-0.61953	-0.0399261	0
ABCC2	DR1_CD8_Mixed_Day18..DR1_CD8_NA_Day0	DR1_CD8_Mixed_Day18	DR1_CD8_NA_Day0	9	0.479731	0.605714	0.055952	0.250213	0.60169	0.605714	0.0448236	0.674538	0.055952	7	8	7	9	9	8	-1.09964	-1.15317	-2.75211	-0.451219	-0.42626	-0.61953	-0.129907	0
ABCC2	DR1_CD8_Mixed_Day21..DR1_CD8_NA_Day0	DR1_CD8_Mixed_Day21	DR1_CD8_NA_Day0	9	-0.473999	-0.281298	0.055952	-0.510534	0.115495	-0.404946	0.0448236	-0.281298	0.055952	7	8	9	9	8	8	-0.368695	-0.46724	-2.75211	-0.877359	-0.845167	-0.61953	-0.00879498	0
ABCC2	DR1_CD8_Mixed_Day4..DR1_CD8_NA_Day0	DR1_CD8_Mixed_Day4	DR1_CD8_NA_Day0	9	0.0102634	0.0287382	0.055952	-0.529268	0.0102634	-0.388327	0.0448236	0.0287382	0.055952	9	4	9	9	4	8	-0.486739	-1.1088	-2.75211	-0.783751	-0.609691	-0.61953	-0.0259275	0
ABCC2	DR1_CD8_Mono_Day11..DR1_CD8_NA_Day0	DR1_CD8_Mono_Day11	DR1_CD8_NA_Day0	9	0.152688	0.347496	0.055952	0.152688	0.43896	-0.839018	0.0448236	0.347496	0.055952	7	9	9	9	4	8	-0.668469	-0.851421	-2.75211	-0.253309	-0.198957	-0.61953	-0.0535856	0
ABCC2	DR1_CD8_Mono_Day18..DR1_CD8_NA_Day0	DR1_CD8_Mono_Day18	DR1_CD8_NA_Day0	9	-0.299039	-0.265344	0.055952	-0.305416	-0.299039	-0.301392	0.0448236	-0.265344	0.055952	9	7	9	9	7	8	-0.407392	-0.613383	-2.75211	-1.10757	-0.842425	-0.61953	-0.0148087	-0.0464304
ABCC2	DR1_CD8_Mono_Day25..DR1_CD8_NA_Day0	DR1_CD8_Mono_Day25	DR1_CD8_NA_Day0	9	0.526699	0.7194	0.055952	0.526699	0.526699	0.7194	0.0448236	0.7194	0.055952	9	9	9	9	9	8	-1.00506	-1.05301	-2.75211	-0.486875	-0.49224	-0.61953	-0.111575	0
ABCC2	DR1_CD8_Mono_Day4..DR1_CD8_NA_Day0	DR1_CD8_Mono_Day4	DR1_CD8_NA_Day0	9	-0.143129	-0.121646	0.055952	-1.30994	0.458149	-1.06037	0.0448236	-0.121646	0.055952	4	4	9	9	4	8	-0.43444	-0.489183	-2.75211	-0.684093	-0.551295	-0.61953	-0.0185587	0
ABCC2	DR2_CD4_Mixed_Day14..DR2_CD4_NA_Day0	DR2_CD4_Mixed_Day14	DR2_CD4_NA_Day0	9	-0.0683104	-0.00389507	0.0618713	-0.138258	-0.0683104	-0.00389507	-0.101862	0.0672293	0.0656691	9	8	7	8	9	7	-0.483821	-0.686294	-0.790476	-0.881022	-1.5925	-0.518614	-0.0256043	0
ABCC2	DR2_CD4_Mixed_Day4..DR2_CD4_NA_Day0	DR2_CD4_Mixed_Day4	DR2_CD4_NA_Day0	9	-0.218437	-0.00453714	0.0618713	-0.446363	0.582384	-0.0805515	-0.101862	-0.00453714	0.0656691	4	5	9	8	8	7	-0.821681	-0.920275	-0.790476	-0.809433	-0.535141	-0.518614	-0.0776632	0
ABCC2	DR2_CD4_Mono_Day11..DR2_CD4_NA_Day0	DR2_CD4_Mono_Day11	DR2_CD4_NA_Day0	9	-0.0403942	0.0127255	0.0618713	-0.0403942	-0.0403942	0.0127255	-0.101862	0.0127255	0.0656691	9	9	9	8	9	7	-0.622999	-1.288	-0.790476	-0.612612	-0.827947	-0.518614	-0.0463502	0
ABCC2	DR2_CD4_Mono_Day18..DR2_CD4_NA_Day0	DR2_CD4_Mono_Day18	DR2_CD4_NA_Day0	9	-0.0672619	0.178566	0.0618713	-1.30037	1.02281	0.178566	-0.101862	0.453585	0.0656691	4	4	5	8	9	7	-0.390722	-0.50259	-0.790476	-0.36597	-0.43985	-0.518614	-0.0121394	0
ABCC2	DR2_CD4_Mono_Day25..DR2_CD4_NA_Day0	DR2_CD4_Mono_Day25	DR2_CD4_NA_Day0	9	-0.178711	-0.345355	0.0618713	-0.710935	-0.162838	-0.574957	-0.101862	-0.0607912	0.0656691	7	6	7	8	7	7	-0.455231	-0.510095	-0.790476	-0.622951	-0.625118	-0.518614	-0.0214326	0
ABCC2	DR2_CD4_Mono_Day4..DR2_CD4_NA_Day0	DR2_CD4_Mono_Day4	DR2_CD4_NA_Day0	9	-0.0515331	0.0103383	0.0618713	-0.107243	-0.0515331	-0.0189725	-0.101862	0.0521163	0.0656691	9	7	8	8	8	7	-0.949581	-1.29123	-0.790476	-0.663362	-0.963641	-0.518614	-0.101164	0
ABCC2	DR2_CD8_Mixed_Day11..DR2_CD8_NA_Day0	DR2_CD8_Mixed_Day11	DR2_CD8_NA_Day0	9	0.546549	0.507382	-0.0124927	0.546549	0.546549	0.507382	-0.0124927	0.507382	0.264724	9	9	9	4	9	9	-1.84501	-2.30437	-0.544633	-0.617311	-0.847698	-0.430874	-0.286384	0
ABCC2	DR2_CD8_Mixed_Day18..DR2_CD8_NA_Day0	DR2_CD8_Mixed_Day18	DR2_CD8_NA_Day0	9	0.686952	0.338576	-0.0124927	0.686952	0.686952	0.338576	-0.0124927	0.338576	0.264724	9	9	9	4	9	9	-1.9294	-2.32148	-0.544633	-0.785517	-0.71804	-0.430874	-0.304538	0
ABCC2	DR2_CD8_Mixed_Day21..DR2_CD8_NA_Day0	DR2_CD8_Mixed_Day21	DR2_CD8_NA_Day0	9	0.272077	0.304928	-0.0124927	0.272077	0.272077	0.304928	-0.0124927	0.304928	0.264724	9	9	9	4	9	9	-2.08819	-2.10438	-0.544633	-0.695924	-0.7184	-0.430874	-0.339747	0
ABCC2	DR2_CD8_Mixed_Day4..DR2_CD8_NA_Day0	DR2_CD8_Mixed_Day4	DR2_CD8_NA_Day0	9	-0.0260469	0.129769	-0.0124927	-0.104977	-0.0260469	0.129769	-0.0124927	0.129769	0.264724	9	7	9	4	9	9	-0.391198	-0.781782	-0.544633	-0.518469	-1.15999	-0.430874	-0.0122633	0
ABCC2	DR2_CD8_Mono_Day11..DR2_CD8_NA_Day0	DR2_CD8_Mono_Day11	DR2_CD8_NA_Day0	9	0.427083	0.0795093	-0.0124927	0.427083	0.427083	-0.678084	-0.0124927	0.0795093	0.264724	9	9	9	4	5	9	-1.19636	-0.942634	-0.544633	-0.329755	-0.226797	-0.430874	-0.148899	0
ABCC2	DR2_CD8_Mono_Day18..DR2_CD8_NA_Day0	DR2_CD8_Mono_Day18	DR2_CD8_NA_Day0	9	0.0519947	0.438898	-0.0124927	-1.61272	1.36718	-0.458845	-0.0124927	0.670177	0.264724	4	4	5	4	7	9	-0.892544	-0.688328	-0.544633	-0.320201	-0.361906	-0.430874	-0.0906473	0
ABCC2	DR2_CD8_Mono_Day25..DR2_CD8_NA_Day0	DR2_CD8_Mono_Day25	DR2_CD8_NA_Day0	9	0.191629	0.347445	-0.0124927	-2.4073	1.71873	-0.302303	-0.0124927	0.347445	0.264724	4	4	9	4	8	9	-0.686688	-0.754794	-0.544633	-0.403381	-0.374073	-0.430874	-0.056182	0
ABCC2	DR2_CD8_Mono_Day4..DR2_CD8_NA_Day0	DR2_CD8_Mono_Day4	DR2_CD8_NA_Day0	9	0.0887223	-0.259654	-0.0124927	0.0887223	0.0887223	-0.294576	-0.0124927	-0.259654	0.264724	9	9	9	4	6	9	-0.9768	-1.04823	-0.544633	-0.62933	-1.03263	-0.430874	-0.106385	0
ABCC3	DR1_CD4_Mixed_Day14..DR1_CD4_NA_Day0	DR1_CD4_Mixed_Day14	DR1_CD4_NA_Day0	18	0.0297807	-0.00833454	0.0490142	-0.0137915	0.0297807	-0.00833454	0.000607892	-0.00833454	0.139214	18	16	18	14	18	16	-0.846435	-1.8269	-0.992153	-0.650156	-0.692358	-0.24078	-0.0545882	0
ABCC3	DR1_CD4_Mixed_Day4..DR1_CD4_NA_Day0	DR1_CD4_Mixed_Day4	DR1_CD4_NA_Day0	18	0.0722711	0.154166	0.0490142	-0.447924	0.0722711	-0.603229	0.000607892	0.74238	0.139214	18	7	4	14	4	16	-0.78073	-1.2054	-0.992153	-0.469545	-0.305074	-0.24078	-0.0453961	0
ABCC3	DR1_CD4_Mono_Day11..DR1_CD4_NA_Day0	DR1_CD4_Mono_Day11	DR1_CD4_NA_Day0	18	0.063727	0.239847	0.0490142	0.063727	0.0915878	0.184205	0.000607892	0.494951	0.139214	17	18	14	14	16	16	-1.07547	-1.20001	-0.992153	-0.344402	-0.197847	-0.24078	-0.0872102	0
ABCC3	DR1_CD4_Mono_Day18..DR1_CD4_NA_Day0	DR1_CD4_Mono_Day18	DR1_CD4_NA_Day0	18	0.0177195	0.0778383	0.0490142	-0.267093	0.0177195	0.0778383	0.000607892	0.176559	0.139214	18	16	17	14	18	16	-1.92472	-1.37009	-0.992153	-0.787685	-0.863952	-0.24078	-0.237618	0
ABCC3	DR1_CD4_Mono_Day4..DR1_CD4_NA_Day0	DR1_CD4_Mono_Day4	DR1_CD4_NA_Day0	18	0.0538453	0.103743	0.0490142	0.0538453	0.556686	0.0947593	0.000607892	0.175013	0.139214	6	18	15	14	16	16	-1.07376	-1.37333	-0.992153	-0.730956	-0.296237	-0.24078	-0.0869796	0
ABCC3	DR1_CD8_Mixed_Day11..DR1_CD8_NA_Day0	DR1_CD8_Mixed_Day11	DR1_CD8_NA_Day0	18	-0.406922	-0.257379	-0.0414818	-0.47808	-0.395037	-1.09443	-0.426294	-0.234196	0.644445	17	15	17	4	7	6	-1.13216	-0.823221	-2.36866	-1.78189	-0.894719	-0.798845	-0.0965147	-0.23105
ABCC3	DR1_CD8_Mixed_Day18..DR1_CD8_NA_Day0	DR1_CD8_Mixed_Day18	DR1_CD8_NA_Day0	18	-0.284147	-0.550653	-0.0414818	-0.284147	1.27325	-0.947478	-0.426294	1.73791	0.644445	5	18	4	4	11	6	-0.682804	-0.701429	-2.36866	-0.894801	-1.02305	-0.798845	-0.0323868	0
ABCC3	DR1_CD8_Mixed_Day21..DR1_CD8_NA_Day0	DR1_CD8_Mixed_Day21	DR1_CD8_NA_Day0	18	0.119577	-0.0322154	-0.0414818	0.119577	1.19035	-0.0322154	-0.426294	1.22038	0.644445	9	18	8	4	18	6	-0.87523	-1.80646	-2.36866	-0.454651	-0.651605	-0.798845	-0.0581714	0
ABCC3	DR1_CD8_Mixed_Day4..DR1_CD8_NA_Day0	DR1_CD8_Mixed_Day4	DR1_CD8_NA_Day0	18	-0.25457	0.034379	-0.0414818	-0.412275	-0.25457	0.034379	-0.426294	0.277041	0.644445	18	11	8	4	18	6	-0.491068	-0.604027	-2.36866	-1.82915	-2.09663	-0.798845	-0.00719789	-0.25652
ABCC3	DR1_CD8_Mono_Day11..DR1_CD8_NA_Day0	DR1_CD8_Mono_Day11	DR1_CD8_NA_Day0	18	-0.303863	-0.37179	-0.0414818	-0.746226	1.56355	-0.8123	-0.426294	-0.37179	0.644445	4	11	18	4	10	6	-0.630034	-0.721091	-2.36866	-0.846212	-0.775923	-0.798845	-0.0253774	0
ABCC3	DR1_CD8_Mono_Day18..DR1_CD8_NA_Day0	DR1_CD8_Mono_Day18	DR1_CD8_NA_Day0	18	-0.573234	-0.199059	-0.0414818	-1.21505	-0.573234	-1.10473	-0.426294	0.748294	0.644445	18	9	7	4	9	6	-0.566091	-0.584433	-2.36866	-1.11108	-0.992698	-0.798845	-0.0172208	0
ABCC3	DR1_CD8_Mono_Day25..DR1_CD8_NA_Day0	DR1_CD8_Mono_Day25	DR1_CD8_NA_Day0	18	-0.610791	-0.383023	-0.0414818	-1.93615	-0.435757	-0.383023	-0.426294	2.06321	0.644445	17	10	5	4	18	6	-0.62522	-0.635789	-2.36866	-0.511992	-0.596044	-0.798845	-0.0247283	0
ABCC3	DR1_CD8_Mono_Day4..DR1_CD8_NA_Day0	DR1_CD8_Mono_Day4	DR1_CD8_NA_Day0	18	-0.186638	-0.311327	-0.0414818	-0.34326	-0.186638	-0.59473	-0.426294	0.783443	0.644445	18	14	5	4	11	6	-0.488389	-0.645807	-2.36866	-1.46292	-1.29827	-0.798845	-0.00676041	-0.0887626
ABCC3	DR2_CD4_Mixed_Day14..DR2_CD4_NA_Day0	DR2_CD4_Mixed_Day14	DR2_CD4_NA_Day0	18	0.00258281	-0.0193438	0.0427226	-0.177759	0.118425	-0.0714325	-0.0406067	0.0327448	0.105367	14	13	17	16	17	14	-0.776027	-0.930952	-1.59913	-0.572165	-0.996085	-0.674015	-0.0446772	0
ABCC3	DR2_CD4_Mixed_Day4..DR2_CD4_NA_Day0	DR2_CD4_Mixed_Day4	DR2_CD4_NA_Day0	18	-0.0265155	0.0860125	0.0427226	-0.0265155	0.106533	0.0860125	-0.0406067	0.0912157	0.105367	15	18	17	16	18	14	-0.697088	-1.21076	-1.59913	-1.52396	-1.07507	-0.674015	-0.0341746	-0.113232
ABCC3	DR2_CD4_Mono_Day11..DR2_CD4_NA_Day0	DR2_CD4_Mono_Day11	DR2_CD4_NA_Day0	18	-0.23894	-0.0730364	0.0427226	-0.319752	-0.1696	-0.141069	-0.0406067	-0.0625348	0.105367	17	16	17	16	16	14	-1.26742	-1.24413	-1.59913	-2.58491	-2.08059	-0.674015	-0.118965	-0.73987
ABCC3	DR2_CD4_Mono_Day18..DR2_CD4_NA_Day0	DR2_CD4_Mono_Day18	DR2_CD4_NA_Day0	18	-0.536882	-0.334881	0.0427226	-0.643485	-0.523833	-0.481869	-0.0406067	-0.259679	0.105367	17	16	17	16	16	14	-0.653545	-0.647162	-1.59913	-2.44049	-2.00038	-0.674015	-0.0283896	-0.637833
ABCC3	DR2_CD4_Mono_Day25..DR2_CD4_NA_Day0	DR2_CD4_Mono_Day25	DR2_CD4_NA_Day0	18	-0.846024	-0.97172	0.0427226	-1.51334	-0.663074	-1.99337	-0.0406067	-0.97172	0.105367	17	12	18	16	9	14	-0.386115	-0.53407	-1.59913	-1.65298	-1.39942	-0.674015	0	-0.170355
ABCC3	DR2_CD4_Mono_Day4..DR2_CD4_NA_Day0	DR2_CD4_Mono_Day4	DR2_CD4_NA_Day0	18	-0.238962	-0.221116	0.0427226	-0.282784	-0.238962	-0.329677	-0.0406067	-0.221116	0.105367	18	17	18	16	14	14	-0.728719	-1.11229	-1.59913	-1.57259	-1.84315	-0.674015	-0.0380164	-0.133756
ABCC3	DR2_CD8_Mixed_Day11..DR2_CD8_NA_Day0	DR2_CD8_Mixed_Day11	DR2_CD8_NA_Day0	18	-0.338126	-0.338745	-0.0440055	-0.859641	1.66665	-0.527442	-0.186781	1.25925	-0.0440055	4	8	4	18	12	13	-1.17195	-1.10603	-0.391767	-1.05278	-0.838824	-1.08164	-0.103006	0
ABCC3	DR2_CD8_Mixed_Day18..DR2_CD8_NA_Day0	DR2_CD8_Mixed_Day18	DR2_CD8_NA_Day0	18	0.279566	0.052908	-0.0440055	-1.58665	0.993123	-0.137759	-0.186781	0.709705	-0.0440055	9	6	8	18	17	13	-1.01022	-0.647526	-0.391767	-0.72851	-0.760848	-1.08164	-0.0770995	0
ABCC3	DR2_CD8_Mixed_Day21..DR2_CD8_NA_Day0	DR2_CD8_Mixed_Day21	DR2_CD8_NA_Day0	18	0.462327	0.282032	-0.0440055	-1.24137	1.06343	-0.0777597	-0.186781	0.471259	-0.0440055	10	7	16	18	16	13	-1.01125	-1.03622	-0.391767	-0.635887	-0.670307	-1.08164	-0.0772696	0
ABCC3	DR2_CD8_Mixed_Day4..DR2_CD8_NA_Day0	DR2_CD8_Mixed_Day4	DR2_CD8_NA_Day0	18	-0.0525743	-0.00617214	-0.0440055	-0.0525743	-0.0525743	-0.337235	-0.186781	-0.00617214	-0.0440055	18	18	18	18	15	13	-0.91903	-0.666863	-0.391767	-1.01479	-1.067	-1.08164	-0.0643736	0
ABCC3	DR2_CD8_Mono_Day11..DR2_CD8_NA_Day0	DR2_CD8_Mono_Day11	DR2_CD8_NA_Day0	18	0.42738	0.0907776	-0.0440055	0.425731	0.785399	0.0907776	-0.186781	0.598618	-0.0440055	11	17	13	18	18	13	-1.73677	-0.925543	-0.391767	-0.263374	-0.446144	-1.08164	-0.202174	0
ABCC3	DR2_CD8_Mono_Day18..DR2_CD8_NA_Day0	DR2_CD8_Mono_Day18	DR2_CD8_NA_Day0	18	-0.291053	-0.247592	-0.0440055	-1.48117	1.74152	-0.247592	-0.186781	-0.247592	-0.0440055	5	9	18	18	18	13	-0.719392	-0.752965	-0.391767	-0.46963	-0.840827	-1.08164	-0.0369396	0
ABCC3	DR2_CD8_Mono_Day25..DR2_CD8_NA_Day0	DR2_CD8_Mono_Day25	DR2_CD8_NA_Day0	18	-0.0228764	-0.0272467	-0.0440055	-0.138691	0.696898	-0.0272467	-0.186781	-0.0272467	-0.0440055	10	17	18	18	18	13	-0.482504	-0.531889	-0.391767	-0.999552	-1.18685	-1.08164	-0.00594857	0
ABCC3	DR2_CD8_Mono_Day4..DR2_CD8_NA_Day0	DR2_CD8_Mono_Day4	DR2_CD8_NA_Day0	18	-0.210352	-0.219804	-0.0440055	-0.287274	0.965515	-0.609944	-0.186781	-0.186606	-0.0440055	4	13	17	18	11	13	-1.32195	-0.66066	-0.391767	-0.852692	-1.02657	-1.08164	-0.128114	0
ABCC4	DR1_CD4_Mixed_Day14..DR1_CD4_NA_Day0	DR1_CD4_Mixed_Day14	DR1_CD4_NA_Day0	10	0.42815	0.465859	0.112576	0.42815	0.51237	0.465859	0.112576	0.684219	0.112576	6	10	5	10	10	10	-1.50485	-1.76855	-1.90237	-0.234328	-0.153357	-0.387384	-0.19517	0
ABCC4	DR1_CD4_Mixed_Day4..DR1_CD4_NA_Day0	DR1_CD4_Mixed_Day4	DR1_CD4_NA_Day0	10	0.0834376	0.206381	0.112576	0.0421386	0.0834376	0.206381	0.112576	0.206381	0.112576	10	9	10	10	10	10	-1.62285	-1.95344	-1.90237	-0.553101	-0.228429	-0.387384	-0.220125	0
ABCC4	DR1_CD4_Mono_Day11..DR1_CD4_NA_Day0	DR1_CD4_Mono_Day11	DR1_CD4_NA_Day0	10	0.155518	0.462808	0.112576	0.155518	0.161619	0.462808	0.112576	0.536272	0.112576	9	10	9	10	10	10	-2.0248	-2.3251	-1.90237	-0.317769	-0.23194	-0.387384	-0.297836	0
ABCC4	DR1_CD4_Mono_Day18..DR1_CD4_NA_Day0	DR1_CD4_Mono_Day18	DR1_CD4_NA_Day0	10	-0.161993	-0.0604009	0.112576	-0.252565	0.0165395	-0.185373	0.112576	0.306996	0.112576	8	7	8	10	8	10	-0.889598	-0.890915	-1.90237	-0.533615	-0.40368	-0.387384	-0.084472	0
ABCC4	DR1_CD4_Mono_Day4..DR1_CD4_NA_Day0	DR1_CD4_Mono_Day4	DR1_CD4_NA_Day0	10	0.406508	0.560176	0.112576	0.406508	0.663712	0.560176	0.112576	0.617082	0.112576	4	10	7	10	10	10	-2.11763	-3.2893	-1.90237	-0.338091	-0.0911044	-0.387384	-0.315362	0
ABCC4	DR1_CD8_Mixed_Day11..DR1_CD8_NA_Day0	DR1_CD8_Mixed_Day11	DR1_CD8_NA_Day0	10	0.144857	0.211323	0.252297	0.144857	0.513621	0.211323	0.22208	0.21255	0.308934	5	10	9	6	10	9	-0.727921	-1.0419	-1.71185	-0.430254	-0.394743	-0.232265	-0.0593513	0
ABCC4	DR1_CD8_Mixed_Day18..DR1_CD8_NA_Day0	DR1_CD8_Mixed_Day18	DR1_CD8_NA_Day0	10	0.891789	0.641506	0.252297	0.891789	0.891789	0.641506	0.22208	0.641506	0.308934	10	10	10	6	10	9	-1.96923	-1.7855	-1.71185	-0.229342	-0.15591	-0.232265	-0.286883	0
ABCC4	DR1_CD8_Mixed_Day21..DR1_CD8_NA_Day0	DR1_CD8_Mixed_Day21	DR1_CD8_NA_Day0	10	-0.288617	-0.0937051	0.252297	-0.557623	-0.288617	-0.456576	0.22208	1.46198	0.308934	10	6	4	6	6	9	-1.73259	-1.114	-1.71185	-0.470243	-0.419802	-0.232265	-0.241209	0
ABCC4	DR1_CD8_Mixed_Day4..DR1_CD8_NA_Day0	DR1_CD8_Mixed_Day4	DR1_CD8_NA_Day0	10	0.252219	0.392444	0.252297	0.218796	0.389554	0.372703	0.22208	0.392444	0.308934	7	9	10	6	9	9	-1.68642	-3.34943	-1.71185	-0.0751487	-0.310614	-0.232265	-0.232854	0
ABCC4	DR1_CD8_Mono_Day11..DR1_CD8_NA_Day0	DR1_CD8_Mono_Day11	DR1_CD8_NA_Day0	10	0.561455	0.60428	0.252297	0.561455	0.561455	0.60428	0.22208	0.60428	0.308934	10	10	10	6	10	9	-1.6438	-1.47626	-1.71185	-0.450371	-0.28935	-0.232265	-0.223534	0
ABCC4	DR1_CD8_Mono_Day18..DR1_CD8_NA_Day0	DR1_CD8_Mono_Day18	DR1_CD8_NA_Day0	10	0.0438694	0.198841	0.252297	-0.100759	0.0438694	0.198841	0.22208	0.198841	0.308934	10	7	10	6	10	9	-1.3144	-1.54319	-1.71185	-0.485189	-0.310468	-0.232265	-0.159204	0
ABCC4	DR1_CD8_Mono_Day25..DR1_CD8_NA_Day0	DR1_CD8_Mono_Day25	DR1_CD8_NA_Day0	10	0.476204	0.598039	0.252297	-0.867027	0.476204	0.598039	0.22208	0.598039	0.308934	10	7	10	6	10	9	-1.70361	-1.60172	-1.71185	-0.232719	-0.138689	-0.232265	-0.235908	0
ABCC4	DR1_CD8_Mono_Day4..DR1_CD8_NA_Day0	DR1_CD8_Mono_Day4	DR1_CD8_NA_Day0	10	-0.0523615	0.105702	0.252297	-0.31493	-0.0523615	0.0366948	0.22208	0.265349	0.308934	10	7	8	6	6	9	-0.579154	-1.3837	-1.71185	-0.458727	-0.279918	-0.232265	-0.0375973	0
ABCC4	DR2_CD4_Mixed_Day14..DR2_CD4_NA_Day0	DR2_CD4_Mixed_Day14	DR2_CD4_NA_Day0	10	0.68724	0.772589	0.0789697	0.649984	0.746892	0.772589	-0.0818993	0.840303	0.236561	8	9	7	6	10	7	-2.90498	-3.75269	-0.56865	-0.121283	-0.144606	-0.284207	-0.478028	0
ABCC4	DR2_CD4_Mixed_Day4..DR2_CD4_NA_Day0	DR2_CD4_Mixed_Day4	DR2_CD4_NA_Day0	10	0.289207	0.180994	0.0789697	0.289207	0.289207	0.0297538	-0.0818993	0.180994	0.236561	10	10	10	6	5	7	-1.67336	-1.91715	-0.56865	-0.149565	-0.0864731	-0.284207	-0.230484	0
ABCC4	DR2_CD4_Mono_Day11..DR2_CD4_NA_Day0	DR2_CD4_Mono_Day11	DR2_CD4_NA_Day0	10	0.00297925	-0.0377985	0.0789697	-0.117787	0.00297925	-0.190664	-0.0818993	0.0326697	0.236561	10	8	9	6	6	7	-1.91156	-0.787171	-0.56865	-0.630014	-0.371957	-0.284207	-0.275145	0
ABCC4	DR2_CD4_Mono_Day18..DR2_CD4_NA_Day0	DR2_CD4_Mono_Day18	DR2_CD4_NA_Day0	10	0.283602	0.149312	0.0789697	-0.0789527	0.513978	-0.829018	-0.0818993	1.87309	0.236561	8	6	4	6	4	7	-1.15714	-1.34328	-0.56865	-0.132321	-0.346555	-0.284207	-0.130876	0
ABCC4	DR2_CD4_Mono_Day25..DR2_CD4_NA_Day0	DR2_CD4_Mono_Day25	DR2_CD4_NA_Day0	10	-0.121038	-0.263824	0.0789697	-0.378684	-0.0366241	-0.658842	-0.0818993	3.42655	0.236561	9	6	4	6	6	7	-0.947323	-0.802364	-0.56865	-0.360488	-0.45465	-0.284207	-0.0943791	0
ABCC4	DR2_CD4_Mono_Day4..DR2_CD4_NA_Day0	DR2_CD4_Mono_Day4	DR2_CD4_NA_Day0	10	0.0337251	0.102341	0.0789697	-0.110196	0.103624	-0.112931	-0.0818993	0.102341	0.236561	9	7	10	6	5	7	-1.0898	-0.925054	-0.56865	-0.361556	-0.25004	-0.284207	-0.119144	0
ABCC4	DR2_CD8_Mixed_Day11..DR2_CD8_NA_Day0	DR2_CD8_Mixed_Day11	DR2_CD8_NA_Day0	10	0.634904	0.545181	0.0490671	0.634904	0.691854	0.545181	0.0149313	0.726152	0.0490671	9	10	9	10	10	9	-2.7363	-2.53938	-0.707168	-0.247067	-0.168974	-0.633252	-0.440352	0
ABCC4	DR2_CD8_Mixed_Day18..DR2_CD8_NA_Day0	DR2_CD8_Mixed_Day18	DR2_CD8_NA_Day0	10	0.562508	0.439257	0.0490671	0.255591	0.562508	0.221354	0.0149313	0.439257	0.0490671	10	7	10	10	7	9	-2.60728	-2.16272	-0.707168	-0.143068	-0.117552	-0.633252	-0.413194	0
ABCC4	DR2_CD8_Mixed_Day21..DR2_CD8_NA_Day0	DR2_CD8_Mixed_Day21	DR2_CD8_NA_Day0	10	0.326402	0.169737	0.0490671	-0.0627795	0.326402	-0.0331089	0.0149313	0.169737	0.0490671	10	6	10	10	6	9	-2.44692	-2.08648	-0.707168	-0.164674	-0.221616	-0.633252	-0.382206	0
ABCC4	DR2_CD8_Mixed_Day4..DR2_CD8_NA_Day0	DR2_CD8_Mixed_Day4	DR2_CD8_NA_Day0	10	0.203239	0.286336	0.0490671	0.172247	0.203239	0.231761	0.0149313	0.317222	0.0490671	10	9	9	10	8	9	-2.60837	-2.67578	-0.707168	-0.167749	-0.234411	-0.633252	-0.413707	0
ABCC4	DR2_CD8_Mono_Day11..DR2_CD8_NA_Day0	DR2_CD8_Mono_Day11	DR2_CD8_NA_Day0	10	0.567084	0.575678	0.0490671	0.50883	0.733449	0.491029	0.0149313	0.616151	0.0490671	8	9	8	10	8	9	-1.85732	-1.69825	-0.707168	-0.188617	-0.202678	-0.633252	-0.263738	0
ABCC4	DR2_CD8_Mono_Day18..DR2_CD8_NA_Day0	DR2_CD8_Mono_Day18	DR2_CD8_NA_Day0	10	0.331283	0.257967	0.0490671	-0.230789	0.892932	-0.315047	0.0149313	0.658685	0.0490671	7	6	8	10	6	9	-0.883635	-0.957022	-0.707168	-0.18356	-0.160503	-0.633252	-0.0834976	0
ABCC4	DR2_CD8_Mono_Day25..DR2_CD8_NA_Day0	DR2_CD8_Mono_Day25	DR2_CD8_NA_Day0	10	0.119219	0.131547	0.0490671	0.037386	0.564075	-0.118972	0.0149313	0.193963	0.0490671	7	7	7	10	7	9	-1.0062	-0.883285	-0.707168	-0.30753	-0.483184	-0.633252	-0.104336	0
ABCC4	DR2_CD8_Mono_Day4..DR2_CD8_NA_Day0	DR2_CD8_Mono_Day4	DR2_CD8_NA_Day0	10	0.115569	0.0964152	0.0490671	0.101839	0.251401	0.075765	0.0149313	0.143669	0.0490671	8	9	7	10	7	9	-0.954062	-0.945811	-0.707168	-0.427689	-0.490657	-0.633252	-0.0955329	0
ABCC5	DR1_CD4_Mixed_Day14..DR1_CD4_NA_Day0	DR1_CD4_Mixed_Day14	DR1_CD4_NA_Day0	20	0.104135	0.345695	0.115104	0.0428946	0.386154	0.345695	0.115104	0.5338	0.149686	14	17	14	19	20	20	-1.04705	-1.61813	-1.61338	-0.317577	-0.29006	-0.420474	-0.0801167	0
ABCC5	DR1_CD4_Mixed_Day4..DR1_CD4_NA_Day0	DR1_CD4_Mixed_Day4	DR1_CD4_NA_Day0	20	0.0397163	0.119926	0.115104	-0.752382	0.357372	0.119926	0.115104	0.652231	0.149686	8	4	6	19	20	20	-1.01906	-2.27244	-1.61338	-0.726523	-0.191612	-0.420474	-0.0757936	0
ABCC5	DR1_CD4_Mono_Day11..DR1_CD4_NA_Day0	DR1_CD4_Mono_Day11	DR1_CD4_NA_Day0	20	0.0250546	0.100781	0.115104	0.0250546	0.0522192	0.0942868	0.115104	0.262969	0.149686	18	20	17	19	18	20	-1.91995	-2.48542	-1.61338	-1.41148	-1.13825	-0.420474	-0.249089	-0.075265
ABCC5	DR1_CD4_Mono_Day18..DR1_CD4_NA_Day0	DR1_CD4_Mono_Day18	DR1_CD4_NA_Day0	20	-0.0166485	0.0748917	0.115104	-0.0885536	-0.0166485	0.0450383	0.115104	0.104745	0.149686	20	18	19	19	19	20	-1.13773	-1.53672	-1.61338	-1.00214	-1.04812	-0.420474	-0.0959333	0
ABCC5	DR1_CD4_Mono_Day4..DR1_CD4_NA_Day0	DR1_CD4_Mono_Day4	DR1_CD4_NA_Day0	20	-0.00231058	0.144334	0.115104	-0.00231058	-0.00231058	0.144334	0.115104	0.286756	0.149686	20	20	12	19	20	20	-0.785466	-1.17267	-1.61338	-1.08823	-0.608692	-0.420474	-0.0415024	0
ABCC5	DR1_CD8_Mixed_Day11..DR1_CD8_NA_Day0	DR1_CD8_Mixed_Day11	DR1_CD8_NA_Day0	20	0.345976	0.382699	0.0696431	0.345976	0.792274	0.382699	0.0696431	0.954655	0.155658	14	20	14	15	20	20	-2.27874	-2.56489	-1.60895	-0.0731563	-0.162389	-0.539686	-0.323116	0
ABCC5	DR1_CD8_Mixed_Day18..DR1_CD8_NA_Day0	DR1_CD8_Mixed_Day18	DR1_CD8_NA_Day0	20	0.465949	0.737605	0.0696431	0.279881	0.634641	0.43554	0.0696431	0.794837	0.155658	18	15	17	15	15	20	-2.30731	-2.51501	-1.60895	-0.155922	-0.184572	-0.539686	-0.329362	0
ABCC5	DR1_CD8_Mixed_Day21..DR1_CD8_NA_Day0	DR1_CD8_Mixed_Day21	DR1_CD8_NA_Day0	20	0.222874	0.317547	0.0696431	0.222874	0.222874	-0.132123	0.0696431	0.317547	0.155658	20	20	20	15	12	20	-2.33695	-2.73331	-1.60895	-0.303013	-0.168949	-0.539686	-0.33614	0
ABCC5	DR1_CD8_Mixed_Day4..DR1_CD8_NA_Day0	DR1_CD8_Mixed_Day4	DR1_CD8_NA_Day0	20	0.0971404	0.286633	0.0696431	-0.0164972	0.109356	-0.649458	0.0696431	0.508732	0.155658	17	12	12	15	4	20	-2.01033	-2.07653	-1.60895	-0.238283	-0.127611	-0.539686	-0.266645	0
ABCC5	DR1_CD8_Mono_Day11..DR1_CD8_NA_Day0	DR1_CD8_Mono_Day11	DR1_CD8_NA_Day0	20	-0.015021	0.102267	0.0696431	-0.316866	-0.015021	-0.116318	0.0696431	0.102267	0.155658	20	10	20	15	19	20	-1.63091	-2.19708	-1.60895	-0.368403	-0.440597	-0.539686	-0.188225	0
ABCC5	DR1_CD8_Mono_Day18..DR1_CD8_NA_Day0	DR1_CD8_Mono_Day18	DR1_CD8_NA_Day0	20	0.478562	0.537455	0.0696431	0.478562	0.478562	0.537455	0.0696431	0.537455	0.155658	20	20	20	15	20	20	-2.98485	-3.55248	-1.60895	-0.168362	-0.124748	-0.539686	-0.479013	0
ABCC5	DR1_CD8_Mono_Day25..DR1_CD8_NA_Day0	DR1_CD8_Mono_Day25	DR1_CD8_NA_Day0	20	0.98353	1.26654	0.0696431	0.98353	1.0102	1.26654	0.0696431	1.46982	0.155658	19	20	19	15	20	20	-2.79362	-2.92881	-1.60895	-0.326075	-0.518737	-0.539686	-0.432661	0
ABCC5	DR1_CD8_Mono_Day4..DR1_CD8_NA_Day0	DR1_CD8_Mono_Day4	DR1_CD8_NA_Day0	20	0.198202	0.266001	0.0696431	-0.443931	1.0512	0.266001	0.0696431	0.952047	0.155658	6	8	7	15	20	20	-1.72921	-2.01003	-1.60895	-0.368209	-0.110709	-0.539686	-0.21058	0
ABCC5	DR2_CD4_Mixed_Day14..DR2_CD4_NA_Day0	DR2_CD4_Mixed_Day14	DR2_CD4_NA_Day0	20	0.256172	0.272235	0.087865	0.0934155	0.256172	0.272235	-0.028458	0.272235	0.160184	20	17	20	11	20	16	-2.73751	-2.96871	-0.775767	-0.277448	-0.354328	-0.589735	-0.42162	0
ABCC5	DR2_CD4_Mixed_Day4..DR2_CD4_NA_Day0	DR2_CD4_Mixed_Day4	DR2_CD4_NA_Day0	20	0.283448	0.158623	0.087865	0.265476	0.283448	0.0577432	-0.028458	0.158623	0.160184	20	19	20	11	13	16	-2.47202	-3.42511	-0.775767	-0.0872175	-0.162237	-0.589735	-0.365401	0
ABCC5	DR2_CD4_Mono_Day11..DR2_CD4_NA_Day0	DR2_CD4_Mono_Day11	DR2_CD4_NA_Day0	20	0.279729	0.356987	0.087865	0.221975	0.545965	0.356987	-0.028458	0.485837	0.160184	12	17	13	11	20	16	-1.54454	-1.84876	-0.775767	-0.207304	-0.123262	-0.589735	-0.171854	0
ABCC5	DR2_CD4_Mono_Day18..DR2_CD4_NA_Day0	DR2_CD4_Mono_Day18	DR2_CD4_NA_Day0	20	0.165175	0.254223	0.087865	0.165175	0.165175	0.254223	-0.028458	0.254223	0.160184	20	20	20	11	20	16	-2.30824	-1.89802	-0.775767	-0.854257	-0.750984	-0.589735	-0.329443	0
ABCC5	DR2_CD4_Mono_Day25..DR2_CD4_NA_Day0	DR2_CD4_Mono_Day25	DR2_CD4_NA_Day0	20	0.410634	0.218738	0.087865	0.163568	0.624291	-0.011155	-0.028458	0.218738	0.160184	11	18	20	11	18	16	-1.11576	-0.927003	-0.775767	-0.818256	-0.682484	-0.589735	-0.0921639	0
ABCC5	DR2_CD4_Mono_Day4..DR2_CD4_NA_Day0	DR2_CD4_Mono_Day4	DR2_CD4_NA_Day0	20	0.146603	0.157827	0.087865	0.139625	0.183205	0.157827	-0.028458	0.157827	0.160184	17	19	20	11	20	16	-1.39336	-1.56448	-0.775767	-0.429919	-0.707676	-0.589735	-0.142979	0
ABCC5	DR2_CD8_Mixed_Day11..DR2_CD8_NA_Day0	DR2_CD8_Mixed_Day11	DR2_CD8_NA_Day0	20	0.241219	0.207603	-0.000562391	-1.63328	1.73573	-1.15984	-0.298223	1.59628	0.660769	4	6	6	4	7	7	-1.45003	-1.65022	-1.10354	-0.501033	-0.646945	-0.334841	-0.153009	0
ABCC5	DR2_CD8_Mixed_Day18..DR2_CD8_NA_Day0	DR2_CD8_Mixed_Day18	DR2_CD8_NA_Day0	20	0.27207	0.634135	-0.000562391	-0.270433	0.370346	0.175704	-0.298223	1.021	0.660769	18	14	12	4	16	7	-1.55905	-1.66735	-1.10354	-0.185275	-0.118844	-0.334841	-0.175017	0
ABCC5	DR2_CD8_Mixed_Day21..DR2_CD8_NA_Day0	DR2_CD8_Mixed_Day21	DR2_CD8_NA_Day0	20	0.291262	0.156491	-0.000562391	-2.26353	0.996972	-1.87701	-0.298223	1.09695	0.660769	11	5	13	4	6	7	-0.866375	-1.15871	-1.10354	-0.412907	-0.366503	-0.334841	-0.0532384	0
ABCC5	DR2_CD8_Mixed_Day4..DR2_CD8_NA_Day0	DR2_CD8_Mixed_Day4	DR2_CD8_NA_Day0	20	0.0465973	0.0291053	-0.000562391	0.0465973	0.467364	-0.276876	-0.298223	0.0988266	0.660769	8	20	19	4	10	7	-1.33433	-1.40592	-1.10354	-0.509129	-0.314744	-0.334841	-0.131167	0
ABCC5	DR2_CD8_Mono_Day11..DR2_CD8_NA_Day0	DR2_CD8_Mono_Day11	DR2_CD8_NA_Day0	20	0.400408	0.612964	-0.000562391	-0.973058	1.93279	-1.23501	-0.298223	1.40446	0.660769	5	8	9	4	7	7	-1.96776	-2.55637	-1.10354	-0.260389	-0.347522	-0.334841	-0.259995	0
ABCC5	DR2_CD8_Mono_Day18..DR2_CD8_NA_Day0	DR2_CD8_Mono_Day18	DR2_CD8_NA_Day0	20	0.279646	0.203237	-0.000562391	-0.235491	0.338323	-0.649197	-0.298223	1.63217	0.660769	19	15	8	4	11	7	-1.72391	-1.58172	-1.10354	-0.197728	-0.165031	-0.334841	-0.20951	0
ABCC5	DR2_CD8_Mono_Day25..DR2_CD8_NA_Day0	DR2_CD8_Mono_Day25	DR2_CD8_NA_Day0	20	0.303292	0.398078	-0.000562391	-0.217565	0.303292	-2.01336	-0.298223	0.398078	0.660769	20	15	20	4	6	7	-2.41327	-2.22404	-1.10354	-0.261263	-0.217196	-0.334841	-0.352987	0
ABCC5	DR2_CD8_Mono_Day4..DR2_CD8_NA_Day0	DR2_CD8_Mono_Day4	DR2_CD8_NA_Day0	20	0.414716	0.342629	-0.000562391	-1.20299	0.709162	0.205391	-0.298223	1.35242	0.660769	10	4	4	4	15	7	-2.12644	-2.39619	-1.10354	-0.196802	-0.197728	-0.334841	-0.292435	0
ABCC6	DR1_CD4_Mixed_Day14..DR1_CD4_NA_Day0	DR1_CD4_Mixed_Day14	DR1_CD4_NA_Day0	19	-0.644683	-0.827022	-0.209804	-1.3606	-0.644683	-1.47278	-0.332882	1.09727	0.411036	19	10	4	5	10	10	-0.363406	-1.34788	-0.977028	-2.1654	-2.75343	-1.61163	0	-0.528396
ABCC6	DR1_CD4_Mixed_Day4..DR1_CD4_NA_Day0	DR1_CD4_Mixed_Day4	DR1_CD4_NA_Day0	19	-0.331372	-0.427425	-0.209804	-0.342978	-0.283684	-0.572846	-0.332882	-0.412223	0.411036	18	18	18	5	15	10	-0.202299	-0.157821	-0.977028	-3.26068	-3.64293	-1.61163	0	-1.42595
ABCC6	DR1_CD4_Mono_Day11..DR1_CD4_NA_Day0	DR1_CD4_Mono_Day11	DR1_CD4_NA_Day0	19	-0.315709	-0.145506	-0.209804	-0.672666	-0.315709	-0.686796	-0.332882	-0.145506	0.411036	19	11	19	5	15	10	-0.302941	-0.368961	-0.977028	-1.25578	-1.40945	-1.61163	0	-0.0251798
ABCC6	DR1_CD4_Mono_Day18..DR1_CD4_NA_Day0	DR1_CD4_Mono_Day18	DR1_CD4_NA_Day0	19	-0.603555	-0.755329	-0.209804	-1.06188	-0.603555	-1.26506	-0.332882	-0.755329	0.411036	19	12	19	5	12	10	-0.483132	-0.504086	-0.977028	-1.40086	-2.23191	-1.61163	-0.00432072	-0.0751374
ABCC6	DR1_CD4_Mono_Day4..DR1_CD4_NA_Day0	DR1_CD4_Mono_Day4	DR1_CD4_NA_Day0	19	-0.206476	0.0384737	-0.209804	-0.339772	0.357586	-0.0506765	-0.332882	0.0384737	0.411036	5	13	19	5	18	10	-0.372787	-0.427381	-0.977028	-1.70948	-2.2601	-1.61163	0	-0.224557
ABCC6	DR1_CD8_Mixed_Day11..DR1_CD8_NA_Day0	DR1_CD8_Mixed_Day11	DR1_CD8_NA_Day0	19	-0.471443	-0.550852	0.0605023	-3.71406	1.38753	-2.6208	0.0338128	-0.550852	0.0605023	4	4	19	19	7	18	-0.238543	-0.15182	-0.859839	-1.78036	-1.66251	-1.10416	0	-0.266634
ABCC6	DR1_CD8_Mixed_Day18..DR1_CD8_NA_Day0	DR1_CD8_Mixed_Day18	DR1_CD8_NA_Day0	19	-0.383276	-0.640606	0.0605023	-4.16816	1.6538	-1.59379	0.0338128	-0.640606	0.0605023	4	4	19	19	11	18	-0.607747	-0.489171	-0.859839	-1.29185	-1.09498	-1.10416	-0.0201015	-0.0360286
ABCC6	DR1_CD8_Mixed_Day21..DR1_CD8_NA_Day0	DR1_CD8_Mixed_Day21	DR1_CD8_NA_Day0	19	-0.617381	-0.978014	0.0605023	-2.50115	1.64922	-1.83053	0.0338128	-0.978014	0.0605023	4	8	19	19	12	18	-0.284792	-0.122747	-0.859839	-1.60392	-2.05925	-1.10416	0	-0.169391
ABCC6	DR1_CD8_Mixed_Day4..DR1_CD8_NA_Day0	DR1_CD8_Mixed_Day4	DR1_CD8_NA_Day0	19	-0.176504	-0.302176	0.0605023	-0.724842	-0.142998	-0.680227	0.0338128	-0.302176	0.0605023	17	7	19	19	11	18	-0.208588	-0.25152	-0.859839	-1.31838	-1.67784	-1.10416	0	-0.0444345
ABCC6	DR1_CD8_Mono_Day11..DR1_CD8_NA_Day0	DR1_CD8_Mono_Day11	DR1_CD8_NA_Day0	19	-0.26521	-0.643495	0.0605023	-1.46683	-0.259112	-1.45001	0.0338128	-0.442972	0.0605023	18	9	18	19	10	18	-0.401249	-0.474567	-0.859839	-0.967835	-1.14406	-1.10416	0	0
ABCC6	DR1_CD8_Mono_Day18..DR1_CD8_NA_Day0	DR1_CD8_Mono_Day18	DR1_CD8_NA_Day0	19	-0.925753	-0.907256	0.0605023	-1.93828	1.6715	-1.77169	0.0338128	1.83266	0.0605023	4	11	4	19	12	18	-0.957719	-0.276392	-0.859839	-2.3397	-2.47588	-1.10416	-0.0677665	-0.662062
ABCC6	DR1_CD8_Mono_Day25..DR1_CD8_NA_Day0	DR1_CD8_Mono_Day25	DR1_CD8_NA_Day0	19	-0.472116	-0.973604	0.0605023	-1.06534	-0.345587	-0.974722	0.0338128	-0.624186	0.0605023	18	16	18	19	18	18	-0.359023	-0.642059	-0.859839	-1.02566	-1.09247	-1.10416	0	0
ABCC6	DR1_CD8_Mono_Day4..DR1_CD8_NA_Day0	DR1_CD8_Mono_Day4	DR1_CD8_NA_Day0	19	0.527623	0.16699	0.0605023	-0.859121	0.939231	-0.652442	0.0338128	0.928752	0.0605023	10	5	7	19	6	18	-2.55418	-1.87871	-0.859839	-0.345003	-0.27941	-1.10416	-0.386832	0
ABCC6	DR2_CD4_Mixed_Day14..DR2_CD4_NA_Day0	DR2_CD4_Mixed_Day14	DR2_CD4_NA_Day0	19	-0.546555	-0.919151	0.0943962	-0.740595	-0.534316	-1.02317	0.0943962	-0.909543	0.16593	18	17	18	10	13	19	-0.260615	-0.37978	-0.783993	-3.69839	-4.87113	-0.656654	0	-1.79807
ABCC6	DR2_CD4_Mixed_Day4..DR2_CD4_NA_Day0	DR2_CD4_Mixed_Day4	DR2_CD4_NA_Day0	19	-0.153408	-0.211082	0.0943962	-0.163059	-0.138299	-0.211082	0.0943962	-0.211082	0.16593	18	17	19	10	19	19	-0.44836	-0.791042	-0.783993	-2.51622	-2.40341	-0.656654	0	-0.804076
ABCC6	DR2_CD4_Mono_Day11..DR2_CD4_NA_Day0	DR2_CD4_Mono_Day11	DR2_CD4_NA_Day0	19	-0.0526383	-0.19445	0.0943962	-0.247739	0.07415	-0.273392	0.0943962	-0.19445	0.16593	14	15	19	10	13	19	-0.610613	-0.703641	-0.783993	-1.2524	-1.51364	-0.656654	-0.0204784	-0.0241031
ABCC6	DR2_CD4_Mono_Day18..DR2_CD4_NA_Day0	DR2_CD4_Mono_Day18	DR2_CD4_NA_Day0	19	-0.643769	-0.501678	0.0943962	-0.938526	-0.254657	-0.762644	0.0943962	-0.203504	0.16593	17	10	17	10	14	19	-0.578702	-0.607253	-0.783993	-1.50649	-1.50711	-0.656654	-0.0166293	-0.121408
ABCC6	DR2_CD4_Mono_Day25..DR2_CD4_NA_Day0	DR2_CD4_Mono_Day25	DR2_CD4_NA_Day0	19	-0.268256	-0.308975	0.0943962	-0.287784	-0.195874	-0.449396	0.0943962	-0.308975	0.16593	18	18	19	10	17	19	-1.2083	-1.21973	-0.783993	-0.939576	-1.24394	-0.656654	-0.110323	0
ABCC6	DR2_CD4_Mono_Day4..DR2_CD4_NA_Day0	DR2_CD4_Mono_Day4	DR2_CD4_NA_Day0	19	-0.215722	-0.0203361	0.0943962	-0.448356	-0.215722	-0.0203361	0.0943962	-0.0203361	0.16593	19	10	19	10	19	19	-0.967676	-0.619065	-0.783993	-1.098	-1.32899	-0.656654	-0.0692879	0
ABCC6	DR2_CD8_Mixed_Day11..DR2_CD8_NA_Day0	DR2_CD8_Mixed_Day11	DR2_CD8_NA_Day0	19	-0.290021	-0.351033	0.00841694	-0.515174	-0.290021	-1.66994	-0.0960253	-0.351033	0.0283709	19	16	19	17	8	16	-0.156718	-0.211443	-0.558682	-1.20224	-1.41509	-0.788263	0	-0.00960494
ABCC6	DR2_CD8_Mixed_Day18..DR2_CD8_NA_Day0	DR2_CD8_Mixed_Day18	DR2_CD8_NA_Day0	19	-0.703217	-0.881325	0.00841694	-0.796313	1.68953	-1.25386	-0.0960253	1.25664	0.0283709	4	15	5	17	13	16	-0.249494	-0.204377	-0.558682	-1.92146	-2.2251	-0.788263	0	-0.355112
ABCC6	DR2_CD8_Mixed_Day21..DR2_CD8_NA_Day0	DR2_CD8_Mixed_Day21	DR2_CD8_NA_Day0	19	-1.00193	-0.963502	0.00841694	-1.28099	1.71387	-1.72275	-0.0960253	1.94996	0.0283709	4	13	4	17	12	16	-0.265573	-0.452087	-0.558682	-2.05689	-2.10928	-0.788263	0	-0.449467
ABCC6	DR2_CD8_Mixed_Day4..DR2_CD8_NA_Day0	DR2_CD8_Mixed_Day4	DR2_CD8_NA_Day0	19	0.0235693	-0.106678	0.00841694	-0.0101179	0.132562	-0.264047	-0.0960253	-0.106678	0.0283709	16	18	19	17	14	16	-0.997567	-1.2584	-0.558682	-1.16535	-0.805165	-0.788263	-0.0735165	-0.000709248
ABCC6	DR2_CD8_Mono_Day11..DR2_CD8_NA_Day0	DR2_CD8_Mono_Day11	DR2_CD8_NA_Day0	19	-0.151694	-0.405752	0.00841694	-0.455576	-0.151694	-0.784386	-0.0960253	-0.313121	0.0283709	19	12	17	17	11	16	-1.10886	-1.00785	-0.558682	-0.852608	-0.962231	-0.788263	-0.0928804	0
ABCC6	DR2_CD8_Mono_Day18..DR2_CD8_NA_Day0	DR2_CD8_Mono_Day18	DR2_CD8_NA_Day0	19	-0.464671	-0.369409	0.00841694	-0.827501	-0.464671	-1.06827	-0.0960253	-0.369409	0.0283709	19	16	19	17	15	16	-0.352043	-0.302284	-0.558682	-1.01338	-1.43484	-0.788263	0	0
ABCC6	DR2_CD8_Mono_Day25..DR2_CD8_NA_Day0	DR2_CD8_Mono_Day25	DR2_CD8_NA_Day0	19	-1.45383	-1.41214	0.00841694	-2.88898	-1.45383	-3.35716	-0.0960253	-1.41214	0.0283709	19	13	19	17	11	16	-0.407153	-0.3099	-0.558682	-1.66822	-1.36392	-0.788263	0	-0.202018
ABCC6	DR2_CD8_Mono_Day4..DR2_CD8_NA_Day0	DR2_CD8_Mono_Day4	DR2_CD8_NA_Day0	19	0.0672548	-0.0026637	0.00841694	0.0582966	0.272041	-0.400924	-0.0960253	-0.0026637	0.0283709	14	18	19	17	12	16	-1.41539	-1.05161	-0.558682	-0.642271	-0.710695	-0.788263	-0.148799	0
ABCC8	DR1_CD4_Mixed_Day14..DR1_CD4_NA_Day0	DR1_CD4_Mixed_Day14	DR1_CD4_NA_Day0	9	0.278355	0.426614	0.0683926	0.278355	0.379824	0.373208	0.0683926	0.456603	0.273557	8	9	7	6	8	9	-2.00159	-1.96348	-0.772356	-0.671796	-0.409913	-0.276202	-0.319496	0
ABCC8	DR1_CD4_Mixed_Day4..DR1_CD4_NA_Day0	DR1_CD4_Mixed_Day4	DR1_CD4_NA_Day0	9	0.126982	0.175349	0.0683926	0.0159364	0.191842	0.174874	0.0683926	0.175349	0.273557	8	8	9	6	8	9	-0.943637	-2.037	-0.772356	-0.294117	-0.30625	-0.276202	-0.0999981	0
ABCC8	DR1_CD4_Mono_Day11..DR1_CD4_NA_Day0	DR1_CD4_Mono_Day11	DR1_CD4_NA_Day0	9	0.373167	0.44948	0.0683926	0.225874	0.446361	0.44948	0.0683926	0.44948	0.273557	6	7	9	6	9	9	-1.11217	-1.1386	-0.772356	-0.19929	-0.244113	-0.276202	-0.132211	0
ABCC8	DR1_CD4_Mono_Day18..DR1_CD4_NA_Day0	DR1_CD4_Mono_Day18	DR1_CD4_NA_Day0	9	0.0967772	0.509634	0.0683926	0.074625	0.589801	0.332408	0.0683926	0.509634	0.273557	7	8	9	6	8	9	-0.828861	-1.12427	-0.772356	-0.369501	-0.60634	-0.276202	-0.0790581	0
ABCC8	DR1_CD4_Mono_Day4..DR1_CD4_NA_Day0	DR1_CD4_Mono_Day4	DR1_CD4_NA_Day0	9	0.140598	0.306455	0.0683926	0.109891	0.140598	-0.150788	0.0683926	0.588612	0.273557	9	8	4	6	4	9	-1.05051	-1.16011	-0.772356	-0.509997	-0.168847	-0.276202	-0.120455	0
ABCC8	DR1_CD8_Mixed_Day11..DR1_CD8_NA_Day0	DR1_CD8_Mixed_Day11	DR1_CD8_NA_Day0	9	0.262567	0.0165934	0.11192	-0.165578	0.399098	0.0165934	0.11192	0.199525	0.214759	5	7	8	5	9	9	-0.665146	-1.01059	-0.688448	-0.381195	-0.371641	-0.428934	-0.0529564	0
ABCC8	DR1_CD8_Mixed_Day18..DR1_CD8_NA_Day0	DR1_CD8_Mixed_Day18	DR1_CD8_NA_Day0	9	0.00280188	0.138083	0.11192	-0.266797	0.00280188	-0.346479	0.11192	0.275725	0.214759	9	8	8	5	8	9	-0.500473	-0.58354	-0.688448	-0.799699	-0.716522	-0.428934	-0.0278588	0
ABCC8	DR1_CD8_Mixed_Day21..DR1_CD8_NA_Day0	DR1_CD8_Mixed_Day21	DR1_CD8_NA_Day0	9	0.217002	0.336893	0.11192	0.0721671	0.566178	-1.24416	0.11192	1.0966	0.214759	6	7	4	5	4	9	-0.752311	-0.758956	-0.688448	-0.26078	-0.367695	-0.428934	-0.0660589	0
ABCC8	DR1_CD8_Mixed_Day4..DR1_CD8_NA_Day0	DR1_CD8_Mixed_Day4	DR1_CD8_NA_Day0	9	0.193364	0.059307	0.11192	0.193364	0.193364	0.059307	0.11192	0.062271	0.214759	9	9	8	5	9	9	-1.27088	-1.29763	-0.688448	-0.460965	-0.862091	-0.428934	-0.163429	0
ABCC8	DR1_CD8_Mono_Day11..DR1_CD8_NA_Day0	DR1_CD8_Mono_Day11	DR1_CD8_NA_Day0	9	-0.397914	-0.0724456	0.11192	-0.441315	-0.0254687	-0.175235	0.11192	0.172987	0.214759	8	8	8	5	8	9	-0.523574	-0.450365	-0.688448	-0.781111	-0.571557	-0.428934	-0.0315419	0
ABCC8	DR1_CD8_Mono_Day18..DR1_CD8_NA_Day0	DR1_CD8_Mono_Day18	DR1_CD8_NA_Day0	9	0.497161	0.798559	0.11192	0.387691	0.637504	0.798559	0.11192	0.909432	0.214759	6	7	5	5	9	9	-1.24454	-1.42099	-0.688448	-0.242083	-0.263745	-0.428934	-0.15829	0
ABCC8	DR1_CD8_Mono_Day25..DR1_CD8_NA_Day0	DR1_CD8_Mono_Day25	DR1_CD8_NA_Day0	9	0.130242	0.474233	0.11192	0.130242	0.130242	0.474233	0.11192	0.474233	0.214759	9	9	9	5	9	9	-1.02145	-0.699362	-0.688448	-0.650788	-0.791896	-0.428934	-0.114817	0
ABCC8	DR1_CD8_Mono_Day4..DR1_CD8_NA_Day0	DR1_CD8_Mono_Day4	DR1_CD8_NA_Day0	9	0.114082	0.228993	0.11192	0.114082	0.645288	0.228993	0.11192	0.228993	0.214759	4	9	9	5	9	9	-0.771928	-0.740572	-0.688448	-0.21583	-0.495164	-0.428934	-0.069376	0
ABCC8	DR2_CD4_Mixed_Day14..DR2_CD4_NA_Day0	DR2_CD4_Mixed_Day14	DR2_CD4_NA_Day0	9	0.236828	0.288862	0.0857042	-0.608526	0.789779	0.288862	0.0857042	0.756073	0.0857042	4	4	5	9	9	9	-0.884204	-0.852508	-1.35625	-0.439726	-0.251583	-0.476977	-0.0893729	0
ABCC8	DR2_CD4_Mixed_Day4..DR2_CD4_NA_Day0	DR2_CD4_Mixed_Day4	DR2_CD4_NA_Day0	9	0.0356217	0.267252	0.0857042	0.0356217	0.165794	0.267252	0.0857042	0.325819	0.0857042	8	9	5	9	9	9	-1.03905	-1.17585	-1.35625	-0.608688	-0.199841	-0.476977	-0.118333	0
ABCC8	DR2_CD4_Mono_Day11..DR2_CD4_NA_Day0	DR2_CD4_Mono_Day11	DR2_CD4_NA_Day0	9	0.446255	0.531959	0.0857042	0.446255	0.51252	0.531959	0.0857042	0.531959	0.0857042	8	9	9	9	9	9	-2.0032	-2.37756	-1.35625	-0.0518788	-0.0763063	-0.476977	-0.319743	0
ABCC8	DR2_CD4_Mono_Day18..DR2_CD4_NA_Day0	DR2_CD4_Mono_Day18	DR2_CD4_NA_Day0	9	0.891059	0.808154	0.0857042	0.891059	1.31825	0.808154	0.0857042	1.52234	0.0857042	5	9	4	9	9	9	-1.93826	-1.86115	-1.35625	-0.150456	-0.19587	-0.476977	-0.305658	0
ABCC8	DR2_CD4_Mono_Day25..DR2_CD4_NA_Day0	DR2_CD4_Mono_Day25	DR2_CD4_NA_Day0	9	0.747418	0.602321	0.0857042	0.468386	0.890847	0.451486	0.0857042	0.932702	0.0857042	5	8	6	9	8	9	-1.10157	-1.04337	-1.35625	-0.232298	-0.30638	-0.476977	-0.130122	0
ABCC8	DR2_CD4_Mono_Day4..DR2_CD4_NA_Day0	DR2_CD4_Mono_Day4	DR2_CD4_NA_Day0	9	0.0909871	0.196478	0.0857042	-0.0076887	0.0909871	0.196478	0.0857042	0.196478	0.0857042	9	8	9	9	9	9	-1.33545	-1.42666	-1.35625	-0.734665	-0.645201	-0.476977	-0.177169	0
ABCC8	DR2_CD8_Mixed_Day11..DR2_CD8_NA_Day0	DR2_CD8_Mixed_Day11	DR2_CD8_NA_Day0	9	0.452239	0.508406	-0.102981	-0.440124	1.34541	0.508406	-0.223104	1.17221	-0.0777808	4	5	4	8	9	6	-1.95416	-1.20489	-0.321123	-0.0541881	-0.106241	-0.838878	-0.310097	0
ABCC8	DR2_CD8_Mixed_Day18..DR2_CD8_NA_Day0	DR2_CD8_Mixed_Day18	DR2_CD8_NA_Day0	9	0.719825	0.561284	-0.102981	0.719825	1.6594	0.561284	-0.223104	1.56355	-0.0777808	4	9	4	8	9	6	-1.46529	-1.96987	-0.321123	-0.0924105	-0.153322	-0.838878	-0.20532	0
ABCC8	DR2_CD8_Mixed_Day21..DR2_CD8_NA_Day0	DR2_CD8_Mixed_Day21	DR2_CD8_NA_Day0	9	1.34181	1.18327	-0.102981	-0.671503	1.88237	-0.639641	-0.223104	1.89208	-0.0777808	5	4	5	8	4	6	-2.13886	-1.79185	-0.321123	-0.318023	-0.303065	-0.838878	-0.351384	0
ABCC8	DR2_CD8_Mixed_Day4..DR2_CD8_NA_Day0	DR2_CD8_Mixed_Day4	DR2_CD8_NA_Day0	9	0.563782	0.405241	-0.102981	0.563782	0.733363	0.405241	-0.223104	0.529993	-0.0777808	6	9	7	8	9	6	-2.99663	-3.16914	-0.321123	-0.0780788	-0.231122	-0.838878	-0.557663	0
ABCC8	DR2_CD8_Mono_Day11..DR2_CD8_NA_Day0	DR2_CD8_Mono_Day11	DR2_CD8_NA_Day0	9	0.0874449	0.339242	-0.102981	0.0874449	0.391823	0.339242	-0.223104	0.417737	-0.0777808	7	9	8	8	9	6	-0.939526	-0.715247	-0.321123	-0.680131	-0.95195	-0.838878	-0.0991058	0
ABCC8	DR2_CD8_Mono_Day18..DR2_CD8_NA_Day0	DR2_CD8_Mono_Day18	DR2_CD8_NA_Day0	9	0.404848	0.570928	-0.102981	0.404848	0.885116	0.570928	-0.223104	0.790118	-0.0777808	7	9	5	8	9	6	-1.16668	-0.830072	-0.321123	-0.770089	-0.605608	-0.838878	-0.143434	0
ABCC8	DR2_CD8_Mono_Day25..DR2_CD8_NA_Day0	DR2_CD8_Mono_Day25	DR2_CD8_NA_Day0	9	0.567547	0.368645	-0.102981	0.567547	0.567547	0.368645	-0.223104	0.368645	-0.0777808	9	9	9	8	9	6	-0.968422	-0.979801	-0.321123	-0.825133	-0.604839	-0.838878	-0.104787	0
ABCC8	DR2_CD8_Mono_Day4..DR2_CD8_NA_Day0	DR2_CD8_Mono_Day4	DR2_CD8_NA_Day0	9	0.354043	0.0837223	-0.102981	0.354043	0.455742	0.0837223	-0.223104	0.118732	-0.0777808	6	9	8	8	9	6	-1.11339	-1.43105	-0.321123	-0.746371	-0.89307	-0.838878	-0.132509	0
ABCC9	DR1_CD4_Mixed_Day14..DR1_CD4_NA_Day0	DR1_CD4_Mixed_Day14	DR1_CD4_NA_Day0	10	0.0442689	0.324377	0.0533922	-0.0427128	0.0442689	0.324377	0.0533922	0.473635	0.134351	10	7	6	7	10	10	-0.984701	-1.16672	-0.640477	-0.289673	-0.476968	-0.4982	-0.100608	0
ABCC9	DR1_CD4_Mixed_Day4..DR1_CD4_NA_Day0	DR1_CD4_Mixed_Day4	DR1_CD4_NA_Day0	10	-0.0705559	-0.00488764	0.0533922	-0.279782	-0.0506287	-0.191124	0.0533922	-0.00488764	0.134351	9	6	10	7	8	10	-0.731294	-0.498424	-0.640477	-0.522125	-0.575571	-0.4982	-0.0598024	0
ABCC9	DR1_CD4_Mono_Day11..DR1_CD4_NA_Day0	DR1_CD4_Mono_Day11	DR1_CD4_NA_Day0	10	0.47723	0.513654	0.0533922	0.47723	0.629525	0.513654	0.0533922	1.10144	0.134351	9	10	5	7	10	10	-2.02824	-1.56626	-0.640477	-0.169805	-0.150392	-0.4982	-0.298039	0
ABCC9	DR1_CD4_Mono_Day18..DR1_CD4_NA_Day0	DR1_CD4_Mono_Day18	DR1_CD4_NA_Day0	10	0.644226	0.717342	0.0533922	0.509517	0.770948	0.527268	0.0533922	0.717342	0.134351	9	7	10	7	8	10	-2.3536	-1.9525	-0.640477	-0.0711773	-0.163108	-0.4982	-0.362818	0
ABCC9	DR1_CD4_Mono_Day4..DR1_CD4_NA_Day0	DR1_CD4_Mono_Day4	DR1_CD4_NA_Day0	10	0.249569	0.0408055	0.0533922	-0.302431	0.442661	-0.137122	0.0533922	0.0408055	0.134351	6	4	10	7	7	10	-1.23187	-1.36589	-0.640477	-0.420389	-0.414988	-0.4982	-0.144823	0
ABCC9	DR1_CD8_Mixed_Day11..DR1_CD8_NA_Day0	DR1_CD8_Mixed_Day11	DR1_CD8_NA_Day0	10	0.189592	0.424003	0.244117	0.0489665	0.189592	0.424003	0.136999	0.440704	0.267452	10	9	9	8	10	7	-1.90196	-1.69156	-1.96016	-0.935054	-0.632895	-0.0553451	-0.273209	0
ABCC9	DR1_CD8_Mixed_Day18..DR1_CD8_NA_Day0	DR1_CD8_Mixed_Day18	DR1_CD8_NA_Day0	10	-0.216918	0.0393463	0.244117	-0.216918	0.0618852	0.0393463	0.136999	0.309412	0.267452	7	10	7	8	10	7	-0.638268	-0.773543	-1.96016	-1.01875	-0.733656	-0.0553451	-0.0464028	-0.00614059
ABCC9	DR1_CD8_Mixed_Day21..DR1_CD8_NA_Day0	DR1_CD8_Mixed_Day21	DR1_CD8_NA_Day0	10	0.244768	0.788292	0.244117	-1.12491	0.244768	0.788292	0.136999	1.11764	0.267452	10	4	6	8	10	7	-1.18855	-1.41765	-1.96016	-0.252646	-0.257511	-0.0553451	-0.13657	0
ABCC9	DR1_CD8_Mixed_Day4..DR1_CD8_NA_Day0	DR1_CD8_Mixed_Day4	DR1_CD8_NA_Day0	10	0.190752	0.280927	0.244117	0.190752	0.327571	0.144127	0.136999	0.611449	0.267452	7	10	5	8	9	7	-1.10681	-1.48742	-1.96016	-0.661336	-0.111483	-0.0553451	-0.12202	0
ABCC9	DR1_CD8_Mono_Day11..DR1_CD8_NA_Day0	DR1_CD8_Mono_Day11	DR1_CD8_NA_Day0	10	-0.551638	-0.299506	0.244117	-0.551638	-0.0521205	-0.561291	0.136999	-0.0260827	0.267452	8	10	8	8	7	7	-0.428057	-0.513368	-1.96016	-1.21075	-0.599635	-0.0553451	-0.0168539	-0.0643582
ABCC9	DR1_CD8_Mono_Day18..DR1_CD8_NA_Day0	DR1_CD8_Mono_Day18	DR1_CD8_NA_Day0	10	0.240317	0.772225	0.244117	0.0947476	0.385886	0.772225	0.136999	0.926063	0.267452	9	9	9	8	10	7	-1.35303	-1.87889	-1.96016	-0.343322	-0.408327	-0.0553451	-0.166444	0
ABCC9	DR1_CD8_Mono_Day25..DR1_CD8_NA_Day0	DR1_CD8_Mono_Day25	DR1_CD8_NA_Day0	10	-0.576467	-0.505411	0.244117	-0.713495	-0.0507068	-0.642999	0.136999	0.418316	0.267452	7	8	7	8	8	7	-0.492487	-0.500631	-1.96016	-0.847445	-0.673263	-0.0553451	-0.0257322	0
ABCC9	DR1_CD8_Mono_Day4..DR1_CD8_NA_Day0	DR1_CD8_Mono_Day4	DR1_CD8_NA_Day0	10	0.054705	0.0480712	0.244117	-1.22567	0.395673	-0.244813	0.136999	0.245821	0.267452	5	4	8	8	6	7	-0.64402	-0.627493	-1.96016	-0.657299	-0.259158	-0.0553451	-0.0473149	0
ABCC9	DR2_CD4_Mixed_Day14..DR2_CD4_NA_Day0	DR2_CD4_Mixed_Day14	DR2_CD4_NA_Day0	10	0.157711	0.121673	0.0789292	0.157711	0.281337	0.0756094	-0.0238305	0.167737	0.252594	7	10	9	5	9	9	-1.13987	-1.35899	-0.838175	-0.747237	-0.554342	-0.487669	-0.127925	0
ABCC9	DR2_CD4_Mixed_Day4..DR2_CD4_NA_Day0	DR2_CD4_Mixed_Day4	DR2_CD4_NA_Day0	10	0.196174	0.0905601	0.0789292	0.196174	0.230705	0.0905601	-0.0238305	0.117362	0.252594	8	10	9	5	10	9	-2.13953	-2.04618	-0.838175	-0.219525	-0.523139	-0.487669	-0.319496	0
ABCC9	DR2_CD4_Mono_Day11..DR2_CD4_NA_Day0	DR2_CD4_Mono_Day11	DR2_CD4_NA_Day0	10	0.339286	0.430287	0.0789292	-0.424154	0.905909	0.430287	-0.0238305	0.652149	0.252594	5	5	6	5	10	9	-1.33626	-1.27968	-0.838175	-0.0765765	-0.17826	-0.487669	-0.163196	0
ABCC9	DR2_CD4_Mono_Day18..DR2_CD4_NA_Day0	DR2_CD4_Mono_Day18	DR2_CD4_NA_Day0	10	0.37849	0.470537	0.0789292	0.257068	0.50692	0.470537	-0.0238305	0.470537	0.252594	7	7	10	5	10	9	-1.34573	-1.15315	-0.838175	-0.178239	-0.280321	-0.487669	-0.165325	0
ABCC9	DR2_CD4_Mono_Day25..DR2_CD4_NA_Day0	DR2_CD4_Mono_Day25	DR2_CD4_NA_Day0	10	0.792794	0.701331	0.0789292	0.792794	1.76564	0.701331	-0.0238305	1.70553	0.252594	6	10	7	5	10	9	-1.51067	-1.603	-0.838175	-0.199401	-0.212807	-0.487669	-0.196825	0
ABCC9	DR2_CD4_Mono_Day4..DR2_CD4_NA_Day0	DR2_CD4_Mono_Day4	DR2_CD4_NA_Day0	10	0.179057	-0.0125767	0.0789292	0.179057	0.356085	-0.0501536	-0.0238305	-0.0125767	0.252594	6	10	10	5	9	9	-1.04339	-0.704975	-0.838175	-0.503655	-0.515674	-0.487669	-0.110793	0
ABCC9	DR2_CD8_Mixed_Day11..DR2_CD8_NA_Day0	DR2_CD8_Mixed_Day11	DR2_CD8_NA_Day0	10	0.0906355	-0.026101	0.103657	0.0371969	0.0906355	-0.244364	-0.374208	-0.026101	0.337326	10	9	10	5	7	4	-1.5802	-1.81614	-1.01289	-0.486769	-0.648392	-0.482044	-0.211676	0
ABCC9	DR2_CD8_Mixed_Day18..DR2_CD8_NA_Day0	DR2_CD8_Mixed_Day18	DR2_CD8_NA_Day0	10	-0.384747	-0.580226	0.103657	-0.596444	-0.384747	-0.618753	-0.374208	-0.580226	0.337326	10	8	10	5	8	4	-0.719174	-1.27074	-1.01289	-1.15019	-1.72117	-0.482044	-0.0581714	-0.0435508
ABCC9	DR2_CD8_Mixed_Day21..DR2_CD8_NA_Day0	DR2_CD8_Mixed_Day21	DR2_CD8_NA_Day0	10	-0.444908	-0.232004	0.103657	-0.624978	-0.444908	-0.562955	-0.374208	-0.232004	0.337326	10	7	10	5	7	4	-1.64147	-1.20803	-1.01289	-0.615327	-0.644398	-0.482044	-0.223107	0
ABCC9	DR2_CD8_Mixed_Day4..DR2_CD8_NA_Day0	DR2_CD8_Mixed_Day4	DR2_CD8_NA_Day0	10	-0.119994	0.130631	0.103657	-0.207694	-0.119994	0.130631	-0.374208	0.257059	0.337326	10	7	8	5	10	4	-1.45117	-1.2754	-1.01289	-0.763279	-0.30168	-0.482044	-0.184929	0
ABCC9	DR2_CD8_Mono_Day11..DR2_CD8_NA_Day0	DR2_CD8_Mono_Day11	DR2_CD8_NA_Day0	10	0.0851581	0.303257	0.103657	0.0851581	0.824853	0.303257	-0.374208	0.559061	0.337326	4	10	7	5	10	4	-0.713976	-1.14297	-1.01289	-0.656453	-0.497602	-0.482044	-0.0574094	0
ABCC9	DR2_CD8_Mono_Day18..DR2_CD8_NA_Day0	DR2_CD8_Mono_Day18	DR2_CD8_NA_Day0	10	0.204069	0.436741	0.103657	0.204069	0.89086	0.436741	-0.374208	0.905255	0.337326	6	10	6	5	10	4	-0.622955	-0.859688	-1.01289	-0.414403	-0.434741	-0.482044	-0.0442069	0
ABCC9	DR2_CD8_Mono_Day25..DR2_CD8_NA_Day0	DR2_CD8_Mono_Day25	DR2_CD8_NA_Day0	10	0.345231	0.370172	0.103657	0.345231	2.26317	0.370172	-0.374208	1.77677	0.337326	4	10	6	5	10	4	-0.997579	-0.681488	-1.01289	-0.189792	-0.159777	-0.482044	-0.102873	0
ABCC9	DR2_CD8_Mono_Day4..DR2_CD8_NA_Day0	DR2_CD8_Mono_Day4	DR2_CD8_NA_Day0	10	-0.0501036	0.137815	0.103657	-0.153759	0.0236619	0.137815	-0.374208	0.63589	0.337326	8	8	5	5	10	4	-0.646933	-0.67216	-1.01289	-0.78188	-0.451036	-0.482044	-0.0478013	0
ABCG1	DR1_CD4_Mixed_Day14..DR1_CD4_NA_Day0	DR1_CD4_Mixed_Day14	DR1_CD4_NA_Day0	10	0.331672	0.230592	-0.138092	0.162562	0.500782	0.230592	-0.17988	0.320902	-0.125253	9	9	9	9	10	7	-1.65767	-1.29764	-0.789962	-0.23835	-0.312543	-1.22593	-0.226886	0
ABCG1	DR1_CD4_Mixed_Day4..DR1_CD4_NA_Day0	DR1_CD4_Mixed_Day4	DR1_CD4_NA_Day0	10	0.00619382	-0.0365055	-0.138092	0.00619382	0.115418	-0.0365055	-0.17988	-0.0365055	-0.125253	8	10	10	9	10	7	-0.856298	-1.47121	-0.789962	-0.798789	-1.73378	-1.22593	-0.0788403	0
ABCG1	DR1_CD4_Mono_Day11..DR1_CD4_NA_Day0	DR1_CD4_Mono_Day11	DR1_CD4_NA_Day0	10	0.020285	-0.066101	-0.138092	-0.156574	0.020285	-0.288378	-0.17988	-0.066101	-0.125253	10	7	10	9	7	7	-2.23185	-1.27368	-0.789962	-0.493984	-0.756948	-1.22593	-0.338713	0
ABCG1	DR1_CD4_Mono_Day18..DR1_CD4_NA_Day0	DR1_CD4_Mono_Day18	DR1_CD4_NA_Day0	10	0.324851	0.172285	-0.138092	-0.728124	1.57386	-0.932413	-0.17988	1.48781	-0.125253	5	5	5	9	5	7	-1.69982	-1.38692	-0.789962	-0.41143	-0.562708	-1.22593	-0.235336	0
ABCG1	DR1_CD4_Mono_Day4..DR1_CD4_NA_Day0	DR1_CD4_Mono_Day4	DR1_CD4_NA_Day0	10	0.158437	0.183644	-0.138092	0.0829778	0.19086	0.086456	-0.17988	0.183644	-0.125253	9	7	10	9	8	7	-2.32205	-1.71486	-0.789962	-0.213649	-0.201932	-1.22593	-0.357361	0
ABCG1	DR1_CD8_Mixed_Day11..DR1_CD8_NA_Day0	DR1_CD8_Mixed_Day11	DR1_CD8_NA_Day0	10	0.280448	0.366993	-0.0728604	-0.186999	1.40733	-0.19596	-0.0728604	0.720765	-0.0161622	4	6	6	9	7	10	-1.96896	-1.06154	-0.188816	-0.113615	-0.187734	-1.23157	-0.286876	0
ABCG1	DR1_CD8_Mixed_Day18..DR1_CD8_NA_Day0	DR1_CD8_Mixed_Day18	DR1_CD8_NA_Day0	10	-0.101375	0.0821132	-0.0728604	-0.387385	-0.101375	-0.647842	-0.0728604	0.0821132	-0.0161622	10	6	10	9	7	10	-1.05052	-0.972439	-0.188816	-0.364677	-0.308699	-1.23157	-0.112087	0
ABCG1	DR1_CD8_Mixed_Day21..DR1_CD8_NA_Day0	DR1_CD8_Mixed_Day21	DR1_CD8_NA_Day0	10	0.183393	-0.175491	-0.0728604	-0.870953	1.14212	-0.728415	-0.0728604	1.14464	-0.0161622	5	5	4	9	6	10	-0.80442	-0.646783	-0.188816	-0.288739	-0.488254	-1.23157	-0.0706152	0
ABCG1	DR1_CD8_Mixed_Day4..DR1_CD8_NA_Day0	DR1_CD8_Mixed_Day4	DR1_CD8_NA_Day0	10	0.349591	0.133448	-0.0728604	0.214055	0.349591	0.0933091	-0.0728604	0.133448	-0.0161622	10	8	10	9	8	10	-2.38536	-2.51755	-0.188816	-0.0920308	-0.642753	-1.23157	-0.370522	0
ABCG1	DR1_CD8_Mono_Day11..DR1_CD8_NA_Day0	DR1_CD8_Mono_Day11	DR1_CD8_NA_Day0	10	-0.318618	-0.293105	-0.0728604	-0.450397	-0.318618	-0.547717	-0.0728604	-0.293105	-0.0161622	10	6	10	9	6	10	-1.86007	-1.36006	-0.188816	-0.654067	-0.551476	-1.23157	-0.26447	0
ABCG1	DR1_CD8_Mono_Day18..DR1_CD8_NA_Day0	DR1_CD8_Mono_Day18	DR1_CD8_NA_Day0	10	0.228986	0.0165157	-0.0728604	0.0936033	0.503742	-0.0878557	-0.0728604	0.102319	-0.0161622	8	9	8	9	7	10	-1.03066	-1.10538	-0.188816	-0.16836	-0.563645	-1.23157	-0.108564	0
ABCG1	DR1_CD8_Mono_Day25..DR1_CD8_NA_Day0	DR1_CD8_Mono_Day25	DR1_CD8_NA_Day0	10	0.702708	0.697816	-0.0728604	0.0464061	0.953039	0.361143	-0.0728604	0.806746	-0.0161622	8	7	8	9	8	10	-1.39483	-1.11993	-0.188816	-0.16163	-0.312007	-1.23157	-0.175048	0
ABCG1	DR1_CD8_Mono_Day4..DR1_CD8_NA_Day0	DR1_CD8_Mono_Day4	DR1_CD8_NA_Day0	10	0.174372	0.238166	-0.0728604	-0.205149	0.856442	0.190351	-0.0728604	0.368213	-0.0161622	4	6	7	9	7	10	-0.9426	-1.26947	-0.188816	-0.16444	-0.203549	-1.23157	-0.0935294	0
ABCG1	DR2_CD4_Mixed_Day14..DR2_CD4_NA_Day0	DR2_CD4_Mixed_Day14	DR2_CD4_NA_Day0	10	0.34983	0.359566	-0.0157974	0.34983	0.433763	0.305195	-0.02601	0.387193	-0.00912727	9	10	9	9	8	7	-2.34744	-2.16539	-1.0551	-0.400361	-0.162234	-0.471165	-0.361948	0
ABCG1	DR2_CD4_Mixed_Day4..DR2_CD4_NA_Day0	DR2_CD4_Mixed_Day4	DR2_CD4_NA_Day0	10	0.383914	0.323292	-0.0157974	0.383914	0.433405	0.28941	-0.02601	0.360883	-0.00912727	7	10	8	9	9	7	-2.6689	-2.01153	-1.0551	-0.493945	-0.137118	-0.471165	-0.425465	0
ABCG1	DR2_CD4_Mono_Day11..DR2_CD4_NA_Day0	DR2_CD4_Mono_Day11	DR2_CD4_NA_Day0	10	-0.118021	-0.314582	-0.0157974	-0.118021	0.0414343	-0.360224	-0.02601	-0.308563	-0.00912727	8	10	9	9	6	7	-0.516104	-0.949904	-1.0551	-1.07859	-0.988344	-0.471165	-0.029081	-0.0220633
ABCG1	DR2_CD4_Mono_Day18..DR2_CD4_NA_Day0	DR2_CD4_Mono_Day18	DR2_CD4_NA_Day0	10	0.114155	0.149167	-0.0157974	0.114155	0.618448	0.149167	-0.02601	1.03806	-0.00912727	6	10	5	9	10	7	-0.565567	-0.755312	-1.0551	-0.480537	-0.423642	-0.471165	-0.0357715	0
ABCG1	DR2_CD4_Mono_Day25..DR2_CD4_NA_Day0	DR2_CD4_Mono_Day25	DR2_CD4_NA_Day0	10	-0.164162	0.0147405	-0.0157974	-0.443272	0.0178352	-0.288205	-0.02601	0.0376557	-0.00912727	9	8	9	9	8	7	-0.729382	-0.730569	-1.0551	-0.544091	-0.415223	-0.471165	-0.0594407	0
ABCG1	DR2_CD4_Mono_Day4..DR2_CD4_NA_Day0	DR2_CD4_Mono_Day4	DR2_CD4_NA_Day0	10	0.161081	0.158693	-0.0157974	0.161081	0.298407	0.0534208	-0.02601	0.37068	-0.00912727	6	10	5	9	9	7	-0.860772	-0.853507	-1.0551	-0.659243	-0.273574	-0.471165	-0.0795695	0
ABCG1	DR2_CD8_Mixed_Day11..DR2_CD8_NA_Day0	DR2_CD8_Mixed_Day11	DR2_CD8_NA_Day0	10	-0.276058	-0.016925	0.121286	-0.497527	-0.276058	-0.174636	0.121286	-0.016925	0.199922	10	7	10	6	9	10	-0.897213	-0.903931	-0.956525	-0.685811	-0.874911	-0.379747	-0.0855171	0
ABCG1	DR2_CD8_Mixed_Day18..DR2_CD8_NA_Day0	DR2_CD8_Mixed_Day18	DR2_CD8_NA_Day0	10	-1.1576	-1.04942	0.121286	-1.53113	-1.1576	-1.49403	0.121286	-1.04942	0.199922	10	7	10	6	7	10	-0.65475	-0.638137	-0.956525	-2.33803	-1.83247	-0.379747	-0.0490208	-0.737544
ABCG1	DR2_CD8_Mixed_Day21..DR2_CD8_NA_Day0	DR2_CD8_Mixed_Day21	DR2_CD8_NA_Day0	10	-0.945583	-0.837398	0.121286	-1.66572	-0.945583	-1.28842	0.121286	-0.837398	0.199922	10	5	10	6	6	10	-0.640065	-0.501337	-0.956525	-1.17662	-1.04803	-0.379747	-0.046754	-0.0519948
ABCG1	DR2_CD8_Mixed_Day4..DR2_CD8_NA_Day0	DR2_CD8_Mixed_Day4	DR2_CD8_NA_Day0	10	0.186799	0.218317	0.121286	0.186799	0.203645	0.218317	0.121286	0.218317	0.199922	8	10	10	6	10	10	-1.67181	-1.39178	-0.956525	-0.682944	-0.262318	-0.379747	-0.230434	0
ABCG1	DR2_CD8_Mono_Day11..DR2_CD8_NA_Day0	DR2_CD8_Mono_Day11	DR2_CD8_NA_Day0	10	0.111669	0.298172	0.121286	0.111669	0.111669	0.298172	0.121286	0.298172	0.199922	10	10	10	6	10	10	-1.5392	-1.32939	-0.956525	-0.74131	-0.47266	-0.379747	-0.203115	0
ABCG1	DR2_CD8_Mono_Day18..DR2_CD8_NA_Day0	DR2_CD8_Mono_Day18	DR2_CD8_NA_Day0	10	0.12771	0.0346732	0.121286	0.0519692	0.12771	-0.159441	0.121286	0.0346732	0.199922	10	9	10	6	9	10	-1.28799	-1.53389	-0.956525	-0.46772	-0.506388	-0.379747	-0.154601	0
ABCG1	DR2_CD8_Mono_Day25..DR2_CD8_NA_Day0	DR2_CD8_Mono_Day25	DR2_CD8_NA_Day0	10	-0.254597	-0.178775	0.121286	-0.254597	-0.254597	-0.298331	0.121286	-0.178775	0.199922	10	10	10	6	9	10	-1.25462	-1.42142	-0.956525	-1.1608	-1.18882	-0.379747	-0.148842	-0.0469203
ABCG1	DR2_CD8_Mono_Day4..DR2_CD8_NA_Day0	DR2_CD8_Mono_Day4	DR2_CD8_NA_Day0	10	0.147652	0.103653	0.121286	0.0728158	0.289012	0.0208115	0.121286	0.295975	0.199922	7	8	8	6	8	10	-0.946324	-0.96586	-0.956525	-0.440467	-0.267264	-0.379747	-0.0941411	0
ABCG2	DR1_CD4_Mixed_Day14..DR1_CD4_NA_Day0	DR1_CD4_Mixed_Day14	DR1_CD4_NA_Day0	10	0.479471	0.760044	0.169677	0.479471	0.529204	0.760044	0.148438	0.834868	0.188747	8	10	6	7	10	7	-2.76412	-2.94854	-1.72351	-0.886257	-0.206727	-0.168952	-0.447571	0
ABCG2	DR1_CD4_Mixed_Day4..DR1_CD4_NA_Day0	DR1_CD4_Mixed_Day4	DR1_CD4_NA_Day0	10	0.0681662	0.329052	0.169677	0.0681662	0.0681662	0.255434	0.148438	0.620052	0.188747	10	10	4	7	9	7	-1.54813	-1.89132	-1.72351	-0.481578	-0.0649402	-0.168952	-0.204729	0
ABCG2	DR1_CD4_Mono_Day11..DR1_CD4_NA_Day0	DR1_CD4_Mono_Day11	DR1_CD4_NA_Day0	10	0.179567	0.340247	0.169677	0.179567	0.179567	0.325593	0.148438	0.340247	0.188747	10	10	10	7	9	7	-1.12968	-1.5945	-1.72351	-0.439306	-0.380334	-0.168952	-0.125968	0
ABCG2	DR1_CD4_Mono_Day18..DR1_CD4_NA_Day0	DR1_CD4_Mono_Day18	DR1_CD4_NA_Day0	10	-0.0149427	0.243439	0.169677	-0.0149427	0.0396502	0.243439	0.148438	0.243439	0.188747	9	10	10	7	10	7	-1.50932	-2.09985	-1.72351	-0.518935	-0.622432	-0.168952	-0.196417	0
ABCG2	DR1_CD4_Mono_Day4..DR1_CD4_NA_Day0	DR1_CD4_Mono_Day4	DR1_CD4_NA_Day0	10	0.0573047	0.267073	0.169677	0.0573047	0.080848	0.186024	0.148438	0.398524	0.188747	9	10	7	7	8	7	-1.08086	-1.48375	-1.72351	-0.358941	-0.104481	-0.168952	-0.117452	0
ABCG2	DR1_CD8_Mixed_Day11..DR1_CD8_NA_Day0	DR1_CD8_Mixed_Day11	DR1_CD8_NA_Day0	10	0.413999	0.542718	0.0784276	0.413999	1.15032	0.542718	-0.0401218	0.675372	0.17474	4	10	6	6	10	8	-1.42599	-1.34518	-0.646449	-0.331689	-0.254827	-0.370857	-0.180481	0
ABCG2	DR1_CD8_Mixed_Day18..DR1_CD8_NA_Day0	DR1_CD8_Mixed_Day18	DR1_CD8_NA_Day0	10	0.00111754	0.120119	0.0784276	-0.686453	0.00111754	-0.118619	-0.0401218	0.120119	0.17474	10	6	10	6	8	8	-1.03815	-1.00446	-0.646449	-0.346666	-0.351718	-0.370857	-0.11001	0
ABCG2	DR1_CD8_Mixed_Day21..DR1_CD8_NA_Day0	DR1_CD8_Mixed_Day21	DR1_CD8_NA_Day0	10	0.617864	0.54058	0.0784276	0.606879	0.628848	0.54058	-0.0401218	0.906459	0.17474	9	9	8	6	10	8	-2.19493	-1.49964	-0.646449	-0.237051	-0.297115	-0.370857	-0.330318	0
ABCG2	DR1_CD8_Mixed_Day4..DR1_CD8_NA_Day0	DR1_CD8_Mixed_Day4	DR1_CD8_NA_Day0	10	0.0674879	0.152771	0.0784276	-0.136695	0.619109	0.0971208	-0.0401218	0.326918	0.17474	4	6	7	6	9	8	-1.71503	-1.02772	-0.646449	-0.210168	-0.344659	-0.370857	-0.23789	0
ABCG2	DR1_CD8_Mono_Day11..DR1_CD8_NA_Day0	DR1_CD8_Mono_Day11	DR1_CD8_NA_Day0	10	0.200682	0.094284	0.0784276	-0.559356	0.462906	-0.164493	-0.0401218	0.100334	0.17474	9	5	9	6	7	8	-0.934981	-1.19646	-0.646449	-0.209912	-0.543445	-0.370857	-0.0923554	0
ABCG2	DR1_CD8_Mono_Day18..DR1_CD8_NA_Day0	DR1_CD8_Mono_Day18	DR1_CD8_NA_Day0	10	0.546588	0.737559	0.0784276	0.546588	0.564361	0.737559	-0.0401218	0.91634	0.17474	9	10	8	6	10	8	-2.3892	-1.71671	-0.646449	-0.299397	-0.395108	-0.370857	-0.371545	0
ABCG2	DR1_CD8_Mono_Day25..DR1_CD8_NA_Day0	DR1_CD8_Mono_Day25	DR1_CD8_NA_Day0	10	0.38217	0.372133	0.0784276	0.38217	0.416584	0.362084	-0.0401218	0.382182	0.17474	9	10	9	6	9	8	-1.58813	-1.47922	-0.646449	-0.648793	-0.705618	-0.370857	-0.213466	0
ABCG2	DR1_CD8_Mono_Day4..DR1_CD8_NA_Day0	DR1_CD8_Mono_Day4	DR1_CD8_NA_Day0	10	0.1693	-0.00881095	0.0784276	-0.403791	0.660753	-0.0418881	-0.0401218	-0.00881095	0.17474	5	5	10	6	8	8	-1.29353	-1.80554	-0.646449	-0.381866	-1.10751	-0.370857	-0.15583	0
ABCG2	DR2_CD4_Mixed_Day14..DR2_CD4_NA_Day0	DR2_CD4_Mixed_Day14	DR2_CD4_NA_Day0	10	0.420516	0.307196	0.101701	0.420516	0.498899	0.168262	0.101701	0.307196	0.345766	7	10	10	4	8	10	-2.04092	-2.0068	-0.838691	-0.343924	-0.246961	-0.55813	-0.300656	0
ABCG2	DR2_CD4_Mixed_Day4..DR2_CD4_NA_Day0	DR2_CD4_Mixed_Day4	DR2_CD4_NA_Day0	10	0.34536	0.245018	0.101701	0.34536	0.419542	0.245018	0.101701	0.489902	0.345766	8	10	5	4	10	10	-2.02246	-1.88235	-0.838691	-0.359158	-0.225412	-0.55813	-0.297508	0
ABCG2	DR2_CD4_Mono_Day11..DR2_CD4_NA_Day0	DR2_CD4_Mono_Day11	DR2_CD4_NA_Day0	10	0.47364	0.506241	0.101701	0.213228	0.548409	0.506241	0.101701	0.703102	0.345766	9	7	8	4	10	10	-2.09827	-2.72893	-0.838691	-0.0568687	-0.137452	-0.55813	-0.312341	0
ABCG2	DR2_CD4_Mono_Day18..DR2_CD4_NA_Day0	DR2_CD4_Mono_Day18	DR2_CD4_NA_Day0	10	0.495328	0.568078	0.101701	0.495328	0.495328	0.568078	0.101701	1.21216	0.345766	10	10	4	4	10	10	-1.83429	-1.4019	-0.838691	-0.406865	-0.294905	-0.55813	-0.260449	0
ABCG2	DR2_CD4_Mono_Day25..DR2_CD4_NA_Day0	DR2_CD4_Mono_Day25	DR2_CD4_NA_Day0	10	0.416516	0.411365	0.101701	0.416516	0.552019	0.0031553	0.101701	0.986555	0.345766	7	10	5	4	9	10	-0.951468	-0.981587	-0.838691	-0.444024	-0.36935	-0.55813	-0.0951835	0
ABCG2	DR2_CD4_Mono_Day4..DR2_CD4_NA_Day0	DR2_CD4_Mono_Day4	DR2_CD4_NA_Day0	10	0.231443	0.339883	0.101701	0.143568	0.384197	0.264984	0.101701	0.505874	0.345766	7	8	5	4	9	10	-1.32777	-1.57154	-0.838691	-0.141078	-0.225344	-0.55813	-0.161838	0
ABCG2	DR2_CD8_Mixed_Day11..DR2_CD8_NA_Day0	DR2_CD8_Mixed_Day11	DR2_CD8_NA_Day0	10	0.323689	0.494546	0.155656	0.323689	0.858096	0.494546	0.143944	1.26521	0.167367	5	10	4	9	10	9	-0.884507	-1.34151	-2.13073	-0.319274	-0.270034	-0.650657	-0.0836686	0
ABCG2	DR2_CD8_Mixed_Day18..DR2_CD8_NA_Day0	DR2_CD8_Mixed_Day18	DR2_CD8_NA_Day0	10	0.417924	0.840942	0.155656	-0.932082	1.32895	0.840942	0.143944	1.18207	0.167367	4	4	6	9	10	9	-0.809349	-1.50997	-2.13073	-0.407573	-0.34342	-0.650657	-0.0712397	0
ABCG2	DR2_CD8_Mixed_Day21..DR2_CD8_NA_Day0	DR2_CD8_Mixed_Day21	DR2_CD8_NA_Day0	10	0.333206	0.62754	0.155656	0.333206	0.333206	0.62754	0.143944	1.26405	0.167367	10	10	6	9	10	9	-0.959547	-1.08813	-2.13073	-0.496557	-0.414549	-0.650657	-0.0964041	0
ABCG2	DR2_CD8_Mixed_Day4..DR2_CD8_NA_Day0	DR2_CD8_Mixed_Day4	DR2_CD8_NA_Day0	10	0.389647	0.517736	0.155656	0.389647	0.447857	0.517736	0.143944	0.675733	0.167367	6	10	5	9	10	9	-1.87606	-2.63789	-2.13073	-0.694649	-0.341691	-0.650657	-0.267417	0
ABCG2	DR2_CD8_Mono_Day11..DR2_CD8_NA_Day0	DR2_CD8_Mono_Day11	DR2_CD8_NA_Day0	10	-0.19243	-0.0573487	0.155656	-0.656935	-0.19243	-0.269668	0.143944	-0.0573487	0.167367	10	6	10	9	6	9	-1.50564	-1.81311	-2.13073	-0.472861	-0.434089	-0.650657	-0.195446	0
ABCG2	DR2_CD8_Mono_Day18..DR2_CD8_NA_Day0	DR2_CD8_Mono_Day18	DR2_CD8_NA_Day0	10	-0.0846578	0.0144137	0.155656	-0.697814	-0.0846578	-0.16852	0.143944	0.0745975	0.167367	10	6	9	9	8	9	-0.725071	-1.10335	-2.13073	-0.326875	-0.326186	-0.650657	-0.0589447	0
ABCG2	DR2_CD8_Mono_Day25..DR2_CD8_NA_Day0	DR2_CD8_Mono_Day25	DR2_CD8_NA_Day0	10	-0.876728	-0.581539	0.155656	-1.33112	-0.488754	-1.08357	0.143944	-0.548162	0.167367	9	5	9	9	7	9	-0.792688	-0.872636	-2.13073	-0.567219	-0.767985	-0.650657	-0.0688552	0
ABCG2	DR2_CD8_Mono_Day4..DR2_CD8_NA_Day0	DR2_CD8_Mono_Day4	DR2_CD8_NA_Day0	10	-0.0211809	0.0381943	0.155656	-0.0211809	-0.0211809	0.0381943	0.143944	0.0381943	0.167367	10	10	10	9	10	9	-1.20521	-1.6307	-2.13073	-0.859312	-0.796469	-0.650657	-0.140248	0
ABCG5	DR1_CD4_Mixed_Day14..DR1_CD4_NA_Day0	DR1_CD4_Mixed_Day14	DR1_CD4_NA_Day0	10	-0.367367	-0.444913	0.00157951	-0.385754	-0.355978	-0.608224	-0.0127174	-0.444913	0.0773121	9	7	10	6	7	9	-0.712198	-0.494318	-0.388772	-1.53173	-1.52573	-1.19448	-0.0571361	-0.20757
ABCG5	DR1_CD4_Mixed_Day4..DR1_CD4_NA_Day0	DR1_CD4_Mixed_Day4	DR1_CD4_NA_Day0	10	0.240699	0.121226	0.00157951	0.240699	0.309872	0.0292222	-0.0127174	0.368949	0.0773121	9	10	5	6	9	9	-2.07934	-0.714273	-0.388772	-0.637982	-0.340161	-1.19448	-0.308479	0
ABCG5	DR1_CD4_Mono_Day11..DR1_CD4_NA_Day0	DR1_CD4_Mono_Day11	DR1_CD4_NA_Day0	10	0.207789	0.294981	0.00157951	0.156864	0.233421	0.294981	-0.0127174	0.451887	0.0773121	7	8	6	6	10	9	-1.04405	-0.925988	-0.388772	-0.498578	-0.463538	-1.19448	-0.110893	0
ABCG5	DR1_CD4_Mono_Day18..DR1_CD4_NA_Day0	DR1_CD4_Mono_Day18	DR1_CD4_NA_Day0	10	-0.450944	-0.238144	0.00157951	-0.788215	1.09408	-0.829269	-0.0127174	1.02136	0.0773121	4	6	4	6	6	9	-0.47833	-0.436223	-0.388772	-0.778485	-0.5337	-1.19448	-0.0236998	0
ABCG5	DR1_CD4_Mono_Day4..DR1_CD4_NA_Day0	DR1_CD4_Mono_Day4	DR1_CD4_NA_Day0	10	0.178102	-0.0207706	0.00157951	0.178102	0.361251	-0.296198	-0.0127174	-0.0207706	0.0773121	6	10	10	6	6	9	-1.01795	-0.581741	-0.388772	-0.507095	-0.382205	-1.19448	-0.106565	0
ABCG5	DR1_CD8_Mixed_Day11..DR1_CD8_NA_Day0	DR1_CD8_Mixed_Day11	DR1_CD8_NA_Day0	10	0.2598	0.451225	0.189033	0.122207	0.390807	0.451225	0.189033	0.451225	0.220253	8	8	10	8	10	10	-1.21306	-1.92918	-1.77703	-0.224536	-0.203586	-0.349405	-0.141761	0
ABCG5	DR1_CD8_Mixed_Day18..DR1_CD8_NA_Day0	DR1_CD8_Mixed_Day18	DR1_CD8_NA_Day0	10	0.182949	0.246982	0.189033	-0.0823935	0.182949	-0.342352	0.189033	0.246982	0.220253	10	7	10	8	6	10	-1.26156	-1.50978	-1.77703	-0.254534	-0.172743	-0.349405	-0.149957	0
ABCG5	DR1_CD8_Mixed_Day21..DR1_CD8_NA_Day0	DR1_CD8_Mixed_Day21	DR1_CD8_NA_Day0	10	0.361376	0.382589	0.189033	0.243369	0.361376	0.157339	0.189033	0.382589	0.220253	10	9	10	8	8	10	-1.7312	-2.3413	-1.77703	-0.466113	-0.430223	-0.349405	-0.241149	0
ABCG5	DR1_CD8_Mixed_Day4..DR1_CD8_NA_Day0	DR1_CD8_Mixed_Day4	DR1_CD8_NA_Day0	10	-0.197414	0.101027	0.189033	-0.333764	-0.197414	0.101027	0.189033	0.101027	0.220253	10	6	10	8	10	10	-1.06122	-1.49661	-1.77703	-0.802861	-0.531484	-0.349405	-0.113939	0
ABCG5	DR1_CD8_Mono_Day11..DR1_CD8_NA_Day0	DR1_CD8_Mono_Day11	DR1_CD8_NA_Day0	10	0.206767	0.354279	0.189033	0.206767	0.206767	0.354279	0.189033	0.354279	0.220253	10	10	10	8	10	10	-1.19126	-1.44132	-1.77703	-0.392775	-0.319059	-0.349405	-0.137091	0
ABCG5	DR1_CD8_Mono_Day18..DR1_CD8_NA_Day0	DR1_CD8_Mono_Day18	DR1_CD8_NA_Day0	10	0.223664	0.0185843	0.189033	0.0104536	0.223664	-0.292069	0.189033	0.0185843	0.220253	10	8	10	8	6	10	-1.1777	-1.80826	-1.77703	-0.456351	-0.329477	-0.349405	-0.134719	0
ABCG5	DR1_CD8_Mono_Day25..DR1_CD8_NA_Day0	DR1_CD8_Mono_Day25	DR1_CD8_NA_Day0	10	0.115638	0.425123	0.189033	-0.0790067	0.115638	0.189782	0.189033	0.425123	0.220253	10	8	10	8	8	10	-1.02827	-1.15185	-1.77703	-0.492905	-0.407066	-0.349405	-0.108254	0
ABCG5	DR1_CD8_Mono_Day4..DR1_CD8_NA_Day0	DR1_CD8_Mono_Day4	DR1_CD8_NA_Day0	10	0.0569108	0.251365	0.189033	0.00222364	0.111598	0.251365	0.189033	0.311897	0.220253	9	9	8	8	10	10	-0.909281	-1.37173	-1.77703	-0.644186	-0.672437	-0.349405	-0.0874961	0
ABCG5	DR2_CD4_Mixed_Day14..DR2_CD4_NA_Day0	DR2_CD4_Mixed_Day14	DR2_CD4_NA_Day0	10	0.187358	0.0693273	-0.0697061	0.187358	0.290887	0.0693273	-0.0697061	0.16657	-0.0441923	9	10	8	8	10	10	-1.70368	-1.34344	-0.436896	-0.537282	-0.533592	-1.73031	-0.235908	0
ABCG5	DR2_CD4_Mixed_Day4..DR2_CD4_NA_Day0	DR2_CD4_Mixed_Day4	DR2_CD4_NA_Day0	10	0.19458	0.102917	-0.0697061	0.161195	0.273534	0.102917	-0.0697061	0.102917	-0.0441923	8	9	10	8	10	10	-1.66942	-0.957306	-0.436896	-0.452402	-0.899587	-1.73031	-0.229626	0
ABCG5	DR2_CD4_Mono_Day11..DR2_CD4_NA_Day0	DR2_CD4_Mono_Day11	DR2_CD4_NA_Day0	10	-0.00395122	-0.0521644	-0.0697061	-0.105765	-0.00395122	-1.0325	-0.0697061	-0.0521644	-0.0441923	10	8	10	8	4	10	-0.642458	-0.572388	-0.436896	-0.604152	-0.789155	-1.73031	-0.0471805	0
ABCG5	DR2_CD4_Mono_Day18..DR2_CD4_NA_Day0	DR2_CD4_Mono_Day18	DR2_CD4_NA_Day0	10	0.126683	-0.162058	-0.0697061	-0.0511015	0.205409	-0.528343	-0.0697061	-0.162058	-0.0441923	6	8	10	8	8	10	-0.624376	-0.429666	-0.436896	-0.748398	-0.718788	-1.73031	-0.0443989	0
ABCG5	DR2_CD4_Mono_Day25..DR2_CD4_NA_Day0	DR2_CD4_Mono_Day25	DR2_CD4_NA_Day0	10	0.248014	0.0893183	-0.0697061	-0.254736	1.46483	0.0893183	-0.0697061	1.29893	-0.0441923	4	8	4	8	10	10	-0.728672	-0.665131	-0.436896	-0.195947	-0.307894	-1.73031	-0.0593802	0
ABCG5	DR2_CD4_Mono_Day4..DR2_CD4_NA_Day0	DR2_CD4_Mono_Day4	DR2_CD4_NA_Day0	10	0.309679	-0.00331432	-0.0697061	0.309679	0.40757	-0.0799587	-0.0697061	-0.00331432	-0.0441923	6	10	10	8	7	10	-1.68398	-0.745656	-0.436896	-0.319274	-0.401626	-1.73031	-0.232336	0
ABCG5	DR2_CD8_Mixed_Day11..DR2_CD8_NA_Day0	DR2_CD8_Mixed_Day11	DR2_CD8_NA_Day0	10	0.385939	0.540379	0.075766	0.385939	0.624524	0.540379	0.0596859	0.995416	0.0791945	7	10	6	9	10	8	-1.16095	-1.23585	-1.3554	-0.280178	-0.253344	-0.520249	-0.131523	0
ABCG5	DR2_CD8_Mixed_Day18..DR2_CD8_NA_Day0	DR2_CD8_Mixed_Day18	DR2_CD8_NA_Day0	10	0.203711	0.252202	0.075766	0.203711	0.565822	0.252202	0.0596859	0.836132	0.0791945	7	10	7	9	10	8	-0.890159	-0.761123	-1.3554	-0.69543	-0.410303	-0.520249	-0.0845308	0
ABCG5	DR2_CD8_Mixed_Day21..DR2_CD8_NA_Day0	DR2_CD8_Mixed_Day21	DR2_CD8_NA_Day0	10	0.32868	0.214774	0.075766	0.32868	0.619977	0.214774	0.0596859	0.587043	0.0791945	8	10	8	9	10	8	-1.30117	-1.50773	-1.3554	-0.869549	-0.524191	-0.520249	-0.156995	0
ABCG5	DR2_CD8_Mixed_Day4..DR2_CD8_NA_Day0	DR2_CD8_Mixed_Day4	DR2_CD8_NA_Day0	10	0.178329	0.369731	0.075766	0.178329	0.548731	0.369731	0.0596859	0.517972	0.0791945	4	10	7	9	10	8	-1.17128	-2.3276	-1.3554	-0.338594	-0.418287	-0.520249	-0.1336	0
ABCG5	DR2_CD8_Mono_Day11..DR2_CD8_NA_Day0	DR2_CD8_Mono_Day11	DR2_CD8_NA_Day0	10	0.457681	0.576561	0.075766	0.0560872	0.457681	0.40344	0.0596859	0.576561	0.0791945	10	8	10	9	8	8	-1.74501	-1.95678	-1.3554	-0.162845	-0.15014	-0.520249	-0.24357	0
ABCG5	DR2_CD8_Mono_Day18..DR2_CD8_NA_Day0	DR2_CD8_Mono_Day18	DR2_CD8_NA_Day0	10	-0.104684	0.221711	0.075766	-0.603629	-0.104684	-0.103599	0.0596859	0.221711	0.0791945	10	6	10	9	7	8	-1.01143	-1.09501	-1.3554	-0.396785	-0.456604	-0.520249	-0.105337	0
ABCG5	DR2_CD8_Mono_Day25..DR2_CD8_NA_Day0	DR2_CD8_Mono_Day25	DR2_CD8_NA_Day0	10	-1.18498	-1.07939	0.075766	-1.47843	-0.279477	-2.19674	0.0596859	-0.337209	0.0791945	8	9	8	9	6	8	-0.28129	-0.310682	-1.3554	-0.749864	-0.830691	-0.520249	0	0
ABCG5	DR2_CD8_Mono_Day4..DR2_CD8_NA_Day0	DR2_CD8_Mono_Day4	DR2_CD8_NA_Day0	10	0.430593	0.567624	0.075766	0.394276	0.486296	0.539248	0.0596859	0.605255	0.0791945	8	9	8	9	9	8	-1.9325	-3.11164	-1.3554	-0.104643	-0.21724	-0.520249	-0.279968	0
ABCG8	DR1_CD4_Mixed_Day14..DR1_CD4_NA_Day0	DR1_CD4_Mixed_Day14	DR1_CD4_NA_Day0	10	-0.0395612	-0.122519	-0.147663	-0.689644	-0.0395612	-0.122519	-0.230143	-0.122519	-0.147663	10	4	10	10	10	7	-0.743759	-0.525994	-0.713598	-0.561106	-0.80031	-1.06399	-0.0616661	0
ABCG8	DR1_CD4_Mixed_Day4..DR1_CD4_NA_Day0	DR1_CD4_Mixed_Day4	DR1_CD4_NA_Day0	10	0.0466911	-0.030814	-0.147663	0.0466911	0.0749223	-0.0799827	-0.230143	-0.030814	-0.147663	8	10	10	10	9	7	-1.08985	-0.809687	-0.713598	-0.807121	-1.07851	-1.06399	-0.119151	0
ABCG8	DR1_CD4_Mono_Day11..DR1_CD4_NA_Day0	DR1_CD4_Mono_Day11	DR1_CD4_NA_Day0	10	0.0231579	-0.0634472	-0.147663	-0.00346422	0.0231579	-0.0634472	-0.230143	-0.0634472	-0.147663	10	9	10	10	10	7	-0.806399	-0.731291	-0.713598	-0.877759	-0.963369	-1.06399	-0.0708208	0
ABCG8	DR1_CD4_Mono_Day18..DR1_CD4_NA_Day0	DR1_CD4_Mono_Day18	DR1_CD4_NA_Day0	10	-0.103585	-0.0718662	-0.147663	-0.103585	-0.103585	-0.271821	-0.230143	-0.0718662	-0.147663	10	10	10	10	8	7	-0.986372	-0.758482	-0.713598	-0.574895	-0.857315	-1.06399	-0.100897	0
ABCG8	DR1_CD4_Mono_Day4..DR1_CD4_NA_Day0	DR1_CD4_Mono_Day4	DR1_CD4_NA_Day0	10	-0.0186587	0.0189564	-0.147663	-0.10804	-0.0186587	0.0189564	-0.230143	0.0716254	-0.147663	10	8	9	10	10	7	-0.537885	-0.469995	-0.713598	-0.458734	-0.615214	-1.06399	-0.0322265	0
ABCG8	DR1_CD8_Mixed_Day11..DR1_CD8_NA_Day0	DR1_CD8_Mixed_Day11	DR1_CD8_NA_Day0	10	0.130311	0.00901138	0.0118456	0.130311	0.147854	0.00901138	0.0118456	0.172485	0.0442997	7	10	8	9	10	10	-0.782026	-0.70228	-1.4414	-0.949759	-0.876469	-1.15271	-0.0671259	0
ABCG8	DR1_CD8_Mixed_Day18..DR1_CD8_NA_Day0	DR1_CD8_Mixed_Day18	DR1_CD8_NA_Day0	10	0.195095	0.239915	0.0118456	0.195095	0.195095	0.239915	0.0118456	0.239915	0.0442997	10	10	10	9	10	10	-1.10256	-1.16924	-1.4414	-0.574135	-0.605406	-1.15271	-0.121286	0
ABCG8	DR1_CD8_Mixed_Day21..DR1_CD8_NA_Day0	DR1_CD8_Mixed_Day21	DR1_CD8_NA_Day0	10	-0.179775	-0.0381812	0.0118456	-0.188932	-0.174401	-0.0381812	0.0118456	0.0537387	0.0442997	9	7	9	9	10	10	-0.753401	-0.83532	-1.4414	-0.547963	-0.582503	-1.15271	-0.0633156	0
ABCG8	DR1_CD8_Mixed_Day4..DR1_CD8_NA_Day0	DR1_CD8_Mixed_Day4	DR1_CD8_NA_Day0	10	-0.0850107	-0.075222	0.0118456	-0.0850107	-0.0850107	-0.193581	0.0118456	-0.075222	0.0442997	10	10	10	9	8	10	-0.817477	-0.781537	-1.4414	-0.940488	-1.25525	-1.15271	-0.0722569	0
ABCG8	DR1_CD8_Mono_Day11..DR1_CD8_NA_Day0	DR1_CD8_Mono_Day11	DR1_CD8_NA_Day0	10	0.297732	0.390516	0.0118456	0.297732	0.440772	0.390516	0.0118456	0.390516	0.0442997	7	10	10	9	10	10	-1.08178	-1.16088	-1.4414	-1.04035	-1.10325	-1.15271	-0.11762	-0.0115619
ABCG8	DR1_CD8_Mono_Day18..DR1_CD8_NA_Day0	DR1_CD8_Mono_Day18	DR1_CD8_NA_Day0	10	0.0896622	0.186802	0.0118456	0.0896622	0.133832	0.186802	0.0118456	0.28438	0.0442997	9	10	9	9	10	10	-0.895579	-0.987185	-1.4414	-0.564646	-0.608086	-1.15271	-0.0852864	0
ABCG8	DR1_CD8_Mono_Day25..DR1_CD8_NA_Day0	DR1_CD8_Mono_Day25	DR1_CD8_NA_Day0	10	0.211061	0.124547	0.0118456	0.211061	0.563788	0.124547	0.0118456	0.319615	0.0442997	9	10	9	9	10	10	-1.31482	-1.41708	-1.4414	-0.504477	-0.409644	-1.15271	-0.159356	0
ABCG8	DR1_CD8_Mono_Day4..DR1_CD8_NA_Day0	DR1_CD8_Mono_Day4	DR1_CD8_NA_Day0	10	0.119843	0.0480796	0.0118456	0.000596222	0.119843	-0.0385259	0.0118456	0.0480796	0.0442997	10	8	10	9	8	10	-0.776439	-0.80047	-1.4414	-0.711976	-0.64641	-1.15271	-0.0662208	0
ABCG8	DR2_CD4_Mixed_Day14..DR2_CD4_NA_Day0	DR2_CD4_Mixed_Day14	DR2_CD4_NA_Day0	10	0.325693	0.233471	-0.160341	0.325693	0.573526	0.11452	-0.272818	0.233471	-0.094846	7	10	10	9	9	5	-1.64678	-0.912795	-0.442422	-0.185064	-0.384916	-0.979543	-0.22407	0
ABCG8	DR2_CD4_Mixed_Day4..DR2_CD4_NA_Day0	DR2_CD4_Mixed_Day4	DR2_CD4_NA_Day0	10	0.0475204	0.0316717	-0.160341	0.0475204	0.0475204	0.0316717	-0.272818	0.0393089	-0.094846	10	10	7	9	10	5	-0.841171	-0.802844	-0.442422	-0.273578	-1.09441	-0.979543	-0.0763785	0
ABCG8	DR2_CD4_Mono_Day11..DR2_CD4_NA_Day0	DR2_CD4_Mono_Day11	DR2_CD4_NA_Day0	10	0.270701	0.236065	-0.160341	-0.0561944	0.357217	0.145833	-0.272818	0.478317	-0.094846	8	7	7	9	9	5	-1.08502	-0.902737	-0.442422	-0.150855	-0.351622	-0.979543	-0.118358	0
ABCG8	DR2_CD4_Mono_Day18..DR2_CD4_NA_Day0	DR2_CD4_Mono_Day18	DR2_CD4_NA_Day0	10	0.423986	0.280532	-0.160341	0.423986	0.423986	0.280532	-0.272818	0.280532	-0.094846	10	10	10	9	10	5	-1.42567	-1.38536	-0.442422	-0.355182	-0.506048	-0.979543	-0.180481	0
ABCG8	DR2_CD4_Mono_Day25..DR2_CD4_NA_Day0	DR2_CD4_Mono_Day25	DR2_CD4_NA_Day0	10	0.719242	0.37079	-0.160341	0.620782	0.719242	0.368931	-0.272818	0.37079	-0.094846	10	9	10	9	9	5	-1.95177	-1.68316	-0.442422	-0.323836	-0.397161	-0.979543	-0.283784	0
ABCG8	DR2_CD4_Mono_Day4..DR2_CD4_NA_Day0	DR2_CD4_Mono_Day4	DR2_CD4_NA_Day0	10	0.252118	0.0732971	-0.160341	0.252118	0.729646	0.0732971	-0.272818	0.112547	-0.094846	4	10	9	9	10	5	-1.54361	-1.55367	-0.442422	-0.12887	-0.591421	-0.979543	-0.203824	0
ABCG8	DR2_CD8_Mixed_Day11..DR2_CD8_NA_Day0	DR2_CD8_Mixed_Day11	DR2_CD8_NA_Day0	10	-0.324577	-0.271705	0.0964808	-0.60181	-0.211956	-0.271705	0.0964808	-0.15795	0.144743	9	8	9	7	10	10	-0.338437	-0.44623	-1.07029	-1.27248	-0.863696	-0.343636	-0.00364307	-0.087905
ABCG8	DR2_CD8_Mixed_Day18..DR2_CD8_NA_Day0	DR2_CD8_Mixed_Day18	DR2_CD8_NA_Day0	10	0.0905302	0.0411119	0.0964808	-0.107541	0.0905302	0.0411119	0.0964808	0.0411119	0.144743	10	9	10	7	10	10	-0.983782	-0.869386	-1.07029	-0.78894	-1.04721	-0.343636	-0.100431	0
ABCG8	DR2_CD8_Mixed_Day21..DR2_CD8_NA_Day0	DR2_CD8_Mixed_Day21	DR2_CD8_NA_Day0	10	-0.807902	-0.856186	0.0964808	-0.956913	-0.147369	-1.1102	0.0964808	-0.856186	0.144743	8	6	10	7	6	10	-0.427258	-0.397588	-1.07029	-0.99716	-1.14379	-0.343636	-0.0167585	-0.00118905
ABCG8	DR2_CD8_Mixed_Day4..DR2_CD8_NA_Day0	DR2_CD8_Mixed_Day4	DR2_CD8_NA_Day0	10	-0.272598	-0.20535	0.0964808	-0.309278	-0.272598	-0.20535	0.0964808	-0.0848341	0.144743	10	9	8	7	10	10	-0.131752	-0.367146	-1.07029	-1.1921	-1.1017	-0.343636	0	-0.0575571
ABCG8	DR2_CD8_Mono_Day11..DR2_CD8_NA_Day0	DR2_CD8_Mono_Day11	DR2_CD8_NA_Day0	10	-0.293702	-0.413476	0.0964808	-0.293702	-0.293702	-0.710807	0.0964808	-0.365272	0.144743	10	10	9	7	7	10	-0.287784	-0.374904	-1.07029	-0.932145	-1.04893	-0.343636	0	0
ABCG8	DR2_CD8_Mono_Day18..DR2_CD8_NA_Day0	DR2_CD8_Mono_Day18	DR2_CD8_NA_Day0	10	-0.550168	-0.856915	0.0964808	-0.663248	-0.550168	-0.856915	0.0964808	-0.856915	0.144743	10	9	10	7	10	10	-0.681776	-0.784089	-1.07029	-1.08501	-0.936687	-0.343636	-0.0528776	-0.0241844
ABCG8	DR2_CD8_Mono_Day25..DR2_CD8_NA_Day0	DR2_CD8_Mono_Day25	DR2_CD8_NA_Day0	10	-1.39435	-1.39722	0.0964808	-1.83923	-1.00155	-1.44124	0.0964808	-1.35986	0.144743	9	8	9	7	8	10	-0.592558	-0.35277	-1.07029	-1.25525	-1.21365	-0.343636	-0.0395012	-0.0810592
ABCG8	DR2_CD8_Mono_Day4..DR2_CD8_NA_Day0	DR2_CD8_Mono_Day4	DR2_CD8_NA_Day0	10	-0.429373	-0.370537	0.0964808	-0.757788	-0.429373	-0.728822	0.0964808	-0.370537	0.144743	10	6	10	7	7	10	-0.286931	-0.416894	-1.07029	-1.1531	-1.05224	-0.343636	0	-0.0444345
ABHD1	DR1_CD4_Mixed_Day14..DR1_CD4_NA_Day0	DR1_CD4_Mixed_Day14	DR1_CD4_NA_Day0	10	0.145851	0.310218	0.231499	0.145851	0.25	0.310218	-0.327232	0.57414	0.465106	8	10	7	5	10	4	-0.723966	-1.38396	-1.42681	-0.356917	-0.296402	-0.10388	-0.0587636	0
ABHD1	DR1_CD4_Mixed_Day4..DR1_CD4_NA_Day0	DR1_CD4_Mixed_Day4	DR1_CD4_NA_Day0	10	0.00262139	0.14125	0.231499	-0.984603	0.385531	-0.819681	-0.327232	0.694095	0.465106	6	4	4	5	4	4	-0.40356	-0.813982	-1.42681	-1.46632	-0.401152	-0.10388	-0.0134605	-0.175877
ABHD1	DR1_CD4_Mono_Day11..DR1_CD4_NA_Day0	DR1_CD4_Mono_Day11	DR1_CD4_NA_Day0	10	0.41431	0.628247	0.231499	0.372666	0.455955	0.513337	-0.327232	0.858877	0.465106	9	9	8	5	9	4	-3.24883	-2.66217	-1.42681	-0.23334	-0.0719309	-0.10388	-0.560706	0
ABHD1	DR1_CD4_Mono_Day18..DR1_CD4_NA_Day0	DR1_CD4_Mono_Day18	DR1_CD4_NA_Day0	10	0.69166	0.594934	0.231499	0.69166	0.806709	0.594934	-0.327232	0.650771	0.465106	9	10	8	5	10	4	-2.22155	-2.59775	-1.42681	-0.227166	-0.151426	-0.10388	-0.336178	0
ABHD1	DR1_CD4_Mono_Day4..DR1_CD4_NA_Day0	DR1_CD4_Mono_Day4	DR1_CD4_NA_Day0	10	-0.0320842	0.344015	0.231499	-0.0711242	0.0119983	0.150484	-0.327232	0.466962	0.465106	8	7	6	5	8	4	-0.653171	-1.43191	-1.42681	-0.67087	-0.113351	-0.10388	-0.0487544	0
ABHD1	DR1_CD8_Mixed_Day11..DR1_CD8_NA_Day0	DR1_CD8_Mixed_Day11	DR1_CD8_NA_Day0	10	-0.305203	-0.259569	0.0519038	-1.09035	0.942405	-1.11251	-0.00433297	1.39759	0.146461	4	5	4	8	5	6	-0.504134	-0.257159	-1.12398	-0.640133	-0.600713	-0.211677	-0.0273456	0
ABHD1	DR1_CD8_Mixed_Day18..DR1_CD8_NA_Day0	DR1_CD8_Mixed_Day18	DR1_CD8_NA_Day0	10	-1.27804	-1.35315	0.0519038	-2.00142	-0.946063	-1.80381	-0.00433297	-0.920032	0.146461	9	7	9	8	7	6	-0.162777	-0.196241	-1.12398	-1.4352	-1.44603	-0.211677	0	-0.160849
ABHD1	DR1_CD8_Mixed_Day21..DR1_CD8_NA_Day0	DR1_CD8_Mixed_Day21	DR1_CD8_NA_Day0	10	-0.286924	-0.370805	0.0519038	-1.9345	0.944126	-1.921	-0.00433297	1.39931	0.146461	4	5	4	8	5	6	-0.489168	-0.444551	-1.12398	-0.757928	-0.712657	-0.211677	-0.0252652	0
ABHD1	DR1_CD8_Mixed_Day4..DR1_CD8_NA_Day0	DR1_CD8_Mixed_Day4	DR1_CD8_NA_Day0	10	0.0796146	-0.0260813	0.0519038	0.0796146	0.11436	-0.756614	-0.00433297	0.157749	0.146461	6	10	7	8	5	6	-0.661988	-0.421547	-1.12398	-1.20609	-0.379808	-0.211677	-0.0500963	-0.0625453
ABHD1	DR1_CD8_Mono_Day11..DR1_CD8_NA_Day0	DR1_CD8_Mono_Day11	DR1_CD8_NA_Day0	10	-1.66956	-1.83763	0.0519038	-2.75917	-1.66956	-2.70581	-0.00433297	-1.83763	0.146461	10	5	10	8	6	6	-0.282096	-0.321998	-1.12398	-2.39978	-2.59959	-0.211677	0	-0.784223
ABHD1	DR1_CD8_Mono_Day18..DR1_CD8_NA_Day0	DR1_CD8_Mono_Day18	DR1_CD8_NA_Day0	10	-0.831107	-0.889115	0.0519038	-3.24479	0.95641	-3.22491	-0.00433297	1.4116	0.146461	4	4	4	8	4	6	-0.199919	-0.1791	-1.12398	-1.8823	-1.74865	-0.211677	0	-0.414637
ABHD1	DR1_CD8_Mono_Day25..DR1_CD8_NA_Day0	DR1_CD8_Mono_Day25	DR1_CD8_NA_Day0	10	-2.30024	-2.20375	0.0519038	-3.67038	-2.30024	-3.65689	-0.00433297	-1.50549	0.146461	10	5	9	8	5	6	-0.19341	-0.118787	-1.12398	-1.65735	-1.38468	-0.211677	0	-0.276521
ABHD1	DR1_CD8_Mono_Day4..DR1_CD8_NA_Day0	DR1_CD8_Mono_Day4	DR1_CD8_NA_Day0	10	-0.858432	-0.744114	0.0519038	-1.16462	-0.858432	-1.2485	-0.00433297	-0.744114	0.146461	10	6	10	8	6	6	-0.163854	-0.229552	-1.12398	-2.30047	-1.85645	-0.211677	0	-0.709056
ABHD1	DR2_CD4_Mixed_Day14..DR2_CD4_NA_Day0	DR2_CD4_Mixed_Day14	DR2_CD4_NA_Day0	10	-0.380721	-0.278499	0.277819	-0.489836	-0.271606	-0.598655	0.240672	0.471062	0.388592	9	9	4	6	6	9	-0.250029	-0.597243	-1.81365	-1.03914	-0.934589	-0.0669244	0	-0.0112328
ABHD1	DR2_CD4_Mixed_Day4..DR2_CD4_NA_Day0	DR2_CD4_Mixed_Day4	DR2_CD4_NA_Day0	10	-0.000400402	0.232748	0.277819	-0.000400402	0.0380631	0.0689769	0.240672	0.355615	0.388592	8	10	6	6	8	9	-0.517864	-1.10295	-1.81365	-0.9225	-0.126537	-0.0669244	-0.0292469	0
ABHD1	DR2_CD4_Mono_Day11..DR2_CD4_NA_Day0	DR2_CD4_Mono_Day11	DR2_CD4_NA_Day0	10	0.110746	0.155823	0.277819	0.110746	0.110746	0.155823	0.240672	0.849377	0.388592	10	10	4	6	10	9	-0.537734	-1.06659	-1.81365	-1.27699	-0.343636	-0.0669244	-0.0322072	-0.0897977
ABHD1	DR2_CD4_Mono_Day18..DR2_CD4_NA_Day0	DR2_CD4_Mono_Day18	DR2_CD4_NA_Day0	10	-0.147928	0.267649	0.277819	-0.147928	-0.147928	0.267649	0.240672	0.267649	0.388592	10	10	10	6	10	9	-0.83576	-0.771585	-1.81365	-1.05383	-0.732395	-0.0669244	-0.0757426	-0.0152732
ABHD1	DR2_CD4_Mono_Day25..DR2_CD4_NA_Day0	DR2_CD4_Mono_Day25	DR2_CD4_NA_Day0	10	-0.488938	0.0669647	0.277819	-0.709919	-0.488938	0.016433	0.240672	0.356185	0.388592	10	7	6	6	9	9	-0.446458	-0.537376	-1.81365	-0.955818	-0.856285	-0.0669244	-0.0193357	0
ABHD1	DR2_CD4_Mono_Day4..DR2_CD4_NA_Day0	DR2_CD4_Mono_Day4	DR2_CD4_NA_Day0	10	-0.168033	0.249616	0.277819	-0.711014	0.639707	-0.604072	0.240672	0.681953	0.388592	4	5	5	6	4	9	-0.618803	-1.86272	-1.81365	-0.852723	-0.252207	-0.0669244	-0.0435439	0
ABHD1	DR2_CD8_Mixed_Day11..DR2_CD8_NA_Day0	DR2_CD8_Mixed_Day11	DR2_CD8_NA_Day0	10	0.203236	0.14029	-0.112863	-0.707825	0.300067	0.14029	-0.207104	0.543097	-0.112863	9	4	6	10	10	8	-0.747266	-0.611104	-0.360026	-0.319512	-0.473254	-1.08907	-0.0622027	0
ABHD1	DR2_CD8_Mixed_Day18..DR2_CD8_NA_Day0	DR2_CD8_Mixed_Day18	DR2_CD8_NA_Day0	10	-0.242266	-0.249911	-0.112863	-1.673	1.19472	-0.249911	-0.207104	1.09491	-0.112863	4	5	4	10	10	8	-0.630115	-0.914896	-0.360026	-0.452819	-0.704661	-1.08907	-0.0452787	0
ABHD1	DR2_CD8_Mixed_Day21..DR2_CD8_NA_Day0	DR2_CD8_Mixed_Day21	DR2_CD8_NA_Day0	10	-0.167543	-0.214379	-0.112863	-0.352991	-0.167543	-0.214379	-0.207104	-0.214379	-0.112863	10	8	10	10	10	8	-0.522388	-0.544975	-0.360026	-0.70064	-0.926043	-1.08907	-0.0300088	0
ABHD1	DR2_CD8_Mixed_Day4..DR2_CD8_NA_Day0	DR2_CD8_Mixed_Day4	DR2_CD8_NA_Day0	10	-0.0416781	-0.0662115	-0.112863	-0.0613208	-0.0275442	-0.0662115	-0.207104	-0.0662115	-0.112863	9	7	10	10	10	8	-1.10818	-0.484481	-0.360026	-0.795321	-0.665214	-1.08907	-0.122095	0
ABHD1	DR2_CD8_Mono_Day11..DR2_CD8_NA_Day0	DR2_CD8_Mono_Day11	DR2_CD8_NA_Day0	10	0.0343255	0.131849	-0.112863	-0.260888	0.635754	-0.0257433	-0.207104	0.72986	-0.112863	5	9	5	10	9	8	-0.545816	-0.469943	-0.360026	-0.55914	-0.556709	-1.08907	-0.0332886	0
ABHD1	DR2_CD8_Mono_Day18..DR2_CD8_NA_Day0	DR2_CD8_Mono_Day18	DR2_CD8_NA_Day0	10	-0.506496	-0.706611	-0.112863	-1.19853	-0.474647	-0.99335	-0.207104	-0.44984	-0.112863	9	7	9	10	7	8	-0.621588	-0.418129	-0.360026	-1.18438	-1.02446	-1.08907	-0.0439172	-0.0547189
ABHD1	DR2_CD8_Mono_Day25..DR2_CD8_NA_Day0	DR2_CD8_Mono_Day25	DR2_CD8_NA_Day0	10	-0.646344	-0.516368	-0.112863	-1.05486	-0.237824	-0.819718	-0.207104	-0.213017	-0.112863	9	9	9	10	9	8	-0.674111	-0.683393	-0.360026	-0.790098	-1.19679	-1.08907	-0.0517856	0
ABHD1	DR2_CD8_Mono_Day4..DR2_CD8_NA_Day0	DR2_CD8_Mono_Day4	DR2_CD8_NA_Day0	10	0.159376	0.26677	-0.112863	0.159376	0.36105	0.26677	-0.207104	0.377277	-0.112863	7	10	6	10	10	8	-0.864326	-0.838949	-0.360026	-0.431357	-0.806639	-1.08907	-0.0801216	0
ABHD10	DR1_CD4_Mixed_Day14..DR1_CD4_NA_Day0	DR1_CD4_Mixed_Day14	DR1_CD4_NA_Day0	10	-0.506949	-0.302059	0.0168087	-0.60585	-0.506949	-0.302059	-0.0246647	-0.302059	0.058282	10	6	10	9	10	9	-0.850637	-0.727589	-0.473611	-1.30384	-0.979775	-1.02184	-0.0778424	-0.100932
ABHD10	DR1_CD4_Mixed_Day4..DR1_CD4_NA_Day0	DR1_CD4_Mixed_Day4	DR1_CD4_NA_Day0	10	-0.0220008	0.127416	0.0168087	-0.0844494	-0.0220008	0.127416	-0.0246647	0.127416	0.058282	10	7	10	9	10	9	-1.25826	-1.28503	-0.473611	-0.468025	-0.858581	-1.02184	-0.149265	0
ABHD10	DR1_CD4_Mono_Day11..DR1_CD4_NA_Day0	DR1_CD4_Mono_Day11	DR1_CD4_NA_Day0	10	0.2832	0.11023	0.0168087	0.2832	0.2832	0.11023	-0.0246647	0.11023	0.058282	10	10	10	9	10	9	-2.1881	-2.21463	-0.473611	-0.584788	-0.695196	-1.02184	-0.329329	0
ABHD10	DR1_CD4_Mono_Day18..DR1_CD4_NA_Day0	DR1_CD4_Mono_Day18	DR1_CD4_NA_Day0	10	0.963225	0.872947	0.0168087	0.963225	1.17597	0.872947	-0.0246647	0.946599	0.058282	8	10	7	9	10	9	-3.03246	-2.49269	-0.473611	-0.256169	-0.1741	-1.02184	-0.504603	0
ABHD10	DR1_CD4_Mono_Day4..DR1_CD4_NA_Day0	DR1_CD4_Mono_Day4	DR1_CD4_NA_Day0	10	0.233618	0.227679	0.0168087	0.233618	0.233618	0.227679	-0.0246647	0.227679	0.058282	10	10	10	9	10	9	-1.30657	-1.13798	-0.473611	-0.185968	-0.53555	-1.02184	-0.158067	0
ABHD10	DR1_CD8_Mixed_Day11..DR1_CD8_NA_Day0	DR1_CD8_Mixed_Day11	DR1_CD8_NA_Day0	10	-0.261597	-0.122565	-0.150951	-0.685489	1.31601	-1.10338	-0.354364	1.24734	-0.150951	4	5	4	10	5	6	-0.845631	-1.57372	-0.42034	-0.556464	-0.507366	-0.923161	-0.0770199	0
ABHD10	DR1_CD8_Mixed_Day18..DR1_CD8_NA_Day0	DR1_CD8_Mixed_Day18	DR1_CD8_NA_Day0	10	0.912581	0.903752	-0.150951	0.67601	1.01157	0.903752	-0.354364	1.21871	-0.150951	7	8	6	10	10	6	-1.59928	-1.43279	-0.42034	-0.177705	-0.130105	-0.923161	-0.215965	0
ABHD10	DR1_CD8_Mixed_Day21..DR1_CD8_NA_Day0	DR1_CD8_Mixed_Day21	DR1_CD8_NA_Day0	10	0.64286	0.404534	-0.150951	-0.671298	1.05104	0.404534	-0.354364	1.37815	-0.150951	6	4	5	10	10	6	-1.18123	-0.951602	-0.42034	-0.212536	-0.245094	-0.923161	-0.135472	0
ABHD10	DR1_CD8_Mixed_Day4..DR1_CD8_NA_Day0	DR1_CD8_Mixed_Day4	DR1_CD8_NA_Day0	10	-0.213745	-0.457501	-0.150951	-0.512958	-0.213745	-0.65271	-0.354364	-0.457501	-0.150951	10	6	10	10	6	6	-0.371398	-0.515185	-0.42034	-0.916995	-1.66539	-0.923161	-0.0085353	0
ABHD10	DR1_CD8_Mono_Day11..DR1_CD8_NA_Day0	DR1_CD8_Mono_Day11	DR1_CD8_NA_Day0	10	0.540881	0.451614	-0.150951	0.336862	0.759413	0.451614	-0.354364	0.769984	-0.150951	7	7	8	10	10	6	-1.44232	-1.8025	-0.42034	-0.0891536	-0.13086	-0.923161	-0.183275	0
ABHD10	DR1_CD8_Mono_Day18..DR1_CD8_NA_Day0	DR1_CD8_Mono_Day18	DR1_CD8_NA_Day0	10	-0.0656591	0.327736	-0.150951	-0.56092	1.1709	-1.68999	-0.354364	1.28888	-0.150951	4	6	4	10	4	6	-1.20148	-1.05867	-0.42034	-0.357144	-0.459564	-0.923161	-0.139331	0
ABHD10	DR1_CD8_Mono_Day25..DR1_CD8_NA_Day0	DR1_CD8_Mono_Day25	DR1_CD8_NA_Day0	10	-0.17247	-0.416699	-0.150951	-0.670547	0.596165	-0.582252	-0.354364	0.576904	-0.150951	8	6	8	10	6	6	-0.797556	-0.991924	-0.42034	-0.339909	-0.476948	-0.923161	-0.0695434	0
ABHD10	DR1_CD8_Mono_Day4..DR1_CD8_NA_Day0	DR1_CD8_Mono_Day4	DR1_CD8_NA_Day0	10	0.0135328	-0.0170302	-0.150951	-0.499099	0.0135328	-0.78723	-0.354364	-0.0170302	-0.150951	10	5	10	10	5	6	-0.844243	-0.568895	-0.42034	-0.49842	-0.324718	-0.923161	-0.0768614	0
ABHD10	DR2_CD4_Mixed_Day14..DR2_CD4_NA_Day0	DR2_CD4_Mixed_Day14	DR2_CD4_NA_Day0	10	0.196254	0.115662	0.169449	-0.433253	0.63689	-0.0872374	0.169449	0.115662	0.235464	6	4	10	7	6	10	-0.825361	-1.74083	-1.51828	-0.255574	-0.239909	-0.261893	-0.0735282	0
ABHD10	DR2_CD4_Mixed_Day4..DR2_CD4_NA_Day0	DR2_CD4_Mixed_Day4	DR2_CD4_NA_Day0	10	-0.0105001	0.180982	0.169449	-0.0909744	0.0244632	0.043369	0.169449	0.180982	0.235464	8	7	10	7	8	10	-0.836636	-1.44773	-1.51828	-0.590049	-0.332957	-0.261893	-0.0758961	0
ABHD10	DR2_CD4_Mono_Day11..DR2_CD4_NA_Day0	DR2_CD4_Mono_Day11	DR2_CD4_NA_Day0	10	-0.300948	-0.0248251	0.169449	-0.764924	-0.300948	-0.336113	0.169449	-0.0248251	0.235464	10	5	10	7	8	10	-0.789356	-0.445573	-1.51828	-0.822627	-0.611975	-0.261893	-0.0683494	0
ABHD10	DR2_CD4_Mono_Day18..DR2_CD4_NA_Day0	DR2_CD4_Mono_Day18	DR2_CD4_NA_Day0	10	-0.173232	0.0677667	0.169449	-0.173232	0.868098	-0.768506	0.169449	0.155208	0.235464	4	10	9	7	4	10	-0.629373	-0.596811	-1.51828	-0.626353	-0.365122	-0.261893	-0.0451175	0
ABHD10	DR2_CD4_Mono_Day25..DR2_CD4_NA_Day0	DR2_CD4_Mono_Day25	DR2_CD4_NA_Day0	10	-0.229946	-0.0703545	0.169449	-0.399933	-0.229946	-0.261404	0.169449	0.0916695	0.235464	10	8	7	7	8	10	-0.774767	-0.607504	-1.51828	-1.13916	-0.959046	-0.261893	-0.0659875	-0.0403788
ABHD10	DR2_CD4_Mono_Day4..DR2_CD4_NA_Day0	DR2_CD4_Mono_Day4	DR2_CD4_NA_Day0	10	-0.263662	-0.0754856	0.169449	-0.36949	-0.263662	-0.0754856	0.169449	-0.0113859	0.235464	10	9	9	7	10	10	-0.470879	-0.439006	-1.51828	-1.36742	-1.07365	-0.261893	-0.0226348	-0.129049
ABHD10	DR2_CD8_Mixed_Day11..DR2_CD8_NA_Day0	DR2_CD8_Mixed_Day11	DR2_CD8_NA_Day0	10	0.0507781	0.195362	0.0552528	-0.0270133	0.128569	0.10851	-0.00963727	0.195362	0.0894766	9	9	10	9	9	7	-1.22299	-1.35688	-1.20494	-0.616958	-0.656079	-0.203836	-0.143391	0
ABHD10	DR2_CD8_Mixed_Day18..DR2_CD8_NA_Day0	DR2_CD8_Mixed_Day18	DR2_CD8_NA_Day0	10	-0.00145675	0.0442722	0.0552528	-0.377673	0.362423	-0.561226	-0.00963727	1.3035	0.0894766	8	6	4	9	6	7	-0.773851	-0.684689	-1.20494	-0.266409	-0.339834	-0.203836	-0.0659275	0
ABHD10	DR2_CD8_Mixed_Day21..DR2_CD8_NA_Day0	DR2_CD8_Mixed_Day21	DR2_CD8_NA_Day0	10	0.378743	0.678653	0.0552528	-0.290801	0.795752	0.131756	-0.00963727	1.03139	0.0894766	6	7	6	9	8	7	-0.736978	-1.26393	-1.20494	-0.258309	-0.193749	-0.203836	-0.0606965	0
ABHD10	DR2_CD8_Mixed_Day4..DR2_CD8_NA_Day0	DR2_CD8_Mixed_Day4	DR2_CD8_NA_Day0	10	-0.197496	-0.166824	0.0552528	-0.232295	-0.197496	-0.258191	-0.00963727	-0.166824	0.0894766	10	9	10	9	9	7	-0.658003	-1.10935	-1.20494	-1.30287	-1.09941	-0.203836	-0.0495489	-0.100609
ABHD10	DR2_CD8_Mono_Day11..DR2_CD8_NA_Day0	DR2_CD8_Mono_Day11	DR2_CD8_NA_Day0	10	-0.0611207	0.0809344	0.0552528	-0.0611207	0.992529	-0.624554	-0.00963727	1.17465	0.0894766	4	10	4	9	6	7	-1.00715	-0.898316	-1.20494	-0.37735	-0.323379	-0.203836	-0.104556	0
ABHD10	DR2_CD8_Mono_Day18..DR2_CD8_NA_Day0	DR2_CD8_Mono_Day18	DR2_CD8_NA_Day0	10	0.434175	0.460011	0.0552528	0.219368	0.873788	-1.09338	-0.00963727	0.460011	0.0894766	7	9	10	9	4	7	-0.977777	-1.26138	-1.20494	-0.164744	-0.20946	-0.203836	-0.0992786	0
ABHD10	DR2_CD8_Mono_Day25..DR2_CD8_NA_Day0	DR2_CD8_Mono_Day25	DR2_CD8_NA_Day0	10	0.211151	-0.163951	0.0552528	-2.9775	2.39255	-2.76575	-0.00963727	2.66241	0.0894766	4	4	4	9	5	7	-1.50366	-2.05535	-1.20494	-0.422811	-0.384139	-0.203836	-0.194845	0
ABHD10	DR2_CD8_Mono_Day4..DR2_CD8_NA_Day0	DR2_CD8_Mono_Day4	DR2_CD8_NA_Day0	10	-0.34714	0.0150473	0.0552528	-0.659061	-0.331897	-0.0841827	-0.00963727	0.0150473	0.0894766	9	6	10	9	9	7	-0.398414	-0.439822	-1.20494	-1.05881	-0.35267	-0.203836	-0.0126363	-0.0163767
ABHD12	DR1_CD4_Mixed_Day14..DR1_CD4_NA_Day0	DR1_CD4_Mixed_Day14	DR1_CD4_NA_Day0	10	0.155514	0.0832066	0.175151	0.0412412	0.275345	-0.139208	0.175151	1.06334	0.28913	8	8	4	5	6	10	-0.985517	-0.981001	-1.14156	-0.39131	-0.259724	-0.185064	-0.100766	0
ABHD12	DR1_CD4_Mixed_Day4..DR1_CD4_NA_Day0	DR1_CD4_Mixed_Day4	DR1_CD4_NA_Day0	10	0.0192794	0.152537	0.175151	0.0192794	0.499422	0.0494317	0.175151	0.255641	0.28913	4	10	9	5	9	10	-1.1827	-1.60375	-1.14156	-0.38331	-0.395961	-0.185064	-0.135668	0
ABHD12	DR1_CD4_Mono_Day11..DR1_CD4_NA_Day0	DR1_CD4_Mono_Day11	DR1_CD4_NA_Day0	10	-0.407098	-0.124435	0.175151	-1.11488	-0.407098	-0.259585	0.175151	-0.124435	0.28913	10	5	10	5	8	10	-0.426947	-0.412572	-1.14156	-1.09188	-0.947872	-0.185064	-0.016707	-0.026129
ABHD12	DR1_CD4_Mono_Day18..DR1_CD4_NA_Day0	DR1_CD4_Mono_Day18	DR1_CD4_NA_Day0	10	-0.705801	-0.695399	0.175151	-0.950377	-0.461225	-0.719742	0.175151	-0.514598	0.28913	9	9	8	5	8	10	-0.208458	-0.26939	-1.14156	-1.79725	-1.48766	-0.185064	0	-0.359873
ABHD12	DR1_CD4_Mono_Day4..DR1_CD4_NA_Day0	DR1_CD4_Mono_Day4	DR1_CD4_NA_Day0	10	-0.236629	-0.136783	0.175151	-0.294812	-0.14887	-0.716074	0.175151	-0.136783	0.28913	8	9	10	5	4	10	-0.270812	-0.404087	-1.14156	-1.46723	-0.776979	-0.185064	0	-0.176333
ABHD12	DR1_CD8_Mixed_Day11..DR1_CD8_NA_Day0	DR1_CD8_Mixed_Day11	DR1_CD8_NA_Day0	10	0.600497	0.59844	-0.0548523	0.571293	0.676884	0.59844	-0.0938922	0.905622	-0.0329367	7	9	6	9	10	7	-1.95274	-1.69126	-0.811473	-0.319197	-0.217495	-0.920967	-0.283787	0
ABHD12	DR1_CD8_Mixed_Day18..DR1_CD8_NA_Day0	DR1_CD8_Mixed_Day18	DR1_CD8_NA_Day0	10	0.236779	0.186595	-0.0548523	0.0122363	1.01139	-0.400228	-0.0938922	0.747654	-0.0329367	5	9	5	9	8	7	-0.567834	-0.542249	-0.811473	-0.452237	-0.405829	-0.920967	-0.0361376	0
ABHD12	DR1_CD8_Mixed_Day21..DR1_CD8_NA_Day0	DR1_CD8_Mixed_Day21	DR1_CD8_NA_Day0	10	0.370178	0.405642	-0.0548523	0.370178	0.871449	0.405642	-0.0938922	1.65625	-0.0329367	8	10	4	9	10	7	-1.439	-2.00867	-0.811473	-0.274784	-0.297899	-0.920967	-0.182704	0
ABHD12	DR1_CD8_Mixed_Day4..DR1_CD8_NA_Day0	DR1_CD8_Mixed_Day4	DR1_CD8_NA_Day0	10	0.284046	0.297629	-0.0548523	0.284046	0.411831	-0.404494	-0.0938922	0.451067	-0.0329367	7	10	6	9	4	7	-1.56032	-1.37664	-0.811473	-0.511887	-0.192917	-0.920967	-0.207414	0
ABHD12	DR1_CD8_Mono_Day11..DR1_CD8_NA_Day0	DR1_CD8_Mono_Day11	DR1_CD8_NA_Day0	10	0.00294046	0.115737	-0.0548523	-0.465537	0.00294046	-0.0596511	-0.0938922	0.115737	-0.0329367	10	6	10	9	9	7	-1.0722	-1.10342	-0.811473	-0.36299	-0.383781	-0.920967	-0.115876	0
ABHD12	DR1_CD8_Mono_Day18..DR1_CD8_NA_Day0	DR1_CD8_Mono_Day18	DR1_CD8_NA_Day0	10	0.768329	0.803792	-0.0548523	0.768329	0.887878	0.803792	-0.0938922	1.19275	-0.0329367	6	10	6	9	10	7	-1.7779	-1.61122	-0.811473	-0.357784	-0.389205	-0.920967	-0.249309	0
ABHD12	DR1_CD8_Mono_Day25..DR1_CD8_NA_Day0	DR1_CD8_Mono_Day25	DR1_CD8_NA_Day0	10	-0.385595	-0.310111	-0.0548523	-2.20722	-0.385595	-1.00262	-0.0938922	-0.310111	-0.0329367	10	5	10	9	7	7	-0.757848	-0.851204	-0.811473	-0.435538	-0.436239	-0.920967	-0.0639074	0
ABHD12	DR1_CD8_Mono_Day4..DR1_CD8_NA_Day0	DR1_CD8_Mono_Day4	DR1_CD8_NA_Day0	10	0.0710839	0.145879	-0.0548523	-0.797041	0.0710839	-0.906148	-0.0938922	0.600933	-0.0329367	10	4	5	9	4	7	-0.711245	-0.74151	-0.811473	-0.44341	-0.545911	-0.920967	-0.0570408	0
ABHD12	DR2_CD4_Mixed_Day14..DR2_CD4_NA_Day0	DR2_CD4_Mixed_Day14	DR2_CD4_NA_Day0	10	-0.346707	-0.574407	-0.0196837	-0.578014	-0.346707	-0.840294	-0.120225	-0.574407	0.0656751	10	9	10	8	6	6	-0.355905	-0.347025	-0.493865	-1.38809	-1.38663	-0.408332	-0.00631449	-0.138419
ABHD12	DR2_CD4_Mixed_Day4..DR2_CD4_NA_Day0	DR2_CD4_Mixed_Day4	DR2_CD4_NA_Day0	10	-0.0013242	-0.0237068	-0.0196837	-0.455948	0.493904	-0.0237068	-0.120225	0.047939	0.0656751	4	6	7	8	10	6	-0.824893	-0.542523	-0.493865	-0.295575	-0.988963	-0.408332	-0.073475	0
ABHD12	DR2_CD4_Mono_Day11..DR2_CD4_NA_Day0	DR2_CD4_Mono_Day11	DR2_CD4_NA_Day0	10	0.266005	-0.0503702	-0.0196837	0.266005	0.442137	-0.327634	-0.120225	-0.0382182	0.0656751	7	10	9	8	6	6	-1.14255	-0.853679	-0.493865	-0.247419	-0.472439	-0.408332	-0.128501	0
ABHD12	DR2_CD4_Mono_Day18..DR2_CD4_NA_Day0	DR2_CD4_Mono_Day18	DR2_CD4_NA_Day0	10	0.442711	0.100262	-0.0196837	-0.66931	1.40188	-0.263671	-0.120225	0.100262	0.0656751	6	4	10	8	5	6	-1.15319	-0.980526	-0.493865	-0.135107	-0.215981	-0.408332	-0.130173	0
ABHD12	DR2_CD4_Mono_Day25..DR2_CD4_NA_Day0	DR2_CD4_Mono_Day25	DR2_CD4_NA_Day0	10	0.30118	0.366855	-0.0196837	-0.823359	0.30118	-0.824151	-0.120225	0.781778	0.0656751	10	5	9	8	4	6	-1.29543	-0.971554	-0.493865	-0.224464	-0.199684	-0.408332	-0.15615	0
ABHD12	DR2_CD4_Mono_Day4..DR2_CD4_NA_Day0	DR2_CD4_Mono_Day4	DR2_CD4_NA_Day0	10	0.0503757	0.0747809	-0.0196837	0.0503757	0.0651368	-0.590456	-0.120225	0.419311	0.0656751	9	10	5	8	4	6	-0.770714	-1.20709	-0.493865	-0.663352	-0.805083	-0.408332	-0.0655984	0
ABHD12	DR2_CD8_Mixed_Day11..DR2_CD8_NA_Day0	DR2_CD8_Mixed_Day11	DR2_CD8_NA_Day0	10	0.380293	0.571678	0.140412	0.185416	0.527297	0.286268	0.140412	0.921478	0.140412	8	8	5	10	9	10	-1.06112	-1.64481	-2.54056	-0.25705	-0.230292	-0.351282	-0.113939	0
ABHD12	DR2_CD8_Mixed_Day18..DR2_CD8_NA_Day0	DR2_CD8_Mixed_Day18	DR2_CD8_NA_Day0	10	1.00299	1.05592	0.140412	1.00299	1.23001	1.05592	0.140412	1.77553	0.140412	7	10	5	10	10	10	-1.97295	-2.12222	-2.54056	-0.149427	-0.0665593	-0.351282	-0.287668	0
ABHD12	DR2_CD8_Mixed_Day21..DR2_CD8_NA_Day0	DR2_CD8_Mixed_Day21	DR2_CD8_NA_Day0	10	1.42215	1.49989	0.140412	1.42215	1.95507	1.49989	0.140412	2.11418	0.140412	6	10	6	10	10	10	-2.66684	-3.04843	-2.54056	-0.2489	-0.14798	-0.351282	-0.425465	0
ABHD12	DR2_CD8_Mixed_Day4..DR2_CD8_NA_Day0	DR2_CD8_Mixed_Day4	DR2_CD8_NA_Day0	10	0.131817	0.385715	0.140412	0.131817	0.169726	0.385715	0.140412	0.534471	0.140412	9	10	7	10	10	10	-1.83847	-2.63403	-2.54056	-0.679439	-0.44078	-0.351282	-0.260977	0
ABHD12	DR2_CD8_Mono_Day11..DR2_CD8_NA_Day0	DR2_CD8_Mono_Day11	DR2_CD8_NA_Day0	10	-0.149023	-0.0391748	0.140412	-0.689428	0.129519	-0.409918	0.140412	0.136116	0.140412	9	8	9	10	8	10	-0.405332	-0.693307	-2.54056	-0.775261	-0.709225	-0.351282	-0.013733	0
ABHD12	DR2_CD8_Mono_Day18..DR2_CD8_NA_Day0	DR2_CD8_Mono_Day18	DR2_CD8_NA_Day0	10	0.445941	0.658118	0.140412	0.445941	0.720848	0.658118	0.140412	0.799282	0.140412	9	10	9	10	10	10	-1.07547	-1.59186	-2.54056	-0.266351	-0.22373	-0.351282	-0.116617	0
ABHD12	DR2_CD8_Mono_Day25..DR2_CD8_NA_Day0	DR2_CD8_Mono_Day25	DR2_CD8_NA_Day0	10	1.13711	1.31337	0.140412	1.13711	2.91693	1.31337	0.140412	3.06818	0.140412	5	10	5	10	10	10	-1.70436	-1.66648	-2.54056	-0.164892	-0.145569	-0.351282	-0.235934	0
ABHD12	DR2_CD8_Mono_Day4..DR2_CD8_NA_Day0	DR2_CD8_Mono_Day4	DR2_CD8_NA_Day0	10	-0.38952	-0.0968395	0.140412	-1.1991	0.599173	-1.04863	0.140412	0.667664	0.140412	4	5	4	10	4	10	-0.608394	-0.550377	-2.54056	-0.940254	-0.538539	-0.351282	-0.0419882	0
ABHD15	DR1_CD4_Mixed_Day14..DR1_CD4_NA_Day0	DR1_CD4_Mixed_Day14	DR1_CD4_NA_Day0	10	0.229277	0.296121	-0.191253	0.229277	0.957691	0.296121	-0.234899	0.69605	-0.191253	4	10	5	10	10	7	-1.87357	-1.26905	-0.548298	-0.194803	-0.307894	-1.40192	-0.266728	0
ABHD15	DR1_CD4_Mixed_Day4..DR1_CD4_NA_Day0	DR1_CD4_Mixed_Day4	DR1_CD4_NA_Day0	10	-0.0398044	-0.192266	-0.191253	-0.0539849	-0.0256238	-0.421707	-0.234899	-0.192266	-0.191253	9	9	10	10	5	7	-0.798701	-0.587226	-0.548298	-0.51349	-0.919263	-1.40192	-0.0697331	0
ABHD15	DR1_CD4_Mono_Day11..DR1_CD4_NA_Day0	DR1_CD4_Mono_Day11	DR1_CD4_NA_Day0	10	0.101011	-0.0843872	-0.191253	-0.105264	0.11305	-0.229872	-0.234899	0.0799684	-0.191253	9	8	8	10	6	7	-0.66507	-0.73806	-0.548298	-0.494624	-0.495522	-1.40192	-0.0506341	0
ABHD15	DR1_CD4_Mono_Day18..DR1_CD4_NA_Day0	DR1_CD4_Mono_Day18	DR1_CD4_NA_Day0	10	0.558967	0.536906	-0.191253	0.558967	1.3005	0.463427	-0.234899	0.94933	-0.191253	5	10	6	10	9	7	-1.47698	-1.10728	-0.548298	-0.244882	-0.173278	-1.40192	-0.189669	0
ABHD15	DR1_CD4_Mono_Day4..DR1_CD4_NA_Day0	DR1_CD4_Mono_Day4	DR1_CD4_NA_Day0	10	-0.0974283	0.00597184	-0.191253	-0.197824	-0.0974283	0.00597184	-0.234899	0.0373494	-0.191253	10	7	9	10	10	7	-0.707873	-0.435275	-0.548298	-0.979804	-1.67826	-1.40192	-0.0566306	0
ABHD15	DR1_CD8_Mixed_Day11..DR1_CD8_NA_Day0	DR1_CD8_Mixed_Day11	DR1_CD8_NA_Day0	10	0.171478	0.159599	0.0208759	0.171478	0.197627	0.0988791	0.0208759	0.23251	0.0757639	7	10	8	9	8	10	-0.857382	-0.995617	-0.458825	-0.425405	-0.627207	-0.657848	-0.0790546	0
ABHD15	DR1_CD8_Mixed_Day18..DR1_CD8_NA_Day0	DR1_CD8_Mixed_Day18	DR1_CD8_NA_Day0	10	-1.16054	-1.01656	0.0208759	-1.80434	2.03955	-2.02002	0.0208759	2.19897	0.0757639	4	5	4	9	5	10	-0.843846	-0.60624	-0.458825	-1.12426	-0.961241	-0.657848	-0.0768389	-0.0357348
ABHD15	DR1_CD8_Mixed_Day21..DR1_CD8_NA_Day0	DR1_CD8_Mixed_Day21	DR1_CD8_NA_Day0	10	0.346049	0.512296	0.0208759	0.00651161	0.685135	0.00363853	0.0208759	1.75974	0.0757639	8	6	5	9	7	10	-1.27058	-0.899514	-0.458825	-0.104278	-0.103253	-0.657848	-0.151203	0
ABHD15	DR1_CD8_Mixed_Day4..DR1_CD8_NA_Day0	DR1_CD8_Mixed_Day4	DR1_CD8_NA_Day0	10	-0.0862036	-0.0447578	0.0208759	-0.15574	-0.0862036	-0.151076	0.0208759	-0.0447578	0.0757639	10	6	10	9	8	10	-1.48609	-1.3369	-0.458825	-0.587778	-0.664267	-0.657848	-0.191517	0
ABHD15	DR1_CD8_Mono_Day11..DR1_CD8_NA_Day0	DR1_CD8_Mono_Day11	DR1_CD8_NA_Day0	10	-1.08818	-0.893097	0.0208759	-1.50904	1.06747	-1.56595	0.0208759	1.08835	0.0757639	4	6	4	9	6	10	-0.87102	-0.557469	-0.458825	-1.73644	-1.30639	-0.657848	-0.0813423	-0.323188
ABHD15	DR1_CD8_Mono_Day18..DR1_CD8_NA_Day0	DR1_CD8_Mono_Day18	DR1_CD8_NA_Day0	10	0.597339	0.556217	0.0208759	0.461406	0.809068	0.349152	0.0208759	0.759959	0.0757639	7	8	8	9	8	10	-1.57386	-1.64743	-0.458825	-0.212138	-0.0942924	-0.657848	-0.210501	0
ABHD15	DR1_CD8_Mono_Day25..DR1_CD8_NA_Day0	DR1_CD8_Mono_Day25	DR1_CD8_NA_Day0	10	-0.765618	-0.439572	0.0208759	-3.46507	3.25501	-3.76956	0.0208759	3.41444	0.0757639	4	5	4	9	5	10	-0.736362	-0.580487	-0.458825	-0.747649	-0.59483	-0.657848	-0.0606068	0
ABHD15	DR1_CD8_Mono_Day4..DR1_CD8_NA_Day0	DR1_CD8_Mono_Day4	DR1_CD8_NA_Day0	10	-0.572956	-0.355054	0.0208759	-0.859294	-0.572956	-1.51373	0.0208759	0.381887	0.0757639	10	5	4	9	4	10	-0.1818	-0.269761	-0.458825	-1.45291	-1.39104	-0.657848	0	-0.169535
ABHD15	DR2_CD4_Mixed_Day14..DR2_CD4_NA_Day0	DR2_CD4_Mixed_Day14	DR2_CD4_NA_Day0	10	0.448607	0.229152	-0.137012	0.448607	0.6551	0.229152	-0.137012	0.583155	-0.00177287	6	10	5	7	10	10	-1.59552	-1.07173	-0.194485	-0.229061	-0.334565	-1.54585	-0.215167	0
ABHD15	DR2_CD4_Mixed_Day4..DR2_CD4_NA_Day0	DR2_CD4_Mixed_Day4	DR2_CD4_NA_Day0	10	0.170136	-0.0375276	-0.137012	-0.273976	0.410161	-0.0873134	-0.137012	-0.0375276	-0.00177287	6	4	10	7	8	10	-0.881411	-0.5357	-0.194485	-0.294803	-0.838041	-1.54585	-0.0832349	0
ABHD15	DR2_CD4_Mono_Day11..DR2_CD4_NA_Day0	DR2_CD4_Mono_Day11	DR2_CD4_NA_Day0	10	-0.270079	-0.125173	-0.137012	-0.358872	-0.265503	-0.516647	-0.137012	0.120528	-0.00177287	9	7	6	7	7	10	-0.305903	-0.243808	-0.194485	-1.3338	-0.884265	-1.54585	0	-0.113954
ABHD15	DR2_CD4_Mono_Day18..DR2_CD4_NA_Day0	DR2_CD4_Mono_Day18	DR2_CD4_NA_Day0	10	-1.03774	-0.985968	-0.137012	-1.37846	-1.03774	-1.51466	-0.137012	-0.985968	-0.00177287	10	7	10	7	7	10	-0.446901	-0.229833	-0.194485	-2.74263	-2.42732	-1.54585	-0.0194063	-1.04397
ABHD15	DR2_CD4_Mono_Day25..DR2_CD4_NA_Day0	DR2_CD4_Mono_Day25	DR2_CD4_NA_Day0	10	-2.05596	-2.43001	-0.137012	-2.60761	-2.05596	-2.95822	-0.137012	-2.43001	-0.00177287	10	6	10	7	6	10	-0.318844	-0.329965	-0.194485	-2.77249	-3.26711	-1.54585	-0.000636782	-1.06746
ABHD15	DR2_CD4_Mono_Day4..DR2_CD4_NA_Day0	DR2_CD4_Mono_Day4	DR2_CD4_NA_Day0	10	-0.681865	-0.54025	-0.137012	-0.802695	-0.681865	-0.629831	-0.137012	-0.54025	-0.00177287	10	9	10	7	9	10	-0.192644	-0.143229	-0.194485	-2.71858	-3.01316	-1.54585	0	-1.02546
ABHD15	DR2_CD8_Mixed_Day11..DR2_CD8_NA_Day0	DR2_CD8_Mixed_Day11	DR2_CD8_NA_Day0	10	0.35035	0.573617	-0.058252	-0.70491	1.08364	-0.818859	-0.0807662	1.0479	-0.0357379	5	5	5	9	4	9	-1.61225	-1.55803	-1.05549	-0.273815	-0.354586	-1.27887	-0.218267	0
ABHD15	DR2_CD8_Mixed_Day18..DR2_CD8_NA_Day0	DR2_CD8_Mixed_Day18	DR2_CD8_NA_Day0	10	0.145159	0.3312	-0.058252	-0.493095	0.145159	-0.882919	-0.0807662	0.3312	-0.0357379	10	5	10	9	4	9	-1.15471	-1.11735	-1.05549	-0.355477	-0.215038	-1.27887	-0.130456	0
ABHD15	DR2_CD8_Mixed_Day21..DR2_CD8_NA_Day0	DR2_CD8_Mixed_Day21	DR2_CD8_NA_Day0	10	0.409531	0.29898	-0.058252	-0.895776	1.93305	-0.449998	-0.0807662	2.01635	-0.0357379	4	5	4	9	5	9	-1.59079	-1.50485	-1.05549	-0.167289	-0.220097	-1.27887	-0.214272	0
ABHD15	DR2_CD8_Mixed_Day4..DR2_CD8_NA_Day0	DR2_CD8_Mixed_Day4	DR2_CD8_NA_Day0	10	0.0280473	0.102461	-0.058252	0.0280473	0.600776	0.102461	-0.0807662	0.495103	-0.0357379	4	10	4	9	10	9	-1.23647	-0.855154	-1.05549	-0.34753	-0.373793	-1.27887	-0.145708	0
ABHD15	DR2_CD8_Mono_Day11..DR2_CD8_NA_Day0	DR2_CD8_Mono_Day11	DR2_CD8_NA_Day0	10	-0.122271	-0.116524	-0.058252	-0.480784	-0.122271	-0.55464	-0.0807662	-0.116524	-0.0357379	10	8	10	9	8	9	-0.411767	-0.433049	-1.05549	-0.769438	-0.663795	-1.27887	-0.0147223	0
ABHD15	DR2_CD8_Mono_Day18..DR2_CD8_NA_Day0	DR2_CD8_Mono_Day18	DR2_CD8_NA_Day0	10	-0.237449	-0.267706	-0.058252	-0.350857	-0.0742903	-0.470353	-0.0807662	-0.0362714	-0.0357379	7	9	7	9	8	9	-0.530532	-0.457942	-1.05549	-1.58355	-1.16331	-1.27887	-0.0311809	-0.234606
ABHD15	DR2_CD8_Mono_Day25..DR2_CD8_NA_Day0	DR2_CD8_Mono_Day25	DR2_CD8_NA_Day0	10	-0.0669803	-0.178293	-0.058252	-0.0669803	0.317323	-0.178293	-0.0807662	0.763102	-0.0357379	7	10	7	9	10	9	-0.705537	-0.640647	-1.05549	-0.44919	-0.42871	-1.27887	-0.0562225	0
ABHD15	DR2_CD8_Mono_Day4..DR2_CD8_NA_Day0	DR2_CD8_Mono_Day4	DR2_CD8_NA_Day0	10	0.376658	0.274648	-0.058252	0.274413	0.639699	0.274648	-0.0807662	0.274648	-0.0357379	5	9	10	9	10	9	-1.21644	-1.06436	-1.05549	-0.210859	-0.287144	-1.27887	-0.142416	0
ABHD17A	DR1_CD4_Mixed_Day14..DR1_CD4_NA_Day0	DR1_CD4_Mixed_Day14	DR1_CD4_NA_Day0	9	-1.34626	-2.93804	-0.894714	-2.38593	-1.34626	-3.44072	-0.975398	-2.93804	-0.894714	9	6	9	9	5	6	-0.0453259	-0.030199	-0.0150102	-3.79456	-5.0156	-5.85576	0	-2.12509
ABHD17A	DR1_CD4_Mixed_Day4..DR1_CD4_NA_Day0	DR1_CD4_Mixed_Day4	DR1_CD4_NA_Day0	9	-1.33208	-2.2268	-0.894714	-1.99006	-1.33208	-2.52709	-0.975398	-2.2268	-0.894714	9	5	9	9	6	6	-0.0139877	-0.0107414	-0.0150102	-4.74122	-6.59409	-5.85576	0	-2.931
ABHD17A	DR1_CD4_Mono_Day11..DR1_CD4_NA_Day0	DR1_CD4_Mono_Day11	DR1_CD4_NA_Day0	9	-1.2861	-1.8682	-0.894714	-1.85418	-1.2861	-2.1952	-0.975398	-1.8682	-0.894714	9	6	9	9	7	6	-0.147219	-0.10661	-0.0150102	-2.96955	-4.84973	-5.85576	0	-1.41068
ABHD17A	DR1_CD4_Mono_Day18..DR1_CD4_NA_Day0	DR1_CD4_Mono_Day18	DR1_CD4_NA_Day0	9	-1.59936	-3.10626	-0.894714	-2.71596	-1.59936	-3.28592	-0.975398	-3.10626	-0.894714	9	6	9	9	6	6	-0.0746567	-0.0349123	-0.0150102	-2.83378	-4.9192	-5.85576	0	-1.29148
ABHD17A	DR1_CD4_Mono_Day4..DR1_CD4_NA_Day0	DR1_CD4_Mono_Day4	DR1_CD4_NA_Day0	9	-0.578477	-1.62514	-0.894714	-1.65598	0.0887998	-2.35618	-0.975398	-1.36409	-0.894714	4	4	8	9	5	6	-0.0778098	-0.00296216	-0.0150102	-3.55322	-4.62534	-5.85576	0	-1.91865
ABHD17A	DR1_CD8_Mixed_Day11..DR1_CD8_NA_Day0	DR1_CD8_Mixed_Day11	DR1_CD8_NA_Day0	9	-2.85877	-3.09534	-0.345555	-3.50087	-2.41454	-3.96008	-0.780252	-3.09534	-0.345555	8	5	9	9	6	4	-0.0063289	-0.00317735	-0.0571048	-4.44938	-5.15187	-2.68276	0	-2.68221
ABHD17A	DR1_CD8_Mixed_Day18..DR1_CD8_NA_Day0	DR1_CD8_Mixed_Day18	DR1_CD8_NA_Day0	9	-2.77545	-3.39593	-0.345555	-4.83135	-2.77545	-5.50312	-0.780252	-0.015104	-0.345555	9	4	4	9	5	4	-0.041145	-0.0407984	-0.0571048	-3.1257	-2.78571	-2.68276	0	-1.54671
ABHD17A	DR1_CD8_Mixed_Day21..DR1_CD8_NA_Day0	DR1_CD8_Mixed_Day21	DR1_CD8_NA_Day0	9	-4.39991	-5.06468	-0.345555	-4.44051	-4.39991	-5.49205	-0.780252	-5.06468	-0.345555	9	6	9	9	5	4	-0.0254914	-0.0210907	-0.0571048	-6.5132	-6.59726	-2.68276	0	-4.36606
ABHD17A	DR1_CD8_Mixed_Day4..DR1_CD8_NA_Day0	DR1_CD8_Mixed_Day4	DR1_CD8_NA_Day0	9	-1.21677	-2.13616	-0.345555	-1.22999	-1.21677	-2.98925	-0.780252	-2.13616	-0.345555	9	7	9	9	5	4	-0.0186212	-0.0207292	-0.0571048	-5.02386	-5.69701	-2.68276	0	-3.1606
ABHD17A	DR1_CD8_Mono_Day11..DR1_CD8_NA_Day0	DR1_CD8_Mono_Day11	DR1_CD8_NA_Day0	9	-1.75476	-2.37523	-0.345555	-5.14471	0.3313	-5.74619	-0.780252	0.0731827	-0.345555	4	4	4	9	4	4	-0.165173	-0.0207588	-0.0571048	-5.84922	-5.10799	-2.68276	0	-3.82813
ABHD17A	DR1_CD8_Mono_Day18..DR1_CD8_NA_Day0	DR1_CD8_Mono_Day18	DR1_CD8_NA_Day0	9	-3.69165	-4.61104	-0.345555	-4.39211	-3.69165	-5.14956	-0.780252	-4.61104	-0.345555	9	5	9	9	5	4	-0.0376946	-0.0324945	-0.0571048	-4.9208	-5.90451	-2.68276	0	-3.07884
ABHD17A	DR1_CD8_Mono_Day25..DR1_CD8_NA_Day0	DR1_CD8_Mono_Day25	DR1_CD8_NA_Day0	9	-1.13624	-2.05563	-0.345555	-4.2675	0.605444	-4.77326	-0.780252	0.181727	-0.345555	4	4	4	9	4	4	-0.142914	-0.086481	-0.0571048	-2.44335	-2.62909	-2.68276	0	-0.955537
ABHD17A	DR1_CD8_Mono_Day4..DR1_CD8_NA_Day0	DR1_CD8_Mono_Day4	DR1_CD8_NA_Day0	9	-1.9668	-2.37077	-0.345555	-2.10411	-1.85855	-2.99998	-0.780252	-2.37077	-0.345555	8	6	9	9	6	4	-0.0187297	-0.0255517	-0.0571048	-5.3771	-5.2741	-2.68276	0	-3.453
ABHD17A	DR2_CD4_Mixed_Day14..DR2_CD4_NA_Day0	DR2_CD4_Mixed_Day14	DR2_CD4_NA_Day0	9	-1.40296	-1.33306	-0.404917	-2.38179	-1.40296	-2.66039	-0.447017	-1.30042	-0.379093	9	6	8	7	7	6	-0.0168153	-0.00473174	-0.04797	-3.54865	-4.72175	-2.9558	0	-1.91522
ABHD17A	DR2_CD4_Mixed_Day4..DR2_CD4_NA_Day0	DR2_CD4_Mixed_Day4	DR2_CD4_NA_Day0	9	-0.94999	-1.69876	-0.404917	-1.76101	-0.94999	-2.00867	-0.447017	-1.69876	-0.379093	9	5	9	7	6	6	-0.0285688	-0.00893914	-0.04797	-3.60395	-5.74929	-2.9558	0	-1.96189
ABHD17A	DR2_CD4_Mono_Day11..DR2_CD4_NA_Day0	DR2_CD4_Mono_Day11	DR2_CD4_NA_Day0	9	-1.36817	-2.35109	-0.404917	-3.06932	-1.36817	-2.56898	-0.447017	-1.90522	-0.379093	9	4	8	7	7	6	-0.0258533	-0.00360601	-0.04797	-4.20108	-5.37799	-2.9558	0	-2.47013
ABHD17A	DR2_CD4_Mono_Day18..DR2_CD4_NA_Day0	DR2_CD4_Mono_Day18	DR2_CD4_NA_Day0	9	-2.3384	-2.74331	-0.404917	-3.25537	-2.3384	-5.30365	-0.447017	-2.74331	-0.379093	9	6	9	7	4	6	-0.0105612	-0.0100204	-0.04797	-4.6421	-4.6354	-2.9558	0	-2.84754
ABHD17A	DR2_CD4_Mono_Day25..DR2_CD4_NA_Day0	DR2_CD4_Mono_Day25	DR2_CD4_NA_Day0	9	-3.46707	-4.30792	-0.404917	-3.57489	-3.46707	-4.69317	-0.447017	-4.30792	-0.379093	9	7	9	7	6	6	-0.0442954	-0.0224164	-0.04797	-6.0481	-6.98763	-2.9558	0	-3.98787
ABHD17A	DR2_CD4_Mono_Day4..DR2_CD4_NA_Day0	DR2_CD4_Mono_Day4	DR2_CD4_NA_Day0	9	-1.82818	-1.693	-0.404917	-2.24352	-1.82818	-2.555	-0.447017	-1.693	-0.379093	9	5	9	7	6	6	-0.0169959	-0.00665741	-0.04797	-6.54967	-6.5369	-2.9558	0	-4.39466
ABHD17A	DR2_CD8_Mixed_Day11..DR2_CD8_NA_Day0	DR2_CD8_Mixed_Day11	DR2_CD8_NA_Day0	9	-1.67514	-2.19737	-0.325663	-4.53951	-1.67514	-4.84832	-0.423943	-2.19737	-0.325663	9	4	9	9	4	8	-0.0332197	-0.0205485	-0.0714208	-3.67045	-3.76256	-3.71181	0	-2.0182
ABHD17A	DR2_CD8_Mixed_Day18..DR2_CD8_NA_Day0	DR2_CD8_Mixed_Day18	DR2_CD8_NA_Day0	9	-2.83846	-3.49794	-0.325663	-4.06256	-2.83846	-4.38822	-0.423943	-3.49794	-0.325663	9	7	9	9	7	8	-0.0135667	-0.00401708	-0.0714208	-5.49902	-6.26189	-3.71181	0	-3.55212
ABHD17A	DR2_CD8_Mixed_Day21..DR2_CD8_NA_Day0	DR2_CD8_Mixed_Day21	DR2_CD8_NA_Day0	9	-2.64501	-2.85295	-0.325663	-2.64501	-2.64501	-3.3478	-0.423943	-2.85295	-0.325663	9	9	9	9	7	8	-0.01826	-0.0071977	-0.0714208	-4.45721	-5.1293	-3.71181	0	-2.68914
ABHD17A	DR2_CD8_Mixed_Day4..DR2_CD8_NA_Day0	DR2_CD8_Mixed_Day4	DR2_CD8_NA_Day0	9	-1.56674	-1.95391	-0.325663	-1.83609	-1.56674	-2.08699	-0.423943	-1.95391	-0.325663	9	6	9	9	7	8	-0.0342473	-0.0289914	-0.0714208	-6.78484	-7.65416	-3.71181	0	-4.57542
ABHD17A	DR2_CD8_Mono_Day11..DR2_CD8_NA_Day0	DR2_CD8_Mono_Day11	DR2_CD8_NA_Day0	9	-2.62927	-3.2052	-0.325663	-3.22776	-2.62927	-3.39616	-0.423943	-2.15506	-0.325663	9	6	7	9	8	8	-0.00419705	-0.00158456	-0.0714208	-4.06293	-4.11611	-3.71181	0	-2.35335
ABHD17A	DR2_CD8_Mono_Day18..DR2_CD8_NA_Day0	DR2_CD8_Mono_Day18	DR2_CD8_NA_Day0	9	-3.10778	-3.63	-0.325663	-3.45495	-3.10778	-3.69989	-0.423943	-3.63	-0.325663	9	8	9	9	8	8	-0.0125446	-0.00377714	-0.0714208	-4.07362	-4.58265	-3.71181	0	-2.36203
ABHD17A	DR2_CD8_Mono_Day25..DR2_CD8_NA_Day0	DR2_CD8_Mono_Day25	DR2_CD8_NA_Day0	9	-3.4136	-3.93583	-0.325663	-3.8846	-3.4136	-5.18226	-0.423943	-3.93583	-0.325663	9	7	9	9	5	8	-0.0126047	-0.00425704	-0.0714208	-2.94834	-3.33468	-3.71181	0	-1.39224
ABHD17A	DR2_CD8_Mono_Day4..DR2_CD8_NA_Day0	DR2_CD8_Mono_Day4	DR2_CD8_NA_Day0	9	-0.877751	-1.08568	-0.325663	-1.4399	-0.877751	-1.5239	-0.423943	-1.08568	-0.325663	9	7	9	9	8	8	-0.026879	-0.0239235	-0.0714208	-2.85187	-3.78557	-3.71181	0	-1.30741
ABHD17C	DR1_CD4_Mixed_Day14..DR1_CD4_NA_Day0	DR1_CD4_Mixed_Day14	DR1_CD4_NA_Day0	10	-0.437196	-0.335855	-0.109631	-0.732097	-0.437196	-0.616038	-0.332556	-0.335855	0.284475	10	8	10	4	8	5	-0.562523	-0.768564	-0.619334	-1.30362	-0.968041	-0.752703	-0.0353215	-0.100853
ABHD17C	DR1_CD4_Mixed_Day4..DR1_CD4_NA_Day0	DR1_CD4_Mixed_Day4	DR1_CD4_NA_Day0	10	-0.0640655	0.0312826	-0.109631	-0.691376	0.245987	0.0145836	-0.332556	0.0580714	0.284475	5	4	7	4	9	5	-0.4283	-0.690203	-0.619334	-0.997473	-1.12224	-0.752703	-0.0168539	-0.0012495
ABHD17C	DR1_CD4_Mono_Day11..DR1_CD4_NA_Day0	DR1_CD4_Mono_Day11	DR1_CD4_NA_Day0	10	0.00852856	0.0770456	-0.109631	-0.354196	0.00852856	0.0030199	-0.332556	0.0770456	0.284475	10	7	10	4	9	5	-0.676871	-0.730897	-0.619334	-0.394071	-0.60193	-0.752703	-0.0522382	0
ABHD17C	DR1_CD4_Mono_Day18..DR1_CD4_NA_Day0	DR1_CD4_Mono_Day18	DR1_CD4_NA_Day0	10	-0.511735	-0.369756	-0.109631	-1.10329	-0.499622	-0.45745	-0.332556	-0.282063	0.284475	9	6	9	4	9	5	-0.361706	-0.596568	-0.619334	-0.940383	-0.994027	-0.752703	-0.00720432	0
ABHD17C	DR1_CD4_Mono_Day4..DR1_CD4_NA_Day0	DR1_CD4_Mono_Day4	DR1_CD4_NA_Day0	10	0.152122	0.00304451	-0.109631	-0.78948	0.455496	-0.0818717	-0.332556	0.295352	0.284475	4	4	5	4	9	5	-0.911999	-0.34492	-0.619334	-0.340302	-0.423033	-0.752703	-0.0881518	0
ABHD17C	DR1_CD8_Mixed_Day11..DR1_CD8_NA_Day0	DR1_CD8_Mixed_Day11	DR1_CD8_NA_Day0	10	0.196202	0.0611657	-0.048233	0.196202	0.521554	0.0611657	-0.048233	0.155614	0.0038485	8	10	9	8	10	10	-1.09635	-0.864621	-0.429375	-0.656144	-0.837455	-0.856067	-0.120292	0
ABHD17C	DR1_CD8_Mixed_Day18..DR1_CD8_NA_Day0	DR1_CD8_Mixed_Day18	DR1_CD8_NA_Day0	10	0.162144	-0.126807	-0.048233	0.162144	0.728704	-0.126807	-0.048233	0.13633	0.0038485	5	10	9	8	10	10	-0.651416	-0.503648	-0.429375	-1.01605	-1.04442	-0.856067	-0.0485229	-0.0055765
ABHD17C	DR1_CD8_Mixed_Day21..DR1_CD8_NA_Day0	DR1_CD8_Mixed_Day21	DR1_CD8_NA_Day0	10	0.399542	0.447813	-0.048233	0.293728	0.399542	0.353205	-0.048233	0.447813	0.0038485	10	8	10	8	9	10	-2.0349	-2.36477	-0.429375	-0.200218	-0.497052	-0.856067	-0.299401	0
ABHD17C	DR1_CD8_Mixed_Day4..DR1_CD8_NA_Day0	DR1_CD8_Mixed_Day4	DR1_CD8_NA_Day0	10	0.0227167	-0.0397182	-0.048233	-0.243173	0.032016	-0.0435955	-0.048233	-0.0358408	0.0038485	9	6	9	8	9	10	-0.747865	-0.890769	-0.429375	-0.332536	-0.981189	-0.856067	-0.0622896	0
ABHD17C	DR1_CD8_Mono_Day11..DR1_CD8_NA_Day0	DR1_CD8_Mono_Day11	DR1_CD8_NA_Day0	10	0.570792	0.346159	-0.048233	0.570792	0.579708	0.245424	-0.048233	0.446893	0.0038485	9	10	9	8	9	10	-1.59052	-1.58326	-0.429375	-0.264299	-0.525429	-0.856067	-0.214185	0
ABHD17C	DR1_CD8_Mono_Day18..DR1_CD8_NA_Day0	DR1_CD8_Mono_Day18	DR1_CD8_NA_Day0	10	0.265111	0.326362	-0.048233	-0.0943536	0.316754	0.326362	-0.048233	0.326362	0.0038485	9	6	10	8	10	10	-1.56454	-1.60653	-0.429375	-0.16437	-0.500366	-0.856067	-0.208338	0
ABHD17C	DR1_CD8_Mono_Day25..DR1_CD8_NA_Day0	DR1_CD8_Mono_Day25	DR1_CD8_NA_Day0	10	0.373728	-0.139702	-0.048233	0.373728	0.718637	-0.139702	-0.048233	0.290711	0.0038485	9	10	8	8	10	10	-0.743542	-0.827499	-0.429375	-1.19126	-1.16602	-0.856067	-0.0616661	-0.0572499
ABHD17C	DR1_CD8_Mono_Day4..DR1_CD8_NA_Day0	DR1_CD8_Mono_Day4	DR1_CD8_NA_Day0	10	-0.0216454	0.0322504	-0.048233	-0.0785052	0.0352145	0.0322504	-0.048233	0.189882	0.0038485	9	9	9	8	10	10	-0.815611	-0.731492	-0.429375	-0.463955	-0.938256	-0.856067	-0.0719973	0
ABHD17C	DR2_CD4_Mixed_Day14..DR2_CD4_NA_Day0	DR2_CD4_Mixed_Day14	DR2_CD4_NA_Day0	10	-0.0855757	-0.118847	-0.0555275	-0.0855757	-0.0855757	-0.153154	-0.258677	-0.118847	-0.0253301	10	10	10	9	9	4	-0.850637	-1.12502	-0.537765	-0.92662	-1.3992	-0.553432	-0.0778424	0
ABHD17C	DR2_CD4_Mixed_Day4..DR2_CD4_NA_Day0	DR2_CD4_Mixed_Day4	DR2_CD4_NA_Day0	10	-0.170399	-0.0574641	-0.0555275	-0.170399	0.297624	-0.732745	-0.258677	-0.0574641	-0.0253301	4	10	10	9	4	4	-0.347647	-0.301894	-0.537765	-0.768087	-0.62843	-0.553432	-0.00502027	0
ABHD17C	DR2_CD4_Mono_Day11..DR2_CD4_NA_Day0	DR2_CD4_Mono_Day11	DR2_CD4_NA_Day0	10	0.32046	0.139929	-0.0555275	0.32046	0.511509	0.11992	-0.258677	0.206387	-0.0253301	5	10	7	9	8	4	-1.06567	-1.05802	-0.537765	-0.465094	-0.711119	-0.553432	-0.11483	0
ABHD17C	DR2_CD4_Mono_Day18..DR2_CD4_NA_Day0	DR2_CD4_Mono_Day18	DR2_CD4_NA_Day0	10	-0.333944	-0.0116523	-0.0555275	-0.929149	-0.254918	-0.0116523	-0.258677	0.240588	-0.0253301	9	6	6	9	10	4	-0.356224	-0.437901	-0.537765	-0.694985	-0.672282	-0.553432	-0.00635164	0
ABHD17C	DR2_CD4_Mono_Day25..DR2_CD4_NA_Day0	DR2_CD4_Mono_Day25	DR2_CD4_NA_Day0	10	0.108625	-0.141648	-0.0555275	-0.0394845	0.333482	-0.66822	-0.258677	-0.141648	-0.0253301	6	9	10	9	8	4	-0.491133	-0.510614	-0.537765	-0.678074	-0.532732	-0.553432	-0.0255037	0
ABHD17C	DR2_CD4_Mono_Day4..DR2_CD4_NA_Day0	DR2_CD4_Mono_Day4	DR2_CD4_NA_Day0	10	-0.00702041	0.00966655	-0.0555275	-0.771714	0.593483	0.00966655	-0.258677	0.00966655	-0.0253301	5	4	10	9	10	4	-0.447126	-0.437759	-0.537765	-1.68013	-0.622048	-0.553432	-0.0194331	-0.289655
ABHD17C	DR2_CD8_Mixed_Day11..DR2_CD8_NA_Day0	DR2_CD8_Mixed_Day11	DR2_CD8_NA_Day0	10	0.0343959	0.351308	0.0781395	0.0343959	0.878344	0.351308	0.0781395	0.557335	0.0781395	4	10	6	10	10	10	-0.628969	-0.875611	-0.888299	-0.392775	-0.391099	-0.198565	-0.0450816	0
ABHD17C	DR2_CD8_Mixed_Day18..DR2_CD8_NA_Day0	DR2_CD8_Mixed_Day18	DR2_CD8_NA_Day0	10	0.0449054	-0.00284597	0.0781395	0.0449054	0.144398	-0.00284597	0.0781395	0.0312604	0.0781395	9	10	9	10	10	10	-0.853749	-1.14112	-0.888299	-0.503056	-0.499768	-0.198565	-0.0783262	0
ABHD17C	DR2_CD8_Mixed_Day21..DR2_CD8_NA_Day0	DR2_CD8_Mixed_Day21	DR2_CD8_NA_Day0	10	0.273738	0.119816	0.0781395	0.241113	0.312578	-0.11663	0.0781395	0.499337	0.0781395	7	9	6	10	8	10	-0.827301	-0.591493	-0.888299	-0.944893	-0.569136	-0.198565	-0.0739789	0
ABHD17C	DR2_CD8_Mixed_Day4..DR2_CD8_NA_Day0	DR2_CD8_Mixed_Day4	DR2_CD8_NA_Day0	10	0.10528	0.197546	0.0781395	0.00412747	0.10528	0.0720712	0.0781395	0.22563	0.0781395	10	6	9	10	6	10	-1.26583	-1.45292	-0.888299	-0.188491	-0.0963618	-0.198565	-0.1508	0
ABHD17C	DR2_CD8_Mono_Day11..DR2_CD8_NA_Day0	DR2_CD8_Mono_Day11	DR2_CD8_NA_Day0	10	0.0268819	0.134735	0.0781395	-0.332941	0.392639	-0.345099	0.0781395	1.64599	0.0781395	8	5	4	10	6	10	-0.787108	-0.865973	-0.888299	-0.276246	-0.202193	-0.198565	-0.067958	0
ABHD17C	DR2_CD8_Mono_Day18..DR2_CD8_NA_Day0	DR2_CD8_Mono_Day18	DR2_CD8_NA_Day0	10	-0.164543	-0.138405	0.0781395	-0.536361	-0.11224	-0.843288	0.0781395	0.137994	0.0781395	9	8	9	10	7	10	-0.55825	-0.815473	-0.888299	-0.597552	-0.436418	-0.198565	-0.0348541	0
ABHD17C	DR2_CD8_Mono_Day25..DR2_CD8_NA_Day0	DR2_CD8_Mono_Day25	DR2_CD8_NA_Day0	10	-0.434571	-0.162825	0.0781395	-0.494001	0.163239	-0.481415	0.0781395	0.468482	0.0781395	8	9	8	10	9	10	-0.764657	-0.78446	-0.888299	-0.622515	-0.770782	-0.198565	-0.0647353	0
ABHD17C	DR2_CD8_Mono_Day4..DR2_CD8_NA_Day0	DR2_CD8_Mono_Day4	DR2_CD8_NA_Day0	10	0.24664	0.570285	0.0781395	-0.587045	1.16052	-0.679731	0.0781395	1.17178	0.0781395	4	4	5	10	4	10	-1.17583	-2.31713	-0.888299	-0.19203	-0.180302	-0.198565	-0.134364	0
ABHD4	DR1_CD4_Mixed_Day14..DR1_CD4_NA_Day0	DR1_CD4_Mixed_Day14	DR1_CD4_NA_Day0	10	-0.0397209	0.189489	0.0827171	-0.367879	0.101023	0.189489	-0.526038	0.29936	0.252747	9	8	7	5	10	4	-0.356375	-0.873458	-0.716228	-0.687719	-0.735312	-0.796364	-0.00636416	0
ABHD4	DR1_CD4_Mixed_Day4..DR1_CD4_NA_Day0	DR1_CD4_Mixed_Day4	DR1_CD4_NA_Day0	10	-0.128991	0.00113014	0.0827171	-0.262033	-0.128991	-0.106343	-0.526038	0.0641499	0.252747	10	7	8	5	7	4	-0.27819	-0.639397	-0.716228	-0.844218	-0.426308	-0.796364	0	0
ABHD4	DR1_CD4_Mono_Day11..DR1_CD4_NA_Day0	DR1_CD4_Mono_Day11	DR1_CD4_NA_Day0	10	-0.149751	0.278537	0.0827171	-0.686512	0.518784	-2.45301	-0.526038	0.799223	0.252747	4	5	5	5	4	4	-0.540065	-1.07734	-0.716228	-0.608176	-0.2897	-0.796364	-0.0325061	0
ABHD4	DR1_CD4_Mono_Day18..DR1_CD4_NA_Day0	DR1_CD4_Mono_Day18	DR1_CD4_NA_Day0	10	0.675546	0.764648	0.0827171	-1.30691	2.02951	-1.45061	-0.526038	2.03105	0.252747	4	4	5	5	4	4	-1.59446	-1.48232	-0.716228	-0.0718294	-0.350939	-0.796364	-0.214972	0
ABHD4	DR1_CD4_Mono_Day4..DR1_CD4_NA_Day0	DR1_CD4_Mono_Day4	DR1_CD4_NA_Day0	10	0.136836	0.340282	0.0827171	-0.0131139	0.176475	-0.640696	-0.526038	0.874879	0.252747	9	6	4	5	4	4	-1.28679	-2.20407	-0.716228	-0.122148	-0.561166	-0.796364	-0.154402	0
ABHD4	DR1_CD8_Mixed_Day11..DR1_CD8_NA_Day0	DR1_CD8_Mixed_Day11	DR1_CD8_NA_Day0	10	0.190438	0.0807782	-0.100764	0.127784	0.29044	-0.307708	-0.237922	0.0807782	-0.0152729	7	8	10	9	8	5	-1.0483	-0.651886	-0.403074	-0.55724	-0.561875	-0.83125	-0.111613	0
ABHD4	DR1_CD8_Mixed_Day18..DR1_CD8_NA_Day0	DR1_CD8_Mixed_Day18	DR1_CD8_NA_Day0	10	-0.160586	-0.212096	-0.100764	-2.29476	-0.160586	-2.71977	-0.237922	2.86347	-0.0152729	10	4	5	9	4	5	-0.35121	-0.397227	-0.403074	-0.454833	-0.525891	-0.83125	-0.00557028	0
ABHD4	DR1_CD8_Mixed_Day21..DR1_CD8_NA_Day0	DR1_CD8_Mixed_Day21	DR1_CD8_NA_Day0	10	0.427263	0.170555	-0.100764	0.427263	0.427263	-0.201816	-0.237922	0.170555	-0.0152729	10	10	10	9	7	5	-1.07433	-1.15862	-0.403074	-0.193549	-0.275745	-0.83125	-0.116327	0
ABHD4	DR1_CD8_Mixed_Day4..DR1_CD8_NA_Day0	DR1_CD8_Mixed_Day4	DR1_CD8_NA_Day0	10	0.135424	-0.21613	-0.100764	-0.422156	0.710658	-0.407757	-0.237922	-0.21613	-0.0152729	4	4	10	9	6	5	-1.35788	-0.592794	-0.403074	-0.624402	-0.963532	-0.83125	-0.167364	0
ABHD4	DR1_CD8_Mono_Day11..DR1_CD8_NA_Day0	DR1_CD8_Mono_Day11	DR1_CD8_NA_Day0	10	0.190397	0.117569	-0.100764	-0.0137515	0.200809	-0.00549628	-0.237922	0.301592	-0.0152729	8	7	8	9	7	5	-0.820138	-0.843408	-0.403074	-0.468165	-0.290979	-0.83125	-0.0725894	0
ABHD4	DR1_CD8_Mono_Day18..DR1_CD8_NA_Day0	DR1_CD8_Mono_Day18	DR1_CD8_NA_Day0	10	0.435303	0.572882	-0.100764	0.435303	0.871233	0.343199	-0.237922	0.620272	-0.0152729	8	10	7	9	7	5	-1.7092	-1.41196	-0.403074	-0.14922	-0.163443	-0.83125	-0.236889	0
ABHD4	DR1_CD8_Mono_Day25..DR1_CD8_NA_Day0	DR1_CD8_Mono_Day25	DR1_CD8_NA_Day0	10	-1.28996	-1.45753	-0.100764	-2.74268	-1.26924	-2.95477	-0.237922	-1.45753	-0.0152729	9	6	10	9	6	5	-0.403599	-0.230465	-0.403074	-1.00383	-1.00424	-0.83125	-0.0134698	-0.00262171
ABHD4	DR1_CD8_Mono_Day4..DR1_CD8_NA_Day0	DR1_CD8_Mono_Day4	DR1_CD8_NA_Day0	10	0.0709173	0.109993	-0.100764	-0.357523	0.957642	-0.436735	-0.237922	0.109993	-0.0152729	4	5	10	9	5	5	-1.36812	-0.853797	-0.403074	-0.259239	-0.307186	-0.83125	-0.169619	0
ABHD4	DR2_CD4_Mixed_Day14..DR2_CD4_NA_Day0	DR2_CD4_Mixed_Day14	DR2_CD4_NA_Day0	10	-0.0558877	0.0840035	-0.0297192	-0.236719	1.2443	0.0691676	-0.809665	0.126592	0.21984	4	6	8	5	9	4	-1.47376	-1.22235	-0.364437	-0.466055	-0.807206	-0.622197	-0.189119	0
ABHD4	DR2_CD4_Mixed_Day4..DR2_CD4_NA_Day0	DR2_CD4_Mixed_Day4	DR2_CD4_NA_Day0	10	0.407606	-0.136062	-0.0297192	-0.226361	0.733388	-0.436454	-0.809665	-0.0645751	0.21984	5	4	9	5	5	4	-2.48718	-0.323593	-0.364437	-0.107466	-0.648735	-0.622197	-0.389545	0
ABHD4	DR2_CD4_Mono_Day11..DR2_CD4_NA_Day0	DR2_CD4_Mono_Day11	DR2_CD4_NA_Day0	10	-0.38313	-0.352448	-0.0297192	-0.758053	1.00757	-0.450712	-0.809665	-0.29283	0.21984	4	6	8	5	7	4	-0.39504	-0.410283	-0.364437	-1.09319	-1.45562	-0.622197	-0.0120644	-0.0265303
ABHD4	DR2_CD4_Mono_Day18..DR2_CD4_NA_Day0	DR2_CD4_Mono_Day18	DR2_CD4_NA_Day0	10	0.186204	0.324513	-0.0297192	-1.69401	1.60037	-0.0361885	-0.809665	0.917165	0.21984	4	5	5	5	7	4	-0.739021	-0.892962	-0.364437	-0.155894	-0.131929	-0.622197	-0.0609524	0
ABHD4	DR2_CD4_Mono_Day25..DR2_CD4_NA_Day0	DR2_CD4_Mono_Day25	DR2_CD4_NA_Day0	10	-0.231692	-0.0339363	-0.0297192	-1.12992	2.2605	-1.05004	-0.809665	0.721861	0.21984	4	6	7	5	6	4	-0.710119	-0.724458	-0.364437	-0.456842	-0.284663	-0.622197	-0.0569214	0
ABHD4	DR2_CD4_Mono_Day4..DR2_CD4_NA_Day0	DR2_CD4_Mono_Day4	DR2_CD4_NA_Day0	10	-0.103568	-0.18492	-0.0297192	-0.46296	-0.0605348	-0.542279	-0.809665	-0.18492	0.21984	9	4	10	5	7	4	-0.389103	-0.136696	-0.364437	-0.595318	-1.04397	-0.622197	-0.0111131	0
ABHD4	DR2_CD8_Mixed_Day11..DR2_CD8_NA_Day0	DR2_CD8_Mixed_Day11	DR2_CD8_NA_Day0	10	-0.651165	-0.459266	0.0148274	-0.715503	-0.651165	-0.516299	0.0148274	-0.459266	0.0901277	10	8	10	8	8	10	-0.350704	-0.320851	-0.646817	-2.35223	-1.72584	-0.570261	-0.00548984	-0.748351
ABHD4	DR2_CD8_Mixed_Day18..DR2_CD8_NA_Day0	DR2_CD8_Mixed_Day18	DR2_CD8_NA_Day0	10	-0.746433	-0.81724	0.0148274	-1.04115	-0.746433	-1.35889	0.0148274	-0.413655	0.0901277	10	8	9	8	5	10	-0.253344	-0.304339	-0.646817	-1.35408	-1.24091	-0.570261	0	-0.123072
ABHD4	DR2_CD8_Mixed_Day21..DR2_CD8_NA_Day0	DR2_CD8_Mixed_Day21	DR2_CD8_NA_Day0	10	-1.15229	-0.95309	0.0148274	-1.81117	-1.06308	-1.85001	0.0148274	-0.819151	0.0901277	9	7	9	8	7	10	-0.252814	-0.202091	-0.646817	-1.54571	-1.44956	-0.570261	0	-0.214646
ABHD4	DR2_CD8_Mixed_Day4..DR2_CD8_NA_Day0	DR2_CD8_Mixed_Day4	DR2_CD8_NA_Day0	10	-0.409158	-0.453678	0.0148274	-0.738323	-0.409158	-0.686747	0.0148274	-0.453678	0.0901277	10	7	10	8	7	10	-0.235031	-0.279255	-0.646817	-1.53205	-2.16645	-0.570261	0	-0.207766
ABHD4	DR2_CD8_Mono_Day11..DR2_CD8_NA_Day0	DR2_CD8_Mono_Day11	DR2_CD8_NA_Day0	10	-0.109388	-3.99659e-05	0.0148274	-0.587756	-0.109388	-0.6999	0.0148274	-3.99659e-05	0.0901277	10	5	10	8	5	10	-1.258	-1.41173	-0.646817	-0.542303	-0.464563	-0.570261	-0.149249	0
ABHD4	DR2_CD8_Mono_Day18..DR2_CD8_NA_Day0	DR2_CD8_Mono_Day18	DR2_CD8_NA_Day0	10	0.241016	-0.102486	0.0148274	-1.39028	1.62454	-1.37416	0.0148274	1.67189	0.0901277	4	4	4	8	4	10	-0.765634	-0.914123	-0.646817	-0.584258	-0.478541	-0.570261	-0.0648158	0
ABHD4	DR2_CD8_Mono_Day25..DR2_CD8_NA_Day0	DR2_CD8_Mono_Day25	DR2_CD8_NA_Day0	10	1.03435	0.772364	0.0148274	1.03435	2.43085	0.548203	0.0148274	1.92669	0.0901277	4	10	7	8	9	10	-1.60737	-1.34383	-0.646817	-0.11921	-0.114781	-0.570261	-0.217149	0
ABHD4	DR2_CD8_Mono_Day4..DR2_CD8_NA_Day0	DR2_CD8_Mono_Day4	DR2_CD8_NA_Day0	10	0.271888	0.307464	0.0148274	0.111814	0.414625	0.281614	0.0148274	0.74287	0.0901277	8	6	7	8	9	10	-1.63247	-1.437	-0.646817	-0.105026	-0.172931	-0.570261	-0.222014	0
ABHD6	DR1_CD4_Mixed_Day14..DR1_CD4_NA_Day0	DR1_CD4_Mixed_Day14	DR1_CD4_NA_Day0	10	0.388585	0.364276	0.0554992	0.388585	0.388585	0.364276	-0.0204299	0.364276	0.0761528	10	10	10	9	10	8	-2.04491	-2.41266	-0.657911	-0.676093	-0.715639	-0.6409	-0.30115	0
ABHD6	DR1_CD4_Mixed_Day4..DR1_CD4_NA_Day0	DR1_CD4_Mixed_Day4	DR1_CD4_NA_Day0	10	0.209313	0.253294	0.0554992	0.209313	0.269521	0.25266	-0.0204299	0.253294	0.0761528	8	10	10	9	9	8	-1.40105	-1.38894	-0.657911	-0.16337	-0.231621	-0.6409	-0.175874	0
ABHD6	DR1_CD4_Mono_Day11..DR1_CD4_NA_Day0	DR1_CD4_Mono_Day11	DR1_CD4_NA_Day0	10	0.120973	0.0310555	0.0554992	0.120973	0.549271	0.0310555	-0.0204299	0.0310555	0.0761528	4	10	10	9	10	8	-0.707109	-0.90992	-0.657911	-0.519235	-0.916905	-0.6409	-0.0565404	0
ABHD6	DR1_CD4_Mono_Day18..DR1_CD4_NA_Day0	DR1_CD4_Mono_Day18	DR1_CD4_NA_Day0	10	0.196998	0.114276	0.0554992	0.125548	0.299539	0.114276	-0.0204299	0.455292	0.0761528	8	9	7	9	10	8	-0.903932	-0.858686	-0.657911	-0.613142	-0.691368	-0.6409	-0.0865097	0
ABHD6	DR1_CD4_Mono_Day4..DR1_CD4_NA_Day0	DR1_CD4_Mono_Day4	DR1_CD4_NA_Day0	10	-0.172278	-0.126596	0.0554992	-0.500098	-0.172278	-0.603474	-0.0204299	-0.126596	0.0761528	10	6	10	9	4	8	-0.72334	-0.749531	-0.657911	-0.841857	-0.815876	-0.6409	-0.0586968	0
ABHD6	DR1_CD8_Mixed_Day11..DR1_CD8_NA_Day0	DR1_CD8_Mixed_Day11	DR1_CD8_NA_Day0	10	0.715383	0.682255	-0.0688107	0.715383	1.03688	0.682255	-0.0688107	1.08957	-0.0688107	5	10	5	10	10	10	-1.83837	-1.83204	-1.09596	-0.190626	-0.16337	-1.03824	-0.260977	0
ABHD6	DR1_CD8_Mixed_Day18..DR1_CD8_NA_Day0	DR1_CD8_Mixed_Day18	DR1_CD8_NA_Day0	10	-0.160786	-0.214116	-0.0688107	-0.442571	-0.0912627	-0.214116	-0.0688107	-0.192457	-0.0688107	9	7	9	10	10	10	-0.965006	-0.968055	-1.09596	-0.687827	-0.656841	-1.03824	-0.0970427	0
ABHD6	DR1_CD8_Mixed_Day21..DR1_CD8_NA_Day0	DR1_CD8_Mixed_Day21	DR1_CD8_NA_Day0	10	1.06234	1.27694	-0.0688107	1.06234	1.32202	1.27694	-0.0688107	1.43043	-0.0688107	8	10	6	10	10	10	-2.9729	-2.62713	-1.09596	-0.087706	-0.0765098	-1.03824	-0.493339	0
ABHD6	DR1_CD8_Mixed_Day4..DR1_CD8_NA_Day0	DR1_CD8_Mixed_Day4	DR1_CD8_NA_Day0	10	-0.199837	-0.118018	-0.0688107	-0.297495	-0.199837	-0.197946	-0.0688107	-0.118018	-0.0688107	10	6	10	10	8	10	-0.736889	-0.6831	-1.09596	-0.929897	-0.99843	-1.03824	-0.0606712	0
ABHD6	DR1_CD8_Mono_Day11..DR1_CD8_NA_Day0	DR1_CD8_Mono_Day11	DR1_CD8_NA_Day0	10	-0.506118	-0.636856	-0.0688107	-0.824381	-0.379304	-0.809721	-0.0688107	-0.546065	-0.0688107	9	6	9	10	6	10	-0.576385	-0.688987	-1.09596	-0.777147	-0.96156	-1.03824	-0.0372554	0
ABHD6	DR1_CD8_Mono_Day18..DR1_CD8_NA_Day0	DR1_CD8_Mono_Day18	DR1_CD8_NA_Day0	10	0.96592	0.952924	-0.0688107	0.96592	1.14736	0.952924	-0.0688107	1.40949	-0.0688107	7	10	7	10	10	10	-2.60405	-2.84765	-1.09596	-0.0631124	-0.0526534	-1.03824	-0.412379	0
ABHD6	DR1_CD8_Mono_Day25..DR1_CD8_NA_Day0	DR1_CD8_Mono_Day25	DR1_CD8_NA_Day0	10	0.379543	0.2869	-0.0688107	-0.511104	0.511863	0.2869	-0.0688107	0.395736	-0.0688107	6	8	9	10	10	10	-0.780226	-0.73235	-1.09596	-0.606566	-0.665757	-1.03824	-0.0668488	0
ABHD6	DR1_CD8_Mono_Day4..DR1_CD8_NA_Day0	DR1_CD8_Mono_Day4	DR1_CD8_NA_Day0	10	-0.532173	-0.555852	-0.0688107	-0.593101	-0.532173	-0.681713	-0.0688107	-0.555852	-0.0688107	10	8	10	10	7	10	-0.718624	-0.726015	-1.09596	-2.15891	-1.67319	-1.03824	-0.0580981	-0.605926
ABHD6	DR2_CD4_Mixed_Day14..DR2_CD4_NA_Day0	DR2_CD4_Mixed_Day14	DR2_CD4_NA_Day0	10	0.0461246	0.161243	-0.104952	-0.114796	0.0461246	0.0877346	-0.211749	0.236139	0.0172797	10	8	8	7	9	6	-1.15662	-0.793914	-0.270807	-0.419867	-0.718475	-0.812495	-0.130816	0
ABHD6	DR2_CD4_Mixed_Day4..DR2_CD4_NA_Day0	DR2_CD4_Mixed_Day4	DR2_CD4_NA_Day0	10	-0.0807228	-0.205038	-0.104952	-0.0828524	-0.0807228	-0.290406	-0.211749	-0.191862	0.0172797	10	9	9	7	6	6	-0.458651	-0.294358	-0.270807	-1.04845	-1.0294	-0.812495	-0.0210114	-0.0138368
ABHD6	DR2_CD4_Mono_Day11..DR2_CD4_NA_Day0	DR2_CD4_Mono_Day11	DR2_CD4_NA_Day0	10	-0.184985	-0.183402	-0.104952	-0.184985	-0.184985	-0.253693	-0.211749	-0.183402	0.0172797	10	10	10	7	7	6	-1.5112	-0.653589	-0.270807	-0.661413	-0.818297	-0.812495	-0.196967	0
ABHD6	DR2_CD4_Mono_Day18..DR2_CD4_NA_Day0	DR2_CD4_Mono_Day18	DR2_CD4_NA_Day0	10	-0.218993	-0.307697	-0.104952	-0.489421	-0.218993	-0.623583	-0.211749	0.00818973	0.0172797	10	8	9	7	9	6	-0.964783	-0.677306	-0.270807	-0.951756	-0.871286	-0.812495	-0.0969997	0
ABHD6	DR2_CD4_Mono_Day25..DR2_CD4_NA_Day0	DR2_CD4_Mono_Day25	DR2_CD4_NA_Day0	10	-0.612766	-0.530721	-0.104952	-0.69692	-0.407158	-0.717839	-0.211749	-0.00951909	0.0172797	8	7	8	7	9	6	-0.571531	-0.594767	-0.270807	-0.885596	-0.798291	-0.812495	-0.0365986	0
ABHD6	DR2_CD4_Mono_Day4..DR2_CD4_NA_Day0	DR2_CD4_Mono_Day4	DR2_CD4_NA_Day0	10	0.0534232	-0.0715414	-0.104952	-0.0938754	0.164221	-0.254557	-0.211749	-0.0715414	0.0172797	6	8	10	7	7	6	-0.551007	-0.563509	-0.270807	-0.469904	-0.958997	-0.812495	-0.0340211	0
ABHD6	DR2_CD8_Mixed_Day11..DR2_CD8_NA_Day0	DR2_CD8_Mixed_Day11	DR2_CD8_NA_Day0	10	0.404345	0.340247	0.0977928	0.404345	0.551457	0.340247	0.0977928	0.340247	0.196975	9	10	10	6	10	10	-1.54482	-1.77818	-0.704567	-0.461538	-0.414476	-0.773255	-0.204277	0
ABHD6	DR2_CD8_Mixed_Day18..DR2_CD8_NA_Day0	DR2_CD8_Mixed_Day18	DR2_CD8_NA_Day0	10	0.644915	0.662864	0.0977928	0.644915	1.09997	0.502886	0.0977928	0.7664	0.196975	7	10	7	6	8	10	-1.42295	-1.5066	-0.704567	-0.188818	-0.157415	-0.773255	-0.18006	0
ABHD6	DR2_CD8_Mixed_Day21..DR2_CD8_NA_Day0	DR2_CD8_Mixed_Day21	DR2_CD8_NA_Day0	10	0.534417	0.353764	0.0977928	0.120998	0.534417	0.0242857	0.0977928	0.353764	0.196975	10	8	10	6	8	10	-2.03788	-2.01918	-0.704567	-0.413696	-0.319525	-0.773255	-0.300006	0
ABHD6	DR2_CD8_Mixed_Day4..DR2_CD8_NA_Day0	DR2_CD8_Mixed_Day4	DR2_CD8_NA_Day0	10	0.0910853	0.0802531	0.0977928	-0.0175397	0.164209	-0.0482514	0.0977928	0.0830267	0.196975	9	8	9	6	7	10	-0.739826	-1.53318	-0.704567	-0.280222	-0.498782	-0.773255	-0.0610659	0
ABHD6	DR2_CD8_Mono_Day11..DR2_CD8_NA_Day0	DR2_CD8_Mono_Day11	DR2_CD8_NA_Day0	10	0.536848	0.606352	0.0977928	0.536848	0.601993	0.606352	0.0977928	0.610479	0.196975	9	10	9	6	10	10	-1.64331	-1.99201	-0.704567	-0.605635	-0.724756	-0.773255	-0.22338	0
ABHD6	DR2_CD8_Mono_Day18..DR2_CD8_NA_Day0	DR2_CD8_Mono_Day18	DR2_CD8_NA_Day0	10	0.249986	0.403964	0.0977928	-0.0298361	0.808244	0.403964	0.0977928	0.833779	0.196975	8	6	8	6	10	10	-1.28777	-1.17032	-0.704567	-0.186129	-0.176942	-0.773255	-0.154601	0
ABHD6	DR2_CD8_Mono_Day25..DR2_CD8_NA_Day0	DR2_CD8_Mono_Day25	DR2_CD8_NA_Day0	10	0.406224	0.560202	0.0977928	0.406224	1.78121	0.560202	0.0977928	1.58939	0.196975	7	10	7	6	10	10	-1.19328	-1.30954	-0.704567	-0.159708	-0.246151	-0.773255	-0.13754	0
ABHD6	DR2_CD8_Mono_Day4..DR2_CD8_NA_Day0	DR2_CD8_Mono_Day4	DR2_CD8_NA_Day0	10	-0.0060699	0.122157	0.0977928	-0.174616	0.941104	-0.00807486	0.0977928	0.388465	0.196975	4	6	8	6	6	10	-1.94483	-1.20191	-0.704567	-0.347275	-0.216414	-0.773255	-0.282171	0
ABL1	DR1_CD4_Mixed_Day14..DR1_CD4_NA_Day0	DR1_CD4_Mixed_Day14	DR1_CD4_NA_Day0	10	-0.15289	-0.0638332	0.0724334	-0.21701	-0.15289	-0.482358	-0.182445	-0.0638332	0.340173	10	8	10	5	6	5	-1.11304	-0.924148	-0.923292	-1.08486	-0.470103	-0.320603	-0.123076	-0.0241334
ABL1	DR1_CD4_Mixed_Day4..DR1_CD4_NA_Day0	DR1_CD4_Mixed_Day4	DR1_CD4_NA_Day0	10	0.029631	0.0704552	0.0724334	-0.398715	0.029631	-0.15119	-0.182445	0.137302	0.340173	10	4	9	5	7	5	-0.673992	-0.801578	-0.923292	-0.437594	-0.27643	-0.320603	-0.051757	0
ABL1	DR1_CD4_Mono_Day11..DR1_CD4_NA_Day0	DR1_CD4_Mono_Day11	DR1_CD4_NA_Day0	10	0.150828	0.354576	0.0724334	0.150828	0.158349	0.354162	-0.182445	0.35499	0.340173	9	10	9	5	9	5	-1.94095	-1.56057	-0.923292	-0.466058	-0.677882	-0.320603	-0.281448	0
ABL1	DR1_CD4_Mono_Day18..DR1_CD4_NA_Day0	DR1_CD4_Mono_Day18	DR1_CD4_NA_Day0	10	-0.0138056	0.0945659	0.0724334	-0.0138056	-0.0138056	-0.200508	-0.182445	0.0945659	0.340173	10	10	10	5	8	5	-0.80031	-0.726251	-0.923292	-0.693555	-0.492299	-0.320603	-0.0700225	0
ABL1	DR1_CD4_Mono_Day4..DR1_CD4_NA_Day0	DR1_CD4_Mono_Day4	DR1_CD4_NA_Day0	10	-0.352836	-0.082719	0.0724334	-0.623225	-0.352836	-0.082719	-0.182445	-0.082719	0.340173	10	5	10	5	10	5	-0.337371	-0.342699	-0.923292	-1.49971	-1.2612	-0.320603	-0.00349362	-0.191486
ABL1	DR1_CD8_Mixed_Day11..DR1_CD8_NA_Day0	DR1_CD8_Mixed_Day11	DR1_CD8_NA_Day0	10	-0.0186089	-0.0801182	-0.210486	-1.38632	1.02973	-1.34086	-0.37802	0.463973	-0.210486	4	5	5	10	4	6	-0.832247	-0.515037	-0.358001	-0.377391	-0.734491	-1.47125	-0.0751028	0
ABL1	DR1_CD8_Mixed_Day18..DR1_CD8_NA_Day0	DR1_CD8_Mixed_Day18	DR1_CD8_NA_Day0	10	0.889958	0.557062	-0.210486	0.875035	0.930334	0.521033	-0.37802	0.722903	-0.210486	8	9	8	10	9	6	-1.81827	-1.86814	-0.358001	-0.252504	-0.60468	-1.47125	-0.258472	0
ABL1	DR1_CD8_Mixed_Day21..DR1_CD8_NA_Day0	DR1_CD8_Mixed_Day21	DR1_CD8_NA_Day0	10	0.0233265	-0.377272	-0.210486	0.0233265	0.275327	-0.632655	-0.37802	-0.377272	-0.210486	6	10	10	10	8	6	-0.50262	-0.275494	-0.358001	-0.937265	-1.44452	-1.47125	-0.027131	0
ABL1	DR1_CD8_Mixed_Day4..DR1_CD8_NA_Day0	DR1_CD8_Mixed_Day4	DR1_CD8_NA_Day0	10	0.0185562	0.0107786	-0.210486	-0.10895	0.139718	-0.420807	-0.37802	0.0107786	-0.210486	9	5	10	10	4	6	-1.15038	-0.792791	-0.358001	-0.349802	-0.611342	-1.47125	-0.129905	0
ABL1	DR1_CD8_Mono_Day11..DR1_CD8_NA_Day0	DR1_CD8_Mono_Day11	DR1_CD8_NA_Day0	10	0.549725	0.43336	-0.210486	0.549725	0.898066	0.43336	-0.37802	0.470549	-0.210486	7	10	8	10	10	6	-1.22213	-1.14053	-0.358001	-0.253344	-0.416528	-1.47125	-0.143317	0
ABL1	DR1_CD8_Mono_Day18..DR1_CD8_NA_Day0	DR1_CD8_Mono_Day18	DR1_CD8_NA_Day0	10	0.211111	-0.226508	-0.210486	0.211111	0.672427	-0.226508	-0.37802	0.0475701	-0.210486	6	10	7	10	10	6	-0.552519	-0.392637	-0.358001	-0.777792	-0.713284	-1.47125	-0.0341717	0
ABL1	DR1_CD8_Mono_Day25..DR1_CD8_NA_Day0	DR1_CD8_Mono_Day25	DR1_CD8_NA_Day0	10	0.726604	0.295513	-0.210486	0.588103	2.27614	-0.0690251	-0.37802	0.837281	-0.210486	4	9	8	10	6	6	-1.24685	-1.2436	-0.358001	-0.145865	-0.185851	-1.47125	-0.147548	0
ABL1	DR1_CD8_Mono_Day4..DR1_CD8_NA_Day0	DR1_CD8_Mono_Day4	DR1_CD8_NA_Day0	10	0.0349289	-0.0691613	-0.210486	0.00883203	0.0349289	-0.164941	-0.37802	-0.0691613	-0.210486	10	7	10	10	8	6	-1.24893	-0.919373	-0.358001	-0.624943	-0.556057	-1.47125	-0.148065	0
ABL1	DR2_CD4_Mixed_Day14..DR2_CD4_NA_Day0	DR2_CD4_Mixed_Day14	DR2_CD4_NA_Day0	10	-0.125882	-0.104953	-0.161896	-0.125882	0.112475	-0.104953	-0.349895	0.182599	0.288709	9	10	5	4	10	5	-0.372454	-0.256639	-0.259872	-1.29992	-1.13322	-1.1125	-0.00874071	-0.0994632
ABL1	DR2_CD4_Mixed_Day4..DR2_CD4_NA_Day0	DR2_CD4_Mixed_Day4	DR2_CD4_NA_Day0	10	-0.166093	-0.170308	-0.161896	-0.166093	-0.166093	-0.368019	-0.349895	-0.170308	0.288709	10	10	10	4	8	5	-0.408327	-0.236367	-0.259872	-1.00639	-1.47632	-1.1125	-0.0142049	-0.00332836
ABL1	DR2_CD4_Mono_Day11..DR2_CD4_NA_Day0	DR2_CD4_Mono_Day11	DR2_CD4_NA_Day0	10	-0.0409984	-0.258964	-0.161896	-0.08946	-0.0409984	-0.498912	-0.349895	-0.258964	0.288709	10	8	10	4	7	5	-0.757134	-1.0211	-0.259872	-0.777378	-0.817832	-1.1125	-0.0637843	0
ABL1	DR2_CD4_Mono_Day18..DR2_CD4_NA_Day0	DR2_CD4_Mono_Day18	DR2_CD4_NA_Day0	10	-0.356188	-0.178353	-0.161896	-0.486108	-0.356188	-1.2566	-0.349895	1.39795	0.288709	10	6	4	4	4	5	-0.484406	-0.872402	-0.259872	-0.847412	-0.609048	-1.1125	-0.024517	0
ABL1	DR2_CD4_Mono_Day25..DR2_CD4_NA_Day0	DR2_CD4_Mono_Day25	DR2_CD4_NA_Day0	10	0.189882	-0.0444974	-0.161896	-1.4561	0.189882	-1.33999	-0.349895	1.3354	0.288709	10	4	5	4	5	5	-0.589132	-0.900501	-0.259872	-0.318493	-0.660331	-1.1125	-0.0390779	0
ABL1	DR2_CD4_Mono_Day4..DR2_CD4_NA_Day0	DR2_CD4_Mono_Day4	DR2_CD4_NA_Day0	10	-0.0838866	-0.11947	-0.161896	-0.165348	-0.0838866	-0.11947	-0.349895	-0.11947	0.288709	10	7	10	4	10	5	-0.864021	-0.733025	-0.259872	-0.624663	-1.6102	-1.1125	-0.0800722	0
ABL1	DR2_CD8_Mixed_Day11..DR2_CD8_NA_Day0	DR2_CD8_Mixed_Day11	DR2_CD8_NA_Day0	10	0.818576	0.539549	-0.298348	0.818576	0.85711	0.539549	-0.298348	0.542901	-0.298348	9	10	9	10	10	10	-2.67605	-1.74367	-0.227447	-0.156876	-0.527197	-4.29439	-0.425923	0
ABL1	DR2_CD8_Mixed_Day18..DR2_CD8_NA_Day0	DR2_CD8_Mixed_Day18	DR2_CD8_NA_Day0	10	1.10793	0.615578	-0.298348	1.10793	1.43597	0.615578	-0.298348	1.06436	-0.298348	7	10	8	10	10	10	-2.61917	-1.5823	-0.227447	-0.240939	-0.454953	-4.29439	-0.414447	0
ABL1	DR2_CD8_Mixed_Day21..DR2_CD8_NA_Day0	DR2_CD8_Mixed_Day21	DR2_CD8_NA_Day0	10	0.949923	0.582604	-0.298348	0.949923	1.07221	0.582604	-0.298348	0.883541	-0.298348	7	10	7	10	10	10	-2.14047	-1.35898	-0.227447	-0.486193	-0.981361	-4.29439	-0.319568	0
ABL1	DR2_CD8_Mixed_Day4..DR2_CD8_NA_Day0	DR2_CD8_Mixed_Day4	DR2_CD8_NA_Day0	10	-0.0060728	-0.408931	-0.298348	-0.234832	0.0520796	-0.623604	-0.298348	-0.380773	-0.298348	9	6	9	10	6	10	-0.757814	-0.248134	-0.227447	-0.299353	-1.58156	-4.29439	-0.0639034	0
ABL1	DR2_CD8_Mono_Day11..DR2_CD8_NA_Day0	DR2_CD8_Mono_Day11	DR2_CD8_NA_Day0	10	0.767905	0.388467	-0.298348	0.767905	0.767905	0.388467	-0.298348	0.388467	-0.298348	10	10	10	10	10	10	-2.2092	-1.77246	-0.227447	-0.257793	-0.402699	-4.29439	-0.333676	0
ABL1	DR2_CD8_Mono_Day18..DR2_CD8_NA_Day0	DR2_CD8_Mono_Day18	DR2_CD8_NA_Day0	10	0.994791	0.459115	-0.298348	0.994791	1.13412	0.342014	-0.298348	0.459115	-0.298348	6	10	10	10	9	10	-1.86205	-1.23245	-0.227447	-0.245587	-0.431126	-4.29439	-0.264752	0
ABL1	DR2_CD8_Mono_Day25..DR2_CD8_NA_Day0	DR2_CD8_Mono_Day25	DR2_CD8_NA_Day0	10	0.597259	0.319509	-0.298348	0.597259	0.925026	0.319509	-0.298348	0.558035	-0.298348	7	10	7	10	10	10	-1.36512	-1.07864	-0.227447	-0.291699	-0.526445	-4.29439	-0.169045	0
ABL1	DR2_CD8_Mono_Day4..DR2_CD8_NA_Day0	DR2_CD8_Mono_Day4	DR2_CD8_NA_Day0	10	0.0183313	-0.23546	-0.298348	0.0183313	0.819051	-0.23546	-0.298348	0.103251	-0.298348	4	10	8	10	10	10	-0.636966	-0.316038	-0.227447	-0.374664	-0.897213	-4.29439	-0.0462408	0
ABL2	DR1_CD4_Mixed_Day14..DR1_CD4_NA_Day0	DR1_CD4_Mixed_Day14	DR1_CD4_NA_Day0	15	0.323486	0.635086	0.0294799	0.323486	0.94303	0.635086	0.00769619	0.79493	0.0470528	5	15	8	13	15	11	-1.55642	-2.67757	-1.20295	-0.242265	-0.183237	-0.66186	-0.180271	0
ABL2	DR1_CD4_Mixed_Day4..DR1_CD4_NA_Day0	DR1_CD4_Mixed_Day4	DR1_CD4_NA_Day0	15	0.135377	0.224477	0.0294799	0.135377	0.147693	0.0596764	0.00769619	0.224477	0.0470528	14	15	15	13	13	11	-1.67411	-1.94485	-1.20295	-0.571824	-0.508037	-0.66186	-0.203564	0
ABL2	DR1_CD4_Mono_Day11..DR1_CD4_NA_Day0	DR1_CD4_Mono_Day11	DR1_CD4_NA_Day0	15	-0.0323255	0.103047	0.0294799	-0.247746	-0.0303267	0.0448647	0.00769619	0.151121	0.0470528	14	10	14	13	14	11	-1.07271	-1.2133	-1.20295	-0.576399	-0.485685	-0.66186	-0.0938362	0
ABL2	DR1_CD4_Mono_Day18..DR1_CD4_NA_Day0	DR1_CD4_Mono_Day18	DR1_CD4_NA_Day0	15	0.263867	0.360257	0.0294799	0.240733	0.305767	0.360257	0.00769619	0.425824	0.0470528	14	14	14	13	15	11	-1.62746	-1.6438	-1.20295	-0.338689	-0.601333	-0.66186	-0.193107	0
ABL2	DR1_CD4_Mono_Day4..DR1_CD4_NA_Day0	DR1_CD4_Mono_Day4	DR1_CD4_NA_Day0	15	0.215052	0.247652	0.0294799	0.215052	0.220166	0.223093	0.00769619	0.247652	0.0470528	14	15	15	13	14	11	-2.59492	-2.25319	-1.20295	-0.253159	-0.269397	-0.66186	-0.387219	0
ABL2	DR1_CD8_Mixed_Day11..DR1_CD8_NA_Day0	DR1_CD8_Mixed_Day11	DR1_CD8_NA_Day0	15	0.0879728	0.295258	0.294281	0.0879728	0.128885	0.295258	0.294281	0.295258	0.375588	14	15	15	8	15	15	-2.40188	-2.35764	-2.57217	-0.937837	-0.882591	-0.353931	-0.348228	0
ABL2	DR1_CD8_Mixed_Day18..DR1_CD8_NA_Day0	DR1_CD8_Mixed_Day18	DR1_CD8_NA_Day0	15	0.234594	0.174422	0.294281	0.140023	0.234594	0.174422	0.294281	0.174422	0.375588	15	14	15	8	15	15	-1.66848	-1.72173	-2.57217	-0.694669	-0.5198	-0.353931	-0.20253	0
ABL2	DR1_CD8_Mixed_Day21..DR1_CD8_NA_Day0	DR1_CD8_Mixed_Day21	DR1_CD8_NA_Day0	15	0.28588	0.511955	0.294281	0.28588	0.28588	0.460236	0.294281	0.511955	0.375588	15	15	15	8	14	15	-2.58562	-2.70057	-2.57217	-0.674366	-0.335383	-0.353931	-0.385549	0
ABL2	DR1_CD8_Mixed_Day4..DR1_CD8_NA_Day0	DR1_CD8_Mixed_Day4	DR1_CD8_NA_Day0	15	-0.0182735	0.188642	0.294281	-0.0763026	-0.0182735	0.188642	0.294281	0.188642	0.375588	15	13	15	8	15	15	-0.934032	-1.28817	-2.57217	-0.890048	-0.727755	-0.353931	-0.071197	0
ABL2	DR1_CD8_Mono_Day11..DR1_CD8_NA_Day0	DR1_CD8_Mono_Day11	DR1_CD8_NA_Day0	15	0.132136	0.201557	0.294281	0.132136	0.132136	0.201557	0.294281	0.201557	0.375588	15	15	15	8	15	15	-1.99499	-1.87095	-2.57217	-0.482586	-0.237706	-0.353931	-0.265229	0
ABL2	DR1_CD8_Mono_Day18..DR1_CD8_NA_Day0	DR1_CD8_Mono_Day18	DR1_CD8_NA_Day0	15	0.485044	0.328188	0.294281	0.264291	0.485044	0.328188	0.294281	0.328188	0.375588	15	14	15	8	15	15	-2.18007	-2.60079	-2.57217	-0.435342	-0.340026	-0.353931	-0.302533	0
ABL2	DR1_CD8_Mono_Day25..DR1_CD8_NA_Day0	DR1_CD8_Mono_Day25	DR1_CD8_NA_Day0	15	0.0880626	0.127773	0.294281	-0.0669841	0.0880626	0.127773	0.294281	0.324333	0.375588	15	14	13	8	15	15	-1.72576	-1.8096	-2.57217	-0.453397	-0.604949	-0.353931	-0.214931	0
ABL2	DR1_CD8_Mono_Day4..DR1_CD8_NA_Day0	DR1_CD8_Mono_Day4	DR1_CD8_NA_Day0	15	0.385608	0.362046	0.294281	0.347346	0.396299	0.359943	0.294281	0.680466	0.375588	14	14	11	8	14	15	-2.52254	-2.22313	-2.57217	-0.404781	-0.132475	-0.353931	-0.372915	0
ABL2	DR2_CD4_Mixed_Day14..DR2_CD4_NA_Day0	DR2_CD4_Mixed_Day14	DR2_CD4_NA_Day0	15	0.207165	0.168409	0.104603	0.114648	0.207165	0.168409	0.0249333	0.168409	0.153724	15	14	15	12	15	12	-1.02504	-1.40583	-0.944672	-0.945905	-0.74106	-0.40952	-0.0855531	0
ABL2	DR2_CD4_Mixed_Day4..DR2_CD4_NA_Day0	DR2_CD4_Mixed_Day4	DR2_CD4_NA_Day0	15	-0.0581297	0.0250409	0.104603	-0.106209	0.119523	-0.0955121	0.0249333	0.0250409	0.153724	13	12	15	12	10	12	-1.13354	-1.00299	-0.944672	-0.427545	-0.514998	-0.40952	-0.103775	0
ABL2	DR2_CD4_Mono_Day11..DR2_CD4_NA_Day0	DR2_CD4_Mono_Day11	DR2_CD4_NA_Day0	15	0.471053	0.538184	0.104603	0.282939	0.471053	0.538184	0.0249333	0.538184	0.153724	15	14	15	12	15	12	-2.59752	-4.15826	-0.944672	-0.331946	-0.515367	-0.40952	-0.387901	0
ABL2	DR2_CD4_Mono_Day18..DR2_CD4_NA_Day0	DR2_CD4_Mono_Day18	DR2_CD4_NA_Day0	15	0.206095	0.352373	0.104603	0.153233	0.406054	0.192353	0.0249333	0.383594	0.153724	12	13	14	12	12	12	-1.65518	-2.13152	-0.944672	-0.413214	-0.2671	-0.40952	-0.199521	0
ABL2	DR2_CD4_Mono_Day25..DR2_CD4_NA_Day0	DR2_CD4_Mono_Day25	DR2_CD4_NA_Day0	15	0.525507	0.6854	0.104603	0.524869	0.924861	0.532404	0.0249333	0.838626	0.153724	10	14	14	12	14	12	-1.96673	-1.98704	-0.944672	-0.286655	-0.280532	-0.40952	-0.260748	0
ABL2	DR2_CD4_Mono_Day4..DR2_CD4_NA_Day0	DR2_CD4_Mono_Day4	DR2_CD4_NA_Day0	15	0.231571	0.27515	0.104603	0.231571	0.260112	0.27515	0.0249333	0.368467	0.153724	12	15	13	12	15	12	-1.8241	-3.56377	-0.944672	-0.650482	-0.864659	-0.40952	-0.234165	0
ABL2	DR2_CD8_Mixed_Day11..DR2_CD8_NA_Day0	DR2_CD8_Mixed_Day11	DR2_CD8_NA_Day0	15	0.216773	0.42393	0.0633875	-0.0784671	0.308902	0.282354	0.0633875	0.476183	0.075763	11	11	10	13	12	15	-0.946883	-1.45473	-2.00756	-0.451824	-0.530377	-0.539627	-0.0728291	0
ABL2	DR2_CD8_Mixed_Day18..DR2_CD8_NA_Day0	DR2_CD8_Mixed_Day18	DR2_CD8_NA_Day0	15	0.185813	0.364808	0.0633875	0.140436	0.300712	0.264673	0.0633875	0.583368	0.075763	12	11	11	13	12	15	-1.45584	-1.78032	-2.00756	-0.475061	-0.539861	-0.539627	-0.161087	0
ABL2	DR2_CD8_Mixed_Day21..DR2_CD8_NA_Day0	DR2_CD8_Mixed_Day21	DR2_CD8_NA_Day0	15	0.238412	0.607479	0.0633875	-1.88823	0.731247	0.600703	0.0633875	0.698865	0.075763	11	4	11	13	14	15	-1.39463	-1.80008	-2.00756	-0.141759	-0.321775	-0.539627	-0.150298	0
ABL2	DR2_CD8_Mixed_Day4..DR2_CD8_NA_Day0	DR2_CD8_Mixed_Day4	DR2_CD8_NA_Day0	15	0.0860792	0.285632	0.0633875	0.0860792	0.445789	0.110357	0.0633875	0.474166	0.075763	7	15	8	13	14	15	-0.925456	-1.44547	-2.00756	-0.45843	-0.420539	-0.539627	-0.0700763	0
ABL2	DR2_CD8_Mono_Day11..DR2_CD8_NA_Day0	DR2_CD8_Mono_Day11	DR2_CD8_NA_Day0	15	0.0527186	0.107334	0.0633875	0.0527186	0.0527186	0.107334	0.0633875	0.107334	0.075763	15	15	15	13	15	15	-1.12328	-1.21049	-2.00756	-1.88948	-2.00001	-0.539627	-0.102004	-0.336254
ABL2	DR2_CD8_Mono_Day18..DR2_CD8_NA_Day0	DR2_CD8_Mono_Day18	DR2_CD8_NA_Day0	15	0.136347	0.112281	0.0633875	0.0869088	0.141853	0.112281	0.0633875	0.167701	0.075763	14	14	14	13	15	15	-0.915689	-1.17174	-2.00756	-1.11359	-1.29292	-0.539627	-0.0686078	0
ABL2	DR2_CD8_Mono_Day25..DR2_CD8_NA_Day0	DR2_CD8_Mono_Day25	DR2_CD8_NA_Day0	15	0.808706	0.778133	0.0633875	0.808706	1.51861	0.778133	0.0633875	1.55281	0.075763	11	15	11	13	15	15	-2.17293	-2.28296	-2.00756	-0.57346	-0.571715	-0.539627	-0.300869	0
ABL2	DR2_CD8_Mono_Day4..DR2_CD8_NA_Day0	DR2_CD8_Mono_Day4	DR2_CD8_NA_Day0	15	0.0455641	0.0278775	0.0633875	0.0455641	0.0665758	0.0278775	0.0633875	0.0828257	0.075763	14	15	14	13	15	15	-0.592229	-0.691303	-2.00756	-1.31941	-0.710244	-0.539627	-0.024517	-0.0557412
ABO	DR1_CD4_Mixed_Day14..DR1_CD4_NA_Day0	DR1_CD4_Mixed_Day14	DR1_CD4_NA_Day0	10	0.524551	0.452236	-0.0813407	0.524551	0.524551	0.452236	-0.0813407	0.452236	0.054691	10	10	10	8	10	10	-3.00508	-1.84059	-0.315674	-0.300467	-0.401676	-0.883726	-0.501109	0
ABO	DR1_CD4_Mixed_Day4..DR1_CD4_NA_Day0	DR1_CD4_Mixed_Day4	DR1_CD4_NA_Day0	10	0.154609	0.158434	-0.0813407	-0.104209	0.182944	0.130192	-0.0813407	0.186676	0.054691	9	4	9	8	9	10	-1.41224	-1.74519	-0.315674	-0.13233	-0.377411	-0.883726	-0.177912	0
ABO	DR1_CD4_Mono_Day11..DR1_CD4_NA_Day0	DR1_CD4_Mono_Day11	DR1_CD4_NA_Day0	10	0.146576	0.149612	-0.0813407	0.146576	0.146576	0.149612	-0.0813407	0.312342	0.054691	10	10	7	8	10	10	-1.17046	-0.721272	-0.315674	-0.785445	-0.711951	-0.883726	-0.133435	0
ABO	DR1_CD4_Mono_Day18..DR1_CD4_NA_Day0	DR1_CD4_Mono_Day18	DR1_CD4_NA_Day0	10	-0.0783109	0.12023	-0.0813407	-0.0856171	-0.0710047	-0.0447672	-0.0813407	0.230903	0.054691	9	9	7	8	8	10	-1.26708	-0.688539	-0.315674	-0.739959	-0.808147	-0.883726	-0.150945	0
ABO	DR1_CD4_Mono_Day4..DR1_CD4_NA_Day0	DR1_CD4_Mono_Day4	DR1_CD4_NA_Day0	10	0.295817	0.357283	-0.0813407	0.295817	0.806125	0.357283	-0.0813407	0.376701	0.054691	4	10	9	8	10	10	-2.23571	-1.71275	-0.315674	-0.0683853	-0.455175	-0.883726	-0.34011	0
ABO	DR1_CD8_Mixed_Day11..DR1_CD8_NA_Day0	DR1_CD8_Mixed_Day11	DR1_CD8_NA_Day0	10	0.155093	0.419539	0.284881	0.155093	0.896967	0.419539	0.284881	0.88062	0.314978	4	10	7	7	10	10	-1.24077	-1.46139	-2.01748	-0.302037	-0.146189	-0.078001	-0.146645	0
ABO	DR1_CD8_Mixed_Day18..DR1_CD8_NA_Day0	DR1_CD8_Mixed_Day18	DR1_CD8_NA_Day0	10	-0.154741	-0.210771	0.284881	-0.358818	-0.142147	-0.379407	0.284881	-0.0435692	0.314978	9	7	9	7	7	10	-0.748731	-0.995307	-2.01748	-0.776492	-0.664406	-0.078001	-0.0623911	0
ABO	DR1_CD8_Mixed_Day21..DR1_CD8_NA_Day0	DR1_CD8_Mixed_Day21	DR1_CD8_NA_Day0	10	0.00886552	0.269752	0.284881	0.00886552	0.223291	0.269752	0.284881	0.468228	0.314978	7	10	8	7	10	10	-0.587897	-0.756978	-2.01748	-0.594779	-0.418287	-0.078001	-0.0388642	0
ABO	DR1_CD8_Mixed_Day4..DR1_CD8_NA_Day0	DR1_CD8_Mixed_Day4	DR1_CD8_NA_Day0	10	-0.186003	-0.0219476	0.284881	-0.194513	-0.186003	-0.0354829	0.284881	-0.0219476	0.314978	10	9	10	7	9	10	-0.64377	-1.00345	-2.01748	-1.57945	-0.749464	-0.078001	-0.0472816	-0.232304
ABO	DR1_CD8_Mono_Day11..DR1_CD8_NA_Day0	DR1_CD8_Mono_Day11	DR1_CD8_NA_Day0	10	0.439605	0.432923	0.284881	0.439605	0.540303	0.432923	0.284881	0.552066	0.314978	8	10	8	7	10	10	-1.95618	-2.23372	-2.01748	-0.827696	-0.484555	-0.078001	-0.28464	0
ABO	DR1_CD8_Mono_Day18..DR1_CD8_NA_Day0	DR1_CD8_Mono_Day18	DR1_CD8_NA_Day0	10	-0.0143768	0.424204	0.284881	-0.0143768	-0.0143768	0.424204	0.284881	0.581613	0.314978	10	10	6	7	10	10	-0.630123	-0.860194	-2.01748	-0.666999	-0.454657	-0.078001	-0.0452794	0
ABO	DR1_CD8_Mono_Day25..DR1_CD8_NA_Day0	DR1_CD8_Mono_Day25	DR1_CD8_NA_Day0	10	0.43586	0.60039	0.284881	-0.609782	1.62056	0.110237	0.284881	0.812376	0.314978	6	7	7	7	7	10	-0.80245	-1.01873	-2.01748	-0.268543	-0.227725	-0.078001	-0.0704035	0
ABO	DR1_CD8_Mono_Day4..DR1_CD8_NA_Day0	DR1_CD8_Mono_Day4	DR1_CD8_NA_Day0	10	-0.21792	0.000683445	0.284881	-0.330659	-0.21792	0.000683445	0.284881	0.000683445	0.314978	10	9	10	7	10	10	-0.584711	-1.12433	-2.01748	-1.27963	-1.2253	-0.078001	-0.0383699	-0.0909175
ABO	DR2_CD4_Mixed_Day14..DR2_CD4_NA_Day0	DR2_CD4_Mixed_Day14	DR2_CD4_NA_Day0	10	0.233808	0.167379	-0.165757	0.233808	0.233808	0.167379	-0.327912	0.529196	0.215533	10	10	5	4	10	5	-0.931568	-0.901159	-0.449793	-0.361763	-0.715561	-1.25321	-0.0917651	0
ABO	DR2_CD4_Mixed_Day4..DR2_CD4_NA_Day0	DR2_CD4_Mixed_Day4	DR2_CD4_NA_Day0	10	0.0897745	0.00995622	-0.165757	0.0897745	0.196875	-0.771607	-0.327912	0.337815	0.215533	8	10	5	4	4	5	-0.907711	-0.543112	-0.449793	-0.236789	-0.709893	-1.25321	-0.0872102	0
ABO	DR2_CD4_Mono_Day11..DR2_CD4_NA_Day0	DR2_CD4_Mono_Day11	DR2_CD4_NA_Day0	10	0.03799	0.019734	-0.165757	0.03799	0.125379	-0.12266	-0.327912	0.315387	0.215533	9	10	7	4	8	5	-0.955888	-0.505713	-0.449793	-0.707482	-0.361505	-1.25321	-0.0958206	0
ABO	DR2_CD4_Mono_Day18..DR2_CD4_NA_Day0	DR2_CD4_Mono_Day18	DR2_CD4_NA_Day0	10	0.140307	-0.152329	-0.165757	0.127203	0.311171	-0.200709	-0.327912	0.243963	0.215533	6	9	6	4	9	5	-0.632898	-0.275748	-0.449793	-0.854101	-0.963521	-1.25321	-0.0457654	0
ABO	DR2_CD4_Mono_Day25..DR2_CD4_NA_Day0	DR2_CD4_Mono_Day25	DR2_CD4_NA_Day0	10	-0.0628497	-0.400204	-0.165757	-0.290521	-0.0628497	-0.637319	-0.327912	0.0775749	0.215533	10	9	7	4	9	5	-0.414842	-0.358196	-0.449793	-1.19531	-0.967683	-1.25321	-0.0151136	-0.0584803
ABO	DR2_CD4_Mono_Day4..DR2_CD4_NA_Day0	DR2_CD4_Mono_Day4	DR2_CD4_NA_Day0	10	0.0552057	-0.192589	-0.165757	-0.0220347	0.0819723	-0.24607	-0.327912	-0.192589	0.215533	7	8	10	4	7	5	-0.562389	-0.6587	-0.449793	-0.667574	-1.18904	-1.25321	-0.0352976	0
ABO	DR2_CD8_Mixed_Day11..DR2_CD8_NA_Day0	DR2_CD8_Mixed_Day11	DR2_CD8_NA_Day0	10	0.0407497	-0.0615453	0.0131057	-0.103098	0.0407497	-0.252081	0.0131057	-0.0615453	0.0131057	10	8	10	10	8	10	-1.0423	-0.713049	-0.458873	-0.729226	-0.570333	-0.757689	-0.110735	0
ABO	DR2_CD8_Mixed_Day18..DR2_CD8_NA_Day0	DR2_CD8_Mixed_Day18	DR2_CD8_NA_Day0	10	0.282896	0.279334	0.0131057	-0.0629222	0.688613	-0.0355919	0.0131057	0.75855	0.0131057	5	9	5	10	9	10	-0.861779	-0.78408	-0.458873	-0.689502	-0.415102	-0.757689	-0.079643	0
ABO	DR2_CD8_Mixed_Day21..DR2_CD8_NA_Day0	DR2_CD8_Mixed_Day21	DR2_CD8_NA_Day0	10	0.826324	0.789562	0.0131057	0.826324	1.02238	0.789562	0.0131057	1.26737	0.0131057	8	10	6	10	10	10	-1.87482	-1.20204	-0.458873	-0.288211	-0.342195	-0.757689	-0.266908	0
ABO	DR2_CD8_Mixed_Day4..DR2_CD8_NA_Day0	DR2_CD8_Mixed_Day4	DR2_CD8_NA_Day0	10	-0.0462293	-0.0341802	0.0131057	-0.305686	0.0359302	-0.0380242	0.0131057	-0.0182361	0.0131057	8	7	7	10	9	10	-0.308001	-0.597786	-0.458873	-0.598221	-1.39894	-0.757689	0	0
ABO	DR2_CD8_Mono_Day11..DR2_CD8_NA_Day0	DR2_CD8_Mono_Day11	DR2_CD8_NA_Day0	10	-0.62932	-0.843535	0.0131057	-1.28616	1.29874	-1.47664	0.0131057	1.37321	0.0131057	4	5	4	10	5	10	-0.32507	-0.641137	-0.458873	-1.15268	-1.3146	-0.757689	-0.00174403	-0.0443632
ABO	DR2_CD8_Mono_Day18..DR2_CD8_NA_Day0	DR2_CD8_Mono_Day18	DR2_CD8_NA_Day0	10	0.287533	0.0496086	0.0131057	-0.912489	0.984001	-1.26293	0.0131057	1.86879	0.0131057	7	6	4	10	6	10	-0.758212	-1.10556	-0.458873	-0.134563	-0.239074	-0.757689	-0.0639364	0
ABO	DR2_CD8_Mono_Day25..DR2_CD8_NA_Day0	DR2_CD8_Mono_Day25	DR2_CD8_NA_Day0	10	-0.750603	-1.08211	0.0131057	-2.58523	2.57307	-2.55786	0.0131057	2.76951	0.0131057	4	6	4	10	6	10	-0.375784	-0.396617	-0.458873	-0.579533	-0.700042	-0.757689	-0.00919645	0
ABO	DR2_CD8_Mono_Day4..DR2_CD8_NA_Day0	DR2_CD8_Mono_Day4	DR2_CD8_NA_Day0	10	-0.294677	-0.483168	0.0131057	-0.634814	-0.294677	-0.684066	0.0131057	-0.483168	0.0131057	10	8	10	10	7	10	-0.277764	-0.228219	-0.458873	-1.34371	-1.38474	-0.757689	0	-0.118585
ABR	DR1_CD4_Mixed_Day14..DR1_CD4_NA_Day0	DR1_CD4_Mixed_Day14	DR1_CD4_NA_Day0	20	-0.0886409	-0.107512	0.120108	-0.162553	0.281305	-0.203591	-0.541454	-0.107512	0.318915	8	18	20	10	19	6	-0.367283	-0.499108	-1.27956	-1.40355	-1.77536	-1.07599	0	-0.0720198
ABR	DR1_CD4_Mixed_Day4..DR1_CD4_NA_Day0	DR1_CD4_Mixed_Day4	DR1_CD4_NA_Day0	20	-0.0735433	-0.169312	0.120108	-0.171187	-0.0735433	-0.274465	-0.541454	-0.169312	0.318915	20	18	20	10	11	6	-0.683292	-0.700599	-1.27956	-1.00306	-1.07037	-1.07599	-0.0278127	0
ABR	DR1_CD4_Mono_Day11..DR1_CD4_NA_Day0	DR1_CD4_Mono_Day11	DR1_CD4_NA_Day0	20	-0.0318285	-0.274604	0.120108	-1.22227	0.959708	-0.959027	-0.541454	-0.27173	0.318915	5	6	19	10	11	6	-0.840071	-0.743381	-1.27956	-0.736924	-0.975181	-1.07599	-0.0496033	0
ABR	DR1_CD4_Mono_Day18..DR1_CD4_NA_Day0	DR1_CD4_Mono_Day18	DR1_CD4_NA_Day0	20	0.0814219	0.0492378	0.120108	-1.71844	1.11812	-2.16562	-0.541454	1.35151	0.318915	7	6	6	10	6	6	-0.736927	-0.869763	-1.27956	-0.82402	-1.00564	-1.07599	-0.0349284	0
ABR	DR1_CD4_Mono_Day4..DR1_CD4_NA_Day0	DR1_CD4_Mono_Day4	DR1_CD4_NA_Day0	20	0.134735	0.000731281	0.120108	-0.732289	0.274932	-0.421299	-0.541454	0.000731281	0.318915	14	5	20	10	7	6	-1.08032	-1.39942	-1.27956	-0.484022	-0.480372	-1.07599	-0.0856433	0
ABR	DR1_CD8_Mixed_Day11..DR1_CD8_NA_Day0	DR1_CD8_Mixed_Day11	DR1_CD8_NA_Day0	20	-0.062761	-0.0792687	-0.0117318	-0.214645	-0.062761	-2.36677	-0.791269	-0.0792687	0.0919089	20	17	20	15	4	4	-0.967402	-0.593278	-0.655367	-0.958258	-0.70939	-1.48971	-0.0675097	0
ABR	DR1_CD8_Mixed_Day18..DR1_CD8_NA_Day0	DR1_CD8_Mixed_Day18	DR1_CD8_NA_Day0	20	-1.05977	-0.848459	-0.0117318	-2.08721	-1.05977	-2.58472	-0.791269	1.69551	0.0919089	20	12	4	15	11	4	-0.597414	-0.456752	-0.655367	-1.92525	-1.10253	-1.48971	-0.0169658	-0.350355
ABR	DR1_CD8_Mixed_Day21..DR1_CD8_NA_Day0	DR1_CD8_Mixed_Day21	DR1_CD8_NA_Day0	20	-0.14489	0.0157978	-0.0117318	-0.338247	-0.14489	-2.60764	-0.791269	0.0157978	0.0919089	20	19	20	15	5	4	-0.71606	-0.898747	-0.655367	-0.609782	-0.901035	-1.48971	-0.0323711	0
ABR	DR1_CD8_Mixed_Day4..DR1_CD8_NA_Day0	DR1_CD8_Mixed_Day4	DR1_CD8_NA_Day0	20	-0.00551831	-0.0706508	-0.0117318	-0.0383533	0.0334438	-0.33922	-0.791269	-0.0183643	0.0919089	18	17	17	15	12	4	-0.910417	-0.659471	-0.655367	-0.773731	-0.662345	-1.48971	-0.0593336	0
ABR	DR1_CD8_Mono_Day11..DR1_CD8_NA_Day0	DR1_CD8_Mono_Day11	DR1_CD8_NA_Day0	20	-0.626999	-0.638468	-0.0117318	-1.01088	-0.626999	-1.58423	-0.791269	1.20977	0.0919089	20	13	4	15	12	4	-0.433624	-0.352424	-0.655367	-1.67386	-1.52732	-1.48971	0	-0.199425
ABR	DR1_CD8_Mono_Day18..DR1_CD8_NA_Day0	DR1_CD8_Mono_Day18	DR1_CD8_NA_Day0	20	-0.0668782	0.0162541	-0.0117318	-0.0668782	-0.0668782	-0.348037	-0.791269	0.0162541	0.0919089	20	20	20	15	16	4	-0.758102	-0.565801	-0.655367	-0.995883	-0.661491	-1.48971	-0.0375973	0
ABR	DR1_CD8_Mono_Day25..DR1_CD8_NA_Day0	DR1_CD8_Mono_Day25	DR1_CD8_NA_Day0	20	-0.81946	-0.750884	-0.0117318	-1.85299	-0.680497	-0.988944	-0.791269	1.33959	0.0919089	18	12	8	15	18	4	-0.758875	-0.641545	-0.655367	-0.910174	-0.736229	-1.48971	-0.0376422	0
ABR	DR1_CD8_Mono_Day4..DR1_CD8_NA_Day0	DR1_CD8_Mono_Day4	DR1_CD8_NA_Day0	20	-0.532329	-0.443207	-0.0117318	-0.808683	-0.481923	-1.47865	-0.791269	-0.430651	0.0919089	18	13	19	15	8	4	-0.16661	-0.159966	-0.655367	-2.83057	-1.99845	-1.48971	0	-1.04902
ABR	DR2_CD4_Mixed_Day14..DR2_CD4_NA_Day0	DR2_CD4_Mixed_Day14	DR2_CD4_NA_Day0	20	-0.0810863	-0.0233401	-0.0481858	-0.794574	0.757783	-0.0233401	-0.125352	-0.0128702	-0.0481858	5	9	19	20	20	16	-0.784184	-0.500664	-1.23974	-0.614802	-0.618983	-1.63994	-0.0413868	0
ABR	DR2_CD4_Mixed_Day4..DR2_CD4_NA_Day0	DR2_CD4_Mixed_Day4	DR2_CD4_NA_Day0	20	0.00751912	-0.00394153	-0.0481858	-0.639961	0.06246	-0.198155	-0.125352	-0.00394153	-0.0481858	19	5	20	20	16	16	-0.527645	-0.835028	-1.23974	-0.865479	-0.834143	-1.63994	-0.00779857	0
ABR	DR2_CD4_Mono_Day11..DR2_CD4_NA_Day0	DR2_CD4_Mono_Day11	DR2_CD4_NA_Day0	20	0.147329	0.210332	-0.0481858	-0.0257353	0.181112	0.00946279	-0.125352	0.210332	-0.0481858	17	16	20	20	16	16	-1.92685	-1.88428	-1.23974	-0.333326	-0.661319	-1.63994	-0.251008	0
ABR	DR2_CD4_Mono_Day18..DR2_CD4_NA_Day0	DR2_CD4_Mono_Day18	DR2_CD4_NA_Day0	20	-0.0792444	-0.110189	-0.0481858	-0.0792444	-0.0342142	-0.110189	-0.125352	-0.0254721	-0.0481858	19	20	19	20	20	16	-1.50824	-1.29109	-1.23974	-0.898895	-0.760718	-1.63994	-0.164372	0
ABR	DR2_CD4_Mono_Day25..DR2_CD4_NA_Day0	DR2_CD4_Mono_Day25	DR2_CD4_NA_Day0	20	0.263602	0.11153	-0.0481858	0.263602	0.576707	0.11153	-0.125352	0.551743	-0.0481858	13	20	14	20	20	16	-1.17143	-1.02225	-1.23974	-1.43061	-1.67667	-1.63994	-0.101561	-0.0827984
ABR	DR2_CD4_Mono_Day4..DR2_CD4_NA_Day0	DR2_CD4_Mono_Day4	DR2_CD4_NA_Day0	20	-0.184095	-0.0173729	-0.0481858	-1.00543	0.56421	-1.2842	-0.125352	0.186993	-0.0481858	5	5	11	20	5	16	-0.647066	-0.30567	-1.23974	-1.65195	-1.39291	-1.63994	-0.0232666	-0.188301
ABR	DR2_CD8_Mixed_Day11..DR2_CD8_NA_Day0	DR2_CD8_Mixed_Day11	DR2_CD8_NA_Day0	20	-0.0695826	0.018573	-0.00733973	-0.106192	-0.0695826	-0.236112	-0.334252	0.018573	-0.00733973	20	17	20	20	14	7	-0.895056	-0.795677	-1.26435	-0.704133	-0.758217	-0.720105	-0.0571497	0
ABR	DR2_CD8_Mixed_Day18..DR2_CD8_NA_Day0	DR2_CD8_Mixed_Day18	DR2_CD8_NA_Day0	20	-0.166271	-0.290665	-0.00733973	-0.354995	-0.166271	-0.43446	-0.334252	-0.290665	-0.00733973	20	14	20	20	14	7	-1.52217	-1.26312	-1.26435	-1.32625	-1.0062	-0.720105	-0.166763	-0.0437158
ABR	DR2_CD8_Mixed_Day21..DR2_CD8_NA_Day0	DR2_CD8_Mixed_Day21	DR2_CD8_NA_Day0	20	-0.312108	-0.299519	-0.00733973	-0.911802	-0.312108	-0.663813	-0.334252	2.28568	-0.00733973	20	13	4	20	13	7	-1.15521	-1.40825	-1.26435	-0.951262	-0.987364	-0.720105	-0.0987472	0
ABR	DR2_CD8_Mixed_Day4..DR2_CD8_NA_Day0	DR2_CD8_Mixed_Day4	DR2_CD8_NA_Day0	20	-0.165787	-0.0544141	-0.00733973	-0.357645	-0.165787	-0.833632	-0.334252	0.650329	-0.00733973	20	15	5	20	6	7	-0.451	-0.564291	-1.26435	-1.35801	-1.20165	-0.720105	0	-0.0545901
ABR	DR2_CD8_Mono_Day11..DR2_CD8_NA_Day0	DR2_CD8_Mono_Day11	DR2_CD8_NA_Day0	20	-0.139471	-0.231676	-0.00733973	-1.23256	-0.139471	-1.31568	-0.334252	1.24408	-0.00733973	20	9	5	20	8	7	-0.764644	-0.758755	-1.26435	-0.97751	-0.971786	-0.720105	-0.0385086	0
ABR	DR2_CD8_Mono_Day18..DR2_CD8_NA_Day0	DR2_CD8_Mono_Day18	DR2_CD8_NA_Day0	20	-0.793192	-1.01555	-0.00733973	-1.53758	1.53181	-2.38647	-0.334252	1.74366	-0.00733973	5	14	5	20	10	7	-0.629898	-1.01677	-1.26435	-1.41011	-1.38848	-0.720105	-0.0210167	-0.0748014
ABR	DR2_CD8_Mono_Day25..DR2_CD8_NA_Day0	DR2_CD8_Mono_Day25	DR2_CD8_NA_Day0	20	-1.02642	-1.11609	-0.00733973	-3.7023	2.05808	-3.58727	-0.334252	1.87891	-0.00733973	4	7	5	20	9	7	-0.46931	-0.428483	-1.26435	-1.26825	-1.31142	-0.720105	0	-0.0257657
ABR	DR2_CD8_Mono_Day4..DR2_CD8_NA_Day0	DR2_CD8_Mono_Day4	DR2_CD8_NA_Day0	20	-0.160412	-0.189388	-0.00733973	-0.190209	-0.130615	-0.189388	-0.334252	-0.189388	-0.00733973	19	19	20	20	20	7	-0.710693	-0.954609	-1.26435	-1.18048	-1.86131	-0.720105	-0.0317277	-0.0017622
ACAA1	DR1_CD4_Mixed_Day14..DR1_CD4_NA_Day0	DR1_CD4_Mixed_Day14	DR1_CD4_NA_Day0	12	0.467724	0.257834	-0.424495	0.467724	1.09995	0.244894	-0.549383	0.257834	-0.424495	5	12	12	12	11	7	-2.2571	-1.40332	-0.252856	-0.236693	-0.352793	-3.03098	-0.320099	0
ACAA1	DR1_CD4_Mixed_Day4..DR1_CD4_NA_Day0	DR1_CD4_Mixed_Day4	DR1_CD4_NA_Day0	12	0.34144	0.11657	-0.424495	0.34144	0.840141	-0.113646	-0.549383	0.449334	-0.424495	5	12	6	12	8	7	-2.26065	-0.650629	-0.252856	-0.0397832	-0.212181	-3.03098	-0.320598	0
ACAA1	DR1_CD4_Mono_Day11..DR1_CD4_NA_Day0	DR1_CD4_Mono_Day11	DR1_CD4_NA_Day0	12	0.379176	0.0581117	-0.424495	-1.20361	0.735205	-1.1986	-0.549383	0.799029	-0.424495	7	4	4	12	5	7	-1.21887	-0.603915	-0.252856	-0.644102	-0.775431	-3.03098	-0.129138	0
ACAA1	DR1_CD4_Mono_Day18..DR1_CD4_NA_Day0	DR1_CD4_Mono_Day18	DR1_CD4_NA_Day0	12	0.175686	-0.240049	-0.424495	-0.76537	0.175686	-1.0205	-0.549383	-0.240049	-0.424495	12	6	12	12	6	7	-1.13238	-1.28369	-0.252856	-0.220259	-0.5885	-3.03098	-0.114344	0
ACAA1	DR1_CD4_Mono_Day4..DR1_CD4_NA_Day0	DR1_CD4_Mono_Day4	DR1_CD4_NA_Day0	12	-0.31562	-0.610798	-0.424495	-0.988844	-0.31562	-1.15969	-0.549383	-0.610798	-0.424495	12	4	12	12	6	7	-0.193061	-0.197375	-0.252856	-1.69749	-2.49345	-3.03098	0	-0.248063
ACAA1	DR1_CD8_Mixed_Day11..DR1_CD8_NA_Day0	DR1_CD8_Mixed_Day11	DR1_CD8_NA_Day0	12	-0.224205	-0.109862	-0.0409724	-0.362282	-0.224205	-0.379189	-0.43438	-0.109862	0.422674	12	8	12	4	9	4	-0.855861	-0.669131	-0.390603	-0.889129	-0.811313	-0.624723	-0.0694852	0
ACAA1	DR1_CD8_Mixed_Day18..DR1_CD8_NA_Day0	DR1_CD8_Mixed_Day18	DR1_CD8_NA_Day0	12	-0.754504	-0.809458	-0.0409724	-1.23952	-0.0985693	-1.25235	-0.43438	1.25466	0.422674	10	7	5	4	7	4	-0.405661	-0.407517	-0.390603	-0.881073	-0.961842	-0.624723	-0.00734847	0
ACAA1	DR1_CD8_Mixed_Day21..DR1_CD8_NA_Day0	DR1_CD8_Mixed_Day21	DR1_CD8_NA_Day0	12	0.216869	-0.0201614	-0.0409724	0.216869	0.4792	-0.0201614	-0.43438	-0.0201614	0.422674	7	12	12	4	12	4	-0.706758	-0.686147	-0.390603	-0.991996	-0.98871	-0.624723	-0.0488235	0
ACAA1	DR1_CD8_Mixed_Day4..DR1_CD8_NA_Day0	DR1_CD8_Mixed_Day4	DR1_CD8_NA_Day0	12	0.0855993	-0.0307878	-0.0409724	-0.0529994	0.209367	-0.788448	-0.43438	0.477303	0.422674	7	10	4	4	4	4	-0.620565	-0.630089	-0.390603	-0.50718	-0.885194	-0.624723	-0.0365136	0
ACAA1	DR1_CD8_Mono_Day11..DR1_CD8_NA_Day0	DR1_CD8_Mono_Day11	DR1_CD8_NA_Day0	12	-0.102357	-0.13756	-0.0409724	-0.363419	-0.102357	-0.566342	-0.43438	-0.13756	0.422674	12	10	12	4	9	4	-0.719522	-0.850027	-0.390603	-0.821507	-0.892474	-0.624723	-0.0507875	0
ACAA1	DR1_CD8_Mono_Day18..DR1_CD8_NA_Day0	DR1_CD8_Mono_Day18	DR1_CD8_NA_Day0	12	-0.0116364	-0.153339	-0.0409724	-0.080187	-0.0116364	-0.24947	-0.43438	-0.153339	0.422674	12	11	12	4	10	4	-0.841662	-0.952421	-0.390603	-0.817602	-0.778636	-0.624723	-0.0673888	0
ACAA1	DR1_CD8_Mono_Day25..DR1_CD8_NA_Day0	DR1_CD8_Mono_Day25	DR1_CD8_NA_Day0	12	-1.90863	-1.8248	-0.0409724	-2.83953	-1.90863	-3.65339	-0.43438	-1.8248	0.422674	12	7	12	4	7	4	-0.352181	-0.666769	-0.390603	-1.38484	-1.24975	-0.624723	0	-0.102123
ACAA1	DR1_CD8_Mono_Day4..DR1_CD8_NA_Day0	DR1_CD8_Mono_Day4	DR1_CD8_NA_Day0	12	-0.116722	-0.0566021	-0.0409724	-0.381859	-0.116722	-0.0871657	-0.43438	-0.0566021	0.422674	12	9	12	4	11	4	-1.14242	-1.07324	-0.390603	-0.846823	-0.663498	-0.624723	-0.116093	0
ACAA1	DR2_CD4_Mixed_Day14..DR2_CD4_NA_Day0	DR2_CD4_Mixed_Day14	DR2_CD4_NA_Day0	12	0.057424	0.110595	0.0341172	-0.117237	1.1261	-0.218118	-0.113847	0.110595	0.181231	4	8	12	6	6	10	-2.02401	-1.82877	-0.586273	-0.330641	-0.228076	-0.531881	-0.277331	0
ACAA1	DR2_CD4_Mixed_Day4..DR2_CD4_NA_Day0	DR2_CD4_Mixed_Day4	DR2_CD4_NA_Day0	12	-0.00206863	0.0486376	0.0341172	-0.00206863	0.00680034	0.0469073	-0.113847	0.0486376	0.181231	10	12	12	6	11	10	-1.04072	-1.57223	-0.586273	-0.684416	-1.01186	-0.531881	-0.0988935	0
ACAA1	DR2_CD4_Mono_Day11..DR2_CD4_NA_Day0	DR2_CD4_Mono_Day11	DR2_CD4_NA_Day0	12	-0.0162038	-0.216165	0.0341172	-0.0162038	0.0743154	-0.806876	-0.113847	0.0527018	0.181231	11	12	11	6	6	10	-0.417699	-0.342084	-0.586273	-1.35108	-0.99316	-0.531881	-0.00908564	-0.0887283
ACAA1	DR2_CD4_Mono_Day18..DR2_CD4_NA_Day0	DR2_CD4_Mono_Day18	DR2_CD4_NA_Day0	12	-0.359126	-0.470804	0.0341172	-2.09711	0.684391	-1.90278	-0.113847	0.779332	0.181231	5	5	6	6	5	10	-0.327804	-0.296536	-0.586273	-1.40902	-1.67826	-0.531881	0	-0.112224
ACAA1	DR2_CD4_Mono_Day25..DR2_CD4_NA_Day0	DR2_CD4_Mono_Day25	DR2_CD4_NA_Day0	12	-0.283284	0.0418029	0.0341172	-0.283284	1.21141	-2.61701	-0.113847	1.32476	0.181231	5	12	5	6	4	10	-0.93313	-0.944836	-0.586273	-0.666406	-0.754736	-0.531881	-0.0815049	0
ACAA1	DR2_CD4_Mono_Day4..DR2_CD4_NA_Day0	DR2_CD4_Mono_Day4	DR2_CD4_NA_Day0	12	-0.0810772	-0.0664571	0.0341172	-0.0810772	0.102551	-0.266994	-0.113847	-0.0664571	0.181231	8	12	12	6	9	10	-0.360882	-0.320221	-0.586273	-0.973663	-0.596643	-0.531881	-0.000839467	0
ACAA1	DR2_CD8_Mixed_Day11..DR2_CD8_NA_Day0	DR2_CD8_Mixed_Day11	DR2_CD8_NA_Day0	12	0.286726	-0.0478819	-0.170057	-1.67812	1.38983	-1.55361	-0.273931	1.26962	-0.170057	4	5	4	12	5	7	-0.915392	-0.950748	-0.488333	-0.597453	-0.610644	-1.29438	-0.0785338	0
ACAA1	DR2_CD8_Mixed_Day18..DR2_CD8_NA_Day0	DR2_CD8_Mixed_Day18	DR2_CD8_NA_Day0	12	-0.192516	-0.572862	-0.170057	-0.891764	2.44039	-0.93472	-0.273931	2.25084	-0.170057	4	7	4	12	7	7	-1.71821	-2.09814	-0.488333	-0.425552	-0.999288	-1.29438	-0.221041	0
ACAA1	DR2_CD8_Mixed_Day21..DR2_CD8_NA_Day0	DR2_CD8_Mixed_Day21	DR2_CD8_NA_Day0	12	-0.678059	-0.963722	-0.170057	-1.51121	2.05617	-1.42429	-0.273931	2.08408	-0.170057	4	6	4	12	7	7	-1.39031	-1.31054	-0.488333	-0.799839	-1.24997	-1.29438	-0.158674	0
ACAA1	DR2_CD8_Mixed_Day4..DR2_CD8_NA_Day0	DR2_CD8_Mixed_Day4	DR2_CD8_NA_Day0	12	0.407044	0.270199	-0.170057	0.407044	0.617599	-0.618173	-0.273931	0.422709	-0.170057	7	12	8	12	4	7	-2.38702	-1.29315	-0.488333	-0.268059	-0.42502	-1.29438	-0.347622	0
ACAA1	DR2_CD8_Mono_Day11..DR2_CD8_NA_Day0	DR2_CD8_Mono_Day11	DR2_CD8_NA_Day0	12	0.119737	0.415331	-0.170057	-0.0931119	0.119737	-0.5353	-0.273931	0.415331	-0.170057	12	8	12	12	5	7	-2.33841	-1.92071	-0.488333	-0.363008	-0.228487	-1.29438	-0.33678	0
ACAA1	DR2_CD8_Mono_Day18..DR2_CD8_NA_Day0	DR2_CD8_Mono_Day18	DR2_CD8_NA_Day0	12	0.55298	0.0464603	-0.170057	-0.274397	1.09617	-0.350298	-0.273931	0.0623474	-0.170057	7	8	11	12	7	7	-1.15375	-1.03612	-0.488333	-0.145256	-0.312517	-1.29438	-0.118166	0
ACAA1	DR2_CD8_Mono_Day25..DR2_CD8_NA_Day0	DR2_CD8_Mono_Day25	DR2_CD8_NA_Day0	12	0.266683	0.177016	-0.170057	-2.14992	2.87051	-2.31004	-0.273931	2.67498	-0.170057	5	5	5	12	5	7	-2.46241	-2.09305	-0.488333	-0.477594	-0.68026	-1.29438	-0.361295	0
ACAA1	DR2_CD8_Mono_Day4..DR2_CD8_NA_Day0	DR2_CD8_Mono_Day4	DR2_CD8_NA_Day0	12	0.129801	0.358197	-0.170057	0.129801	0.368558	0.288121	-0.273931	0.537974	-0.170057	10	12	7	12	11	7	-1.64503	-1.08811	-0.488333	-0.324726	-0.328628	-1.29438	-0.20644	0
ACAA2	DR1_CD4_Mixed_Day14..DR1_CD4_NA_Day0	DR1_CD4_Mixed_Day14	DR1_CD4_NA_Day0	10	0.0524487	-0.015806	-0.0483843	0.0524487	0.161186	-0.126856	-0.0483843	-0.015806	-0.0135033	9	10	10	8	8	10	-1.39671	-1.32342	-0.640033	-0.567225	-0.443382	-1.94864	-0.175368	0
ACAA2	DR1_CD4_Mixed_Day4..DR1_CD4_NA_Day0	DR1_CD4_Mixed_Day4	DR1_CD4_NA_Day0	10	0.111576	0.0994431	-0.0483843	0.111576	0.111576	0.0994431	-0.0483843	0.187904	-0.0135033	10	10	8	8	10	10	-1.65081	-0.865612	-0.640033	-0.350704	-0.632048	-1.94864	-0.225352	0
ACAA2	DR1_CD4_Mono_Day11..DR1_CD4_NA_Day0	DR1_CD4_Mono_Day11	DR1_CD4_NA_Day0	10	0.182555	0.0980067	-0.0483843	0.182555	0.203326	0.0473026	-0.0483843	0.138655	-0.0135033	9	10	9	8	8	10	-1.47959	-1.81189	-0.640033	-0.368861	-0.533783	-1.94864	-0.189946	0
ACAA2	DR1_CD4_Mono_Day18..DR1_CD4_NA_Day0	DR1_CD4_Mono_Day18	DR1_CD4_NA_Day0	10	-0.0870886	-0.0735977	-0.0483843	-0.0870886	0.115058	-0.0735977	-0.0483843	-0.0735977	-0.0135033	8	10	10	8	10	10	-1.03565	-0.947688	-0.640033	-1.68404	-1.49708	-1.94864	-0.109462	-0.291911
ACAA2	DR1_CD4_Mono_Day4..DR1_CD4_NA_Day0	DR1_CD4_Mono_Day4	DR1_CD4_NA_Day0	10	-0.14896	-0.123307	-0.0483843	-0.190806	-0.14896	-0.31872	-0.0483843	-0.123307	-0.0135033	10	7	10	8	8	10	-0.690432	-0.728377	-0.640033	-1.02205	-0.950245	-1.94864	-0.0543417	-0.0069704
ACAA2	DR1_CD8_Mixed_Day11..DR1_CD8_NA_Day0	DR1_CD8_Mixed_Day11	DR1_CD8_NA_Day0	10	0.210037	0.0659393	-0.156519	0.210037	0.310757	0.0659393	-0.218784	0.0923784	-0.149022	9	10	9	9	10	8	-0.994855	-1.1782	-0.247519	-1.17229	-1.04763	-1.2134	-0.102162	-0.0506251
ACAA2	DR1_CD8_Mixed_Day18..DR1_CD8_NA_Day0	DR1_CD8_Mixed_Day18	DR1_CD8_NA_Day0	10	-0.0865391	-0.169519	-0.156519	-0.323869	-0.0865391	-0.172393	-0.218784	-0.169519	-0.149022	10	8	10	9	9	8	-1.1889	-0.880055	-0.247519	-0.406837	-0.531292	-1.2134	-0.13657	0
ACAA2	DR1_CD8_Mixed_Day21..DR1_CD8_NA_Day0	DR1_CD8_Mixed_Day21	DR1_CD8_NA_Day0	10	0.562336	0.42286	-0.156519	0.562336	0.644382	0.42286	-0.218784	0.583704	-0.149022	9	10	8	9	10	8	-2.04239	-1.27506	-0.247519	-0.718859	-1.09784	-1.2134	-0.300663	0
ACAA2	DR1_CD8_Mixed_Day4..DR1_CD8_NA_Day0	DR1_CD8_Mixed_Day4	DR1_CD8_NA_Day0	10	0.123576	-0.00352762	-0.156519	0.123576	0.316807	-0.00352762	-0.218784	0.0732797	-0.149022	5	10	7	9	10	8	-0.677752	-0.520996	-0.247519	-0.740125	-1.22998	-1.2134	-0.0523459	0
ACAA2	DR1_CD8_Mono_Day11..DR1_CD8_NA_Day0	DR1_CD8_Mono_Day11	DR1_CD8_NA_Day0	10	-0.0280512	-0.133895	-0.156519	-0.0862081	0.0301058	-0.188438	-0.218784	0.189417	-0.149022	9	9	8	9	9	8	-1.0789	-0.951468	-0.247519	-0.619549	-0.609211	-1.2134	-0.117001	0
ACAA2	DR1_CD8_Mono_Day18..DR1_CD8_NA_Day0	DR1_CD8_Mono_Day18	DR1_CD8_NA_Day0	10	0.239458	0.170782	-0.156519	0.239458	0.3126	0.170782	-0.218784	0.170782	-0.149022	9	10	10	9	10	8	-2.19129	-1.70135	-0.247519	-0.521187	-1.14681	-1.2134	-0.329572	0
ACAA2	DR1_CD8_Mono_Day25..DR1_CD8_NA_Day0	DR1_CD8_Mono_Day25	DR1_CD8_NA_Day0	10	0.0313625	-0.179924	-0.156519	0.0313625	0.463777	-0.179924	-0.218784	-0.179924	-0.149022	9	10	10	9	10	8	-1.47867	-1.5971	-0.247519	-1.16985	-1.14508	-1.2134	-0.189946	-0.0497815
ACAA2	DR1_CD8_Mono_Day4..DR1_CD8_NA_Day0	DR1_CD8_Mono_Day4	DR1_CD8_NA_Day0	10	0.307699	0.376118	-0.156519	0.307699	0.411162	0.376118	-0.218784	0.483226	-0.149022	7	10	6	9	10	8	-1.00965	-1.23197	-0.247519	-0.201493	-0.36589	-1.2134	-0.10513	0
ACAA2	DR2_CD4_Mixed_Day14..DR2_CD4_NA_Day0	DR2_CD4_Mixed_Day14	DR2_CD4_NA_Day0	10	0.0410168	0.0405747	-0.0623629	0.0350899	0.240284	0.00995321	-0.0995891	0.0851742	-0.0251366	6	9	7	9	9	9	-0.519071	-0.572804	-0.665833	-0.956406	-1.29558	-1.6099	-0.0294506	0
ACAA2	DR2_CD4_Mixed_Day4..DR2_CD4_NA_Day0	DR2_CD4_Mixed_Day4	DR2_CD4_NA_Day0	10	0.0171474	-0.144525	-0.0623629	-0.331764	0.510341	-0.271337	-0.0995891	-0.144525	-0.0251366	4	5	10	9	6	9	-0.543778	-0.770948	-0.665833	-0.299424	-0.693755	-1.6099	-0.0329568	0
ACAA2	DR2_CD4_Mono_Day11..DR2_CD4_NA_Day0	DR2_CD4_Mono_Day11	DR2_CD4_NA_Day0	10	0.148267	0.0916165	-0.0623629	0.119086	0.177447	0.0892834	-0.0995891	0.109964	-0.0251366	9	9	7	9	9	9	-0.704123	-0.961665	-0.665833	-0.482667	-0.869724	-1.6099	-0.05609	0
ACAA2	DR2_CD4_Mono_Day18..DR2_CD4_NA_Day0	DR2_CD4_Mono_Day18	DR2_CD4_NA_Day0	10	0.0667894	-0.0391058	-0.0623629	0.0667894	0.183814	-0.0391058	-0.0995891	0.0716127	-0.0251366	9	10	9	9	10	9	-1.19038	-0.910294	-0.665833	-0.484332	-0.543466	-1.6099	-0.136845	0
ACAA2	DR2_CD4_Mono_Day25..DR2_CD4_NA_Day0	DR2_CD4_Mono_Day25	DR2_CD4_NA_Day0	10	-0.206721	-0.645759	-0.0623629	-0.206721	-0.206721	-0.645759	-0.0995891	-0.645759	-0.0251366	10	10	10	9	10	9	-1.13677	-1.08491	-0.665833	-1.1443	-1.38655	-1.6099	-0.127418	-0.0419033
ACAA2	DR2_CD4_Mono_Day4..DR2_CD4_NA_Day0	DR2_CD4_Mono_Day4	DR2_CD4_NA_Day0	10	0.100711	-0.0349819	-0.0623629	0.0211809	0.131543	-0.0628491	-0.0995891	-0.0349819	-0.0251366	9	8	10	9	9	9	-0.85685	-1.32063	-0.665833	-0.439418	-0.895579	-1.6099	-0.0789696	0
ACAA2	DR2_CD8_Mixed_Day11..DR2_CD8_NA_Day0	DR2_CD8_Mixed_Day11	DR2_CD8_NA_Day0	10	0.0897247	-0.00533195	-0.0770729	0.0897247	0.236741	-0.00533195	-0.109117	0.129973	-0.0770729	9	10	9	10	10	9	-0.72958	-0.758417	-0.592413	-0.566391	-1.03367	-1.55764	-0.0594761	0
ACAA2	DR2_CD8_Mixed_Day18..DR2_CD8_NA_Day0	DR2_CD8_Mixed_Day18	DR2_CD8_NA_Day0	10	-0.288472	-0.626653	-0.0770729	-0.329089	0.726326	-0.857005	-0.109117	0.665115	-0.0770729	4	9	4	10	6	9	-0.505463	-0.439755	-0.592413	-0.661645	-0.986733	-1.55764	-0.0274599	0
ACAA2	DR2_CD8_Mixed_Day21..DR2_CD8_NA_Day0	DR2_CD8_Mixed_Day21	DR2_CD8_NA_Day0	10	-0.0798383	-0.41802	-0.0770729	-0.0798383	1.06598	-0.41802	-0.109117	0.895973	-0.0770729	4	10	4	10	10	9	-0.665911	-0.594933	-0.592413	-0.91929	-1.03477	-1.55764	-0.0507875	0
ACAA2	DR2_CD8_Mixed_Day4..DR2_CD8_NA_Day0	DR2_CD8_Mixed_Day4	DR2_CD8_NA_Day0	10	0.01159	-0.0184228	-0.0770729	0.011344	0.136185	-0.0977728	-0.109117	0.0609273	-0.0770729	8	9	9	10	9	9	-1.03921	-0.795624	-0.592413	-0.422712	-0.520918	-1.55764	-0.110323	0
ACAA2	DR2_CD8_Mono_Day11..DR2_CD8_NA_Day0	DR2_CD8_Mono_Day11	DR2_CD8_NA_Day0	10	0.215738	0.1353	-0.0770729	0.215738	0.552212	0.119644	-0.109117	0.443095	-0.0770729	7	10	7	10	9	9	-0.929342	-0.725563	-0.592413	-0.3656	-0.569977	-1.55764	-0.0913127	0
ACAA2	DR2_CD8_Mono_Day18..DR2_CD8_NA_Day0	DR2_CD8_Mono_Day18	DR2_CD8_NA_Day0	10	0.586915	0.562471	-0.0770729	0.586915	0.962527	0.562471	-0.109117	0.644979	-0.0770729	7	10	7	10	10	9	-1.54454	-1.44171	-0.592413	-0.490291	-0.58296	-1.55764	-0.204238	0
ACAA2	DR2_CD8_Mono_Day25..DR2_CD8_NA_Day0	DR2_CD8_Mono_Day25	DR2_CD8_NA_Day0	10	0.970135	1.08375	-0.0770729	0.970135	1.41787	1.08375	-0.109117	1.28364	-0.0770729	8	10	8	10	10	9	-1.96651	-1.63666	-0.592413	-0.210849	-0.340106	-1.55764	-0.286344	0
ACAA2	DR2_CD8_Mono_Day4..DR2_CD8_NA_Day0	DR2_CD8_Mono_Day4	DR2_CD8_NA_Day0	10	0.286503	0.0623358	-0.0770729	-0.960414	0.93615	-0.626673	-0.109117	0.763637	-0.0770729	4	4	4	10	6	9	-1.4989	-0.997791	-0.592413	-0.389717	-0.329257	-1.55764	-0.193843	0
ACACA	DR1_CD4_Mixed_Day14..DR1_CD4_NA_Day0	DR1_CD4_Mixed_Day14	DR1_CD4_NA_Day0	10	-0.456497	-0.3222	0.0704137	-0.51231	-0.456497	-0.3222	0.0401957	-0.3222	0.0704137	10	8	10	10	10	9	-0.35858	-0.37873	-1.38344	-1.98257	-1.53911	-0.5455	-0.00671632	-0.482267
ACACA	DR1_CD4_Mixed_Day4..DR1_CD4_NA_Day0	DR1_CD4_Mixed_Day4	DR1_CD4_NA_Day0	10	-0.0606136	-0.00506686	0.0704137	-0.0606136	-0.0606136	-0.00506686	0.0401957	0.091465	0.0704137	10	10	9	10	10	9	-0.382728	-0.783976	-1.38344	-1.10428	-1.00119	-0.5455	-0.0101829	-0.0300338
ACACA	DR1_CD4_Mono_Day11..DR1_CD4_NA_Day0	DR1_CD4_Mono_Day11	DR1_CD4_NA_Day0	10	-0.795601	-0.782873	0.0704137	-1.07273	-0.795601	-1.11061	0.0401957	-0.782873	0.0704137	10	6	10	10	6	9	-0.278048	-0.351354	-1.38344	-1.82319	-1.79029	-0.5455	0	-0.376241
ACACA	DR1_CD4_Mono_Day18..DR1_CD4_NA_Day0	DR1_CD4_Mono_Day18	DR1_CD4_NA_Day0	10	-0.48474	-0.402477	0.0704137	-0.619556	-0.48474	-0.430902	0.0401957	-0.402477	0.0704137	10	9	10	10	9	9	-0.353087	-0.495587	-1.38344	-1.54802	-2.03269	-0.5455	-0.00584548	-0.21564
ACACA	DR1_CD4_Mono_Day4..DR1_CD4_NA_Day0	DR1_CD4_Mono_Day4	DR1_CD4_NA_Day0	10	0.0493722	0.099025	0.0704137	-0.39097	0.0493722	-0.00141626	0.0401957	0.099025	0.0704137	10	4	10	10	8	9	-0.728534	-1.02971	-1.38344	-0.437643	-0.28948	-0.5455	-0.0593802	0
ACACA	DR1_CD8_Mixed_Day11..DR1_CD8_NA_Day0	DR1_CD8_Mixed_Day11	DR1_CD8_NA_Day0	10	-0.178812	-0.335065	0.0694221	-0.178812	0.0962896	-0.335065	0.0694221	-0.335065	0.0991201	7	10	10	7	10	10	-0.3846	-0.375825	-0.917947	-1.7844	-1.37347	-0.872071	-0.0104185	-0.351708
ACACA	DR1_CD8_Mixed_Day18..DR1_CD8_NA_Day0	DR1_CD8_Mixed_Day18	DR1_CD8_NA_Day0	10	-1.9079	-1.75994	0.0694221	-1.99006	-1.9079	-1.76309	0.0694221	-1.75994	0.0991201	10	9	10	7	9	10	-0.323719	-0.180203	-0.917947	-2.80658	-2.66272	-0.872071	-0.00150925	-1.09451
ACACA	DR1_CD8_Mixed_Day21..DR1_CD8_NA_Day0	DR1_CD8_Mixed_Day21	DR1_CD8_NA_Day0	10	-0.791944	-0.959333	0.0694221	-1.13338	-0.791944	-1.15839	0.0694221	-0.959333	0.0991201	10	9	10	7	7	10	-0.40745	-0.46465	-0.917947	-1.80014	-1.6108	-0.872071	-0.0140696	-0.361824
ACACA	DR1_CD8_Mixed_Day4..DR1_CD8_NA_Day0	DR1_CD8_Mixed_Day4	DR1_CD8_NA_Day0	10	-0.104157	-0.0898698	0.0694221	-0.104157	-0.104157	-0.135017	0.0694221	-0.0898698	0.0991201	10	10	10	7	9	10	-0.631894	-0.736022	-0.917947	-1.39013	-1.21072	-0.872071	-0.0456428	-0.139163
ACACA	DR1_CD8_Mono_Day11..DR1_CD8_NA_Day0	DR1_CD8_Mono_Day11	DR1_CD8_NA_Day0	10	-0.951741	-0.979383	0.0694221	-1.17563	-0.727855	-1.30082	0.0694221	-0.657942	0.0991201	9	9	9	7	9	10	-0.225344	-0.275673	-0.917947	-3.28081	-2.66856	-0.872071	0	-1.47001
ACACA	DR1_CD8_Mono_Day18..DR1_CD8_NA_Day0	DR1_CD8_Mono_Day18	DR1_CD8_NA_Day0	10	-0.897772	-0.964699	0.0694221	-1.8089	-0.897772	-1.70978	0.0694221	-0.964699	0.0991201	10	5	10	7	7	10	-0.425331	-0.482248	-0.917947	-1.30005	-1.54592	-0.872071	-0.0165583	-0.0994835
ACACA	DR1_CD8_Mono_Day25..DR1_CD8_NA_Day0	DR1_CD8_Mono_Day25	DR1_CD8_NA_Day0	10	-1.9545	-1.82681	0.0694221	-2.2344	-1.69385	-1.98818	0.0694221	-1.30313	0.0991201	9	8	8	7	9	10	-0.379205	-0.251348	-0.917947	-2.0138	-1.7989	-0.872071	-0.00968314	-0.503281
ACACA	DR1_CD8_Mono_Day4..DR1_CD8_NA_Day0	DR1_CD8_Mono_Day4	DR1_CD8_NA_Day0	10	0.000918412	0.0368773	0.0694221	0.000918412	0.0916999	0.0368773	0.0694221	0.137621	0.0991201	8	10	8	7	10	10	-0.772378	-0.733574	-0.917947	-1.07407	-1.01361	-0.872071	-0.0658286	-0.0208444
ACACA	DR2_CD4_Mixed_Day14..DR2_CD4_NA_Day0	DR2_CD4_Mixed_Day14	DR2_CD4_NA_Day0	10	-0.279295	-0.463808	-0.0444338	-0.280895	-0.279295	-0.463808	-0.10692	-0.463808	-0.0131292	10	9	10	9	10	8	-0.336651	-0.617593	-0.832532	-1.01567	-1.4098	-0.662793	-0.00338306	-0.00551728
ACACA	DR2_CD4_Mixed_Day4..DR2_CD4_NA_Day0	DR2_CD4_Mixed_Day4	DR2_CD4_NA_Day0	10	-0.214475	-0.244968	-0.0444338	-0.214475	-0.214475	-0.244968	-0.10692	-0.244968	-0.0131292	10	10	10	9	10	8	-0.708736	-0.387239	-0.832532	-1.27225	-1.36471	-0.662793	-0.0567088	-0.0878218
ACACA	DR2_CD4_Mono_Day11..DR2_CD4_NA_Day0	DR2_CD4_Mono_Day11	DR2_CD4_NA_Day0	10	-1.10854	-1.17878	-0.0444338	-1.13509	-1.10854	-1.37094	-0.10692	-1.17878	-0.0131292	10	9	10	9	6	8	-0.169736	-0.190835	-0.832532	-3.60383	-3.09225	-0.662793	0	-1.72519
ACACA	DR2_CD4_Mono_Day18..DR2_CD4_NA_Day0	DR2_CD4_Mono_Day18	DR2_CD4_NA_Day0	10	-1.13364	-1.2609	-0.0444338	-1.28176	-0.985513	-1.3575	-0.10692	-1.1643	-0.0131292	9	9	9	9	9	8	-0.10149	-0.0941842	-0.832532	-4.2788	-3.55989	-0.662793	0	-2.25102
ACACA	DR2_CD4_Mono_Day25..DR2_CD4_NA_Day0	DR2_CD4_Mono_Day25	DR2_CD4_NA_Day0	10	-1.14269	-1.31631	-0.0444338	-1.45721	-1.14269	-1.57068	-0.10692	-1.31631	-0.0131292	10	8	10	9	9	8	-0.0979775	-0.118799	-0.832532	-2.17959	-2.24984	-0.662793	0	-0.621173
ACACA	DR2_CD4_Mono_Day4..DR2_CD4_NA_Day0	DR2_CD4_Mono_Day4	DR2_CD4_NA_Day0	10	-0.349641	-0.268352	-0.0444338	-0.356653	-0.349641	-0.292103	-0.10692	-0.268352	-0.0131292	10	9	10	9	9	8	-0.745419	-0.390807	-0.832532	-3.24238	-2.15564	-0.662793	-0.0619591	-1.43921
ACACA	DR2_CD8_Mixed_Day11..DR2_CD8_NA_Day0	DR2_CD8_Mixed_Day11	DR2_CD8_NA_Day0	10	-0.631275	-0.637197	-0.108377	-0.660484	-0.602065	-0.714183	-0.108377	-0.560211	-0.108377	9	9	9	10	9	10	-0.170621	-0.123082	-0.639911	-3.14382	-3.23819	-1.75807	0	-1.36103
ACACA	DR2_CD8_Mixed_Day18..DR2_CD8_NA_Day0	DR2_CD8_Mixed_Day18	DR2_CD8_NA_Day0	10	-1.09856	-1.20541	-0.108377	-1.45479	-0.67587	-1.6011	-0.108377	-1.20541	-0.108377	8	8	10	10	9	10	-0.0781508	-0.0806456	-0.639911	-1.51691	-1.90618	-1.75807	0	-0.200099
ACACA	DR2_CD8_Mixed_Day21..DR2_CD8_NA_Day0	DR2_CD8_Mixed_Day21	DR2_CD8_NA_Day0	10	-0.775101	-0.717794	-0.108377	-0.847825	-0.702376	-0.747552	-0.108377	-0.688036	-0.108377	9	9	9	10	9	10	-0.15024	-0.168819	-0.639911	-1.72386	-2.22949	-1.75807	0	-0.315772
ACACA	DR2_CD8_Mixed_Day4..DR2_CD8_NA_Day0	DR2_CD8_Mixed_Day4	DR2_CD8_NA_Day0	10	-0.328758	-0.409511	-0.108377	-0.328758	-0.328758	-0.409511	-0.108377	-0.409511	-0.108377	10	10	10	10	10	10	-0.361184	-0.258712	-0.639911	-2.66655	-3.58022	-1.75807	-0.00712564	-0.986137
ACACA	DR2_CD8_Mono_Day11..DR2_CD8_NA_Day0	DR2_CD8_Mono_Day11	DR2_CD8_NA_Day0	10	-1.61882	-1.6994	-0.108377	-1.61882	-1.61882	-1.6994	-0.108377	-1.6994	-0.108377	10	10	10	10	10	10	-0.311756	-0.295475	-0.639911	-2.9771	-3.23603	-1.75807	0	-1.22938
ACACA	DR2_CD8_Mono_Day18..DR2_CD8_NA_Day0	DR2_CD8_Mono_Day18	DR2_CD8_NA_Day0	10	-1.39918	-1.49261	-0.108377	-2.06199	-1.39918	-1.73095	-0.108377	-1.49261	-0.108377	10	6	10	10	9	10	-0.332624	-0.290702	-0.639911	-1.61857	-1.6565	-1.75807	-0.00274762	-0.254602
ACACA	DR2_CD8_Mono_Day25..DR2_CD8_NA_Day0	DR2_CD8_Mono_Day25	DR2_CD8_NA_Day0	10	-0.974147	-0.856816	-0.108377	-0.974147	-0.555469	-0.856816	-0.108377	-0.42108	-0.108377	9	10	9	10	10	10	-0.584269	-0.515616	-0.639911	-0.95407	-1.28235	-1.75807	-0.038301	0
ACACA	DR2_CD8_Mono_Day4..DR2_CD8_NA_Day0	DR2_CD8_Mono_Day4	DR2_CD8_NA_Day0	10	-0.46929	-0.827473	-0.108377	-0.714759	-0.46929	-1.00189	-0.108377	-0.827473	-0.108377	10	7	10	10	7	10	-0.521937	-0.550338	-0.639911	-1.70968	-2.7063	-1.75807	-0.0299671	-0.30742
ACACB	DR1_CD4_Mixed_Day14..DR1_CD4_NA_Day0	DR1_CD4_Mixed_Day14	DR1_CD4_NA_Day0	10	0.423374	0.0809516	-0.342422	-1.06231	0.879686	0.0809516	-0.372901	0.610669	-0.311944	4	4	4	9	10	9	-1.45566	-0.718157	-0.175989	-0.222569	-0.675081	-3.09219	-0.18557	0
ACACB	DR1_CD4_Mixed_Day4..DR1_CD4_NA_Day0	DR1_CD4_Mixed_Day4	DR1_CD4_NA_Day0	10	0.314653	-0.253651	-0.342422	-0.342387	0.479012	-0.552834	-0.372901	-0.253651	-0.311944	6	4	10	9	5	9	-1.60812	-0.572692	-0.175989	-0.1484	-1.36551	-3.09219	-0.217367	0
ACACB	DR1_CD4_Mono_Day11..DR1_CD4_NA_Day0	DR1_CD4_Mono_Day11	DR1_CD4_NA_Day0	10	0.555544	0.320186	-0.342422	0.496868	0.756794	0.247488	-0.372901	0.400073	-0.311944	6	9	6	9	9	9	-1.74409	-0.865987	-0.175989	-0.163495	-0.652798	-3.09219	-0.243293	0
ACACB	DR1_CD4_Mono_Day18..DR1_CD4_NA_Day0	DR1_CD4_Mono_Day18	DR1_CD4_NA_Day0	10	0.47883	0.136407	-0.342422	0.47883	0.939324	0.136407	-0.372901	0.339212	-0.311944	7	10	8	9	10	9	-1.25123	-1.11604	-0.175989	-0.673137	-1.10299	-3.09219	-0.148255	0
ACACB	DR1_CD4_Mono_Day4..DR1_CD4_NA_Day0	DR1_CD4_Mono_Day4	DR1_CD4_NA_Day0	10	0.129799	-0.185558	-0.342422	-0.123613	0.343988	-0.28668	-0.372901	-0.185558	-0.311944	6	7	10	9	8	9	-0.672196	-0.319991	-0.175989	-0.244712	-1.42541	-3.09219	-0.0515855	0
ACACB	DR1_CD8_Mixed_Day11..DR1_CD8_NA_Day0	DR1_CD8_Mixed_Day11	DR1_CD8_NA_Day0	10	0.183033	0.155888	-0.0530776	0.0332017	0.285712	0.0160034	-0.299908	0.223243	-0.0530776	9	8	8	10	8	5	-1.14812	-0.900302	-0.654905	-0.485811	-0.488874	-0.717445	-0.129357	0
ACACB	DR1_CD8_Mixed_Day18..DR1_CD8_NA_Day0	DR1_CD8_Mixed_Day18	DR1_CD8_NA_Day0	10	-0.124221	-0.0735826	-0.0530776	-0.124221	-0.124221	-0.0735826	-0.299908	-0.0735826	-0.0530776	10	10	10	10	10	5	-0.928845	-0.793191	-0.654905	-0.859799	-0.845861	-0.717445	-0.0912017	0
ACACB	DR1_CD8_Mixed_Day21..DR1_CD8_NA_Day0	DR1_CD8_Mixed_Day21	DR1_CD8_NA_Day0	10	0.0883274	-0.0575551	-0.0530776	-0.210674	0.0883274	-0.198252	-0.299908	0.12908	-0.0530776	10	8	8	10	8	5	-0.793671	-0.874297	-0.654905	-0.343326	-0.499543	-0.717445	-0.0689736	0
ACACB	DR1_CD8_Mixed_Day4..DR1_CD8_NA_Day0	DR1_CD8_Mixed_Day4	DR1_CD8_NA_Day0	10	-0.0902775	0.217223	-0.0530776	-0.172435	-0.0538578	0.217223	-0.299908	0.33307	-0.0530776	9	6	6	10	10	5	-0.668948	-1.02126	-0.654905	-0.520271	-0.395618	-0.717445	-0.0511968	0
ACACB	DR1_CD8_Mono_Day11..DR1_CD8_NA_Day0	DR1_CD8_Mono_Day11	DR1_CD8_NA_Day0	10	0.367712	0.263127	-0.0530776	0.334286	0.592313	0.172669	-0.299908	0.440779	-0.0530776	6	9	7	10	9	5	-0.909729	-0.896362	-0.654905	-0.431611	-0.792347	-0.717445	-0.0875906	0
ACACB	DR1_CD8_Mono_Day18..DR1_CD8_NA_Day0	DR1_CD8_Mono_Day18	DR1_CD8_NA_Day0	10	0.0630056	0.144473	-0.0530776	-0.880268	0.916639	-0.222785	-0.299908	0.404622	-0.0530776	4	6	6	10	8	5	-0.534682	-0.573939	-0.654905	-0.318361	-0.465086	-0.717445	-0.0318385	0
ACACB	DR1_CD8_Mono_Day25..DR1_CD8_NA_Day0	DR1_CD8_Mono_Day25	DR1_CD8_NA_Day0	10	-0.509065	-0.664703	-0.0530776	-0.587731	-0.509065	-0.749348	-0.299908	-0.664703	-0.0530776	10	9	10	10	9	5	-0.682633	-0.82826	-0.654905	-1.41788	-1.62302	-0.717445	-0.0529779	-0.151958
ACACB	DR1_CD8_Mono_Day4..DR1_CD8_NA_Day0	DR1_CD8_Mono_Day4	DR1_CD8_NA_Day0	10	-0.0899382	0.112533	-0.0530776	-0.0899382	-0.0899382	0.112533	-0.299908	0.135918	-0.0530776	10	10	9	10	10	5	-0.936521	-1.0024	-0.654905	-0.774608	-0.854202	-0.717445	-0.0926926	0
ACACB	DR2_CD4_Mixed_Day14..DR2_CD4_NA_Day0	DR2_CD4_Mixed_Day14	DR2_CD4_NA_Day0	10	0.270374	0.200959	0.0519575	0.152589	0.401695	-0.458522	0.0519575	0.200959	0.138005	6	8	10	8	4	10	-1.09828	-1.34579	-1.19611	-0.290642	-0.332615	-0.563357	-0.120602	0
ACACB	DR2_CD4_Mixed_Day4..DR2_CD4_NA_Day0	DR2_CD4_Mixed_Day4	DR2_CD4_NA_Day0	10	-0.108536	-0.0819254	0.0519575	-0.142742	-0.106548	-0.104457	0.0519575	-0.0205372	0.138005	9	7	8	8	8	10	-0.743808	-0.500459	-1.19611	-0.841913	-0.798469	-0.563357	-0.0616661	0
ACACB	DR2_CD4_Mono_Day11..DR2_CD4_NA_Day0	DR2_CD4_Mono_Day11	DR2_CD4_NA_Day0	10	0.270794	0.341566	0.0519575	0.244661	0.300137	0.341566	0.0519575	0.364479	0.138005	8	8	8	8	10	10	-1.66155	-2.13752	-1.19611	-0.368846	-0.551018	-0.563357	-0.227776	0
ACACB	DR2_CD4_Mono_Day18..DR2_CD4_NA_Day0	DR2_CD4_Mono_Day18	DR2_CD4_NA_Day0	10	0.0538901	0.273919	0.0519575	0.0538901	0.0602718	0.214035	0.0519575	0.377547	0.138005	9	10	8	8	9	10	-2.03826	-1.33863	-1.19611	-0.45015	-0.667485	-0.563357	-0.300006	0
ACACB	DR2_CD4_Mono_Day25..DR2_CD4_NA_Day0	DR2_CD4_Mono_Day25	DR2_CD4_NA_Day0	10	0.0100497	0.139509	0.0519575	0.0100497	0.0100497	0.139509	0.0519575	1.22188	0.138005	10	10	4	8	10	10	-0.693321	-0.564153	-1.19611	-0.664438	-0.673526	-0.563357	-0.0546823	0
ACACB	DR2_CD4_Mono_Day4..DR2_CD4_NA_Day0	DR2_CD4_Mono_Day4	DR2_CD4_NA_Day0	10	0.0405243	0.103288	0.0519575	0.0405243	0.0416684	0.103288	0.0519575	0.159035	0.138005	9	10	7	8	10	10	-1.39022	-0.876656	-1.19611	-1.09861	-1.14647	-0.563357	-0.174179	-0.0281544
ACACB	DR2_CD8_Mixed_Day11..DR2_CD8_NA_Day0	DR2_CD8_Mixed_Day11	DR2_CD8_NA_Day0	10	0.314906	0.226153	0.0191167	0.314906	0.314906	0.226153	-0.0292221	0.226153	0.0882441	10	10	10	8	10	9	-1.64079	-1.43113	-0.482159	-0.697932	-0.40416	-0.506045	-0.222817	0
ACACB	DR2_CD8_Mixed_Day18..DR2_CD8_NA_Day0	DR2_CD8_Mixed_Day18	DR2_CD8_NA_Day0	10	0.0111955	0.0505174	0.0191167	-0.170913	0.0111955	-0.453938	-0.0292221	0.0505174	0.0882441	10	8	10	8	5	9	-1.42965	-0.873455	-0.482159	-0.30426	-0.326147	-0.506045	-0.181263	0
ACACB	DR2_CD8_Mixed_Day21..DR2_CD8_NA_Day0	DR2_CD8_Mixed_Day21	DR2_CD8_NA_Day0	10	0.451387	0.334376	0.0191167	0.451387	0.451387	0.334376	-0.0292221	0.334376	0.0882441	10	10	10	8	10	9	-2.0965	-1.99561	-0.482159	-0.250804	-0.227517	-0.506045	-0.312179	0
ACACB	DR2_CD8_Mixed_Day4..DR2_CD8_NA_Day0	DR2_CD8_Mixed_Day4	DR2_CD8_NA_Day0	10	0.0438907	0.0387031	0.0191167	-0.115522	0.0438907	0.00113484	-0.0292221	0.0387031	0.0882441	10	7	10	8	9	9	-1.22203	-1.52215	-0.482159	-0.423571	-0.693565	-0.506045	-0.143317	0
ACACB	DR2_CD8_Mono_Day11..DR2_CD8_NA_Day0	DR2_CD8_Mono_Day11	DR2_CD8_NA_Day0	10	0.667599	0.565947	0.0191167	0.311489	1.20488	-0.176021	-0.0292221	0.814231	0.0882441	6	7	9	8	5	9	-1.57292	-1.61183	-0.482159	-0.0494893	-0.0621196	-0.506045	-0.210255	0
ACACB	DR2_CD8_Mono_Day18..DR2_CD8_NA_Day0	DR2_CD8_Mono_Day18	DR2_CD8_NA_Day0	10	0.347499	0.542779	0.0191167	0.347499	0.705266	0.0173143	-0.0292221	0.86189	0.0882441	9	10	9	8	8	9	-1.50097	-1.14313	-0.482159	-0.199332	-0.107011	-0.506045	-0.194318	0
ACACB	DR2_CD8_Mono_Day25..DR2_CD8_NA_Day0	DR2_CD8_Mono_Day25	DR2_CD8_NA_Day0	10	0.135477	0.240623	0.0191167	0.135477	1.53679	0.240623	-0.0292221	1.60425	0.0882441	5	10	5	8	10	9	-1.03817	-0.990157	-0.482159	-0.510314	-0.389205	-0.506045	-0.11001	0
ACACB	DR2_CD8_Mono_Day4..DR2_CD8_NA_Day0	DR2_CD8_Mono_Day4	DR2_CD8_NA_Day0	10	0.0529714	0.163928	0.0191167	-0.217541	0.0529714	-0.386445	-0.0292221	0.163928	0.0882441	10	5	10	8	5	9	-1.68767	-1.51516	-0.482159	-0.34876	-0.301949	-0.506045	-0.233231	0
ACAD8	DR1_CD4_Mixed_Day14..DR1_CD4_NA_Day0	DR1_CD4_Mixed_Day14	DR1_CD4_NA_Day0	9	0.103634	0.091375	-0.000978513	0.0974825	0.103634	-0.194837	-0.0469337	0.091375	0.0515823	9	8	9	6	7	7	-1.78126	-0.924752	-0.438727	-0.741065	-0.372256	-0.699125	-0.271644	0
ACAD8	DR1_CD4_Mixed_Day4..DR1_CD4_NA_Day0	DR1_CD4_Mixed_Day4	DR1_CD4_NA_Day0	9	0.13873	0.0683919	-0.000978513	0.09962	0.184871	0.0683919	-0.0469337	0.118831	0.0515823	8	8	8	6	9	7	-1.28097	-1.03084	-0.438727	-0.36792	-0.536053	-0.699125	-0.165678	0
ACAD8	DR1_CD4_Mono_Day11..DR1_CD4_NA_Day0	DR1_CD4_Mono_Day11	DR1_CD4_NA_Day0	9	0.469203	0.402553	-0.000978513	0.469203	0.526862	0.402553	-0.0469337	0.908984	0.0515823	8	9	4	6	9	7	-1.79583	-1.55984	-0.438727	-0.313034	-0.417314	-0.699125	-0.275623	0
ACAD8	DR1_CD4_Mono_Day18..DR1_CD4_NA_Day0	DR1_CD4_Mono_Day18	DR1_CD4_NA_Day0	9	0.714117	0.320511	-0.000978513	0.714117	0.766803	0.320511	-0.0469337	0.6559	0.0515823	8	9	8	6	9	7	-1.65331	-1.53004	-0.438727	-0.468524	-0.229152	-0.699125	-0.245883	0
ACAD8	DR1_CD4_Mono_Day4..DR1_CD4_NA_Day0	DR1_CD4_Mono_Day4	DR1_CD4_NA_Day0	9	0.114794	0.0727497	-0.000978513	0.0806897	0.119683	-0.19577	-0.0469337	0.335136	0.0515823	7	6	6	6	6	7	-1.31799	-0.488298	-0.438727	-0.301855	-0.401455	-0.699125	-0.173942	0
ACAD8	DR1_CD8_Mixed_Day11..DR1_CD8_NA_Day0	DR1_CD8_Mixed_Day11	DR1_CD8_NA_Day0	9	-0.115673	-0.217241	-0.0746349	-1.48462	-0.115673	-0.885991	-0.526809	-0.217241	0.540355	9	4	9	4	6	4	-0.281029	-0.375795	-1.18261	-1.08739	-0.827096	-1.22036	0	-0.0397774
ACAD8	DR1_CD8_Mixed_Day18..DR1_CD8_NA_Day0	DR1_CD8_Mixed_Day18	DR1_CD8_NA_Day0	9	-0.413628	-0.103877	-0.0746349	-0.686452	-0.413628	-1.2079	-0.526809	-0.103877	0.540355	9	7	9	4	4	4	-0.875787	-1.007	-1.18261	-0.779014	-0.521176	-1.22036	-0.0872694	0
ACAD8	DR1_CD8_Mixed_Day21..DR1_CD8_NA_Day0	DR1_CD8_Mixed_Day21	DR1_CD8_NA_Day0	9	0.0971336	0.592479	-0.0746349	0.0971336	0.0971336	0.592479	-0.526809	0.9795	0.540355	9	9	5	4	9	4	-0.791676	-0.92815	-1.18261	-0.251328	-0.444547	-1.22036	-0.0722569	0
ACAD8	DR1_CD8_Mixed_Day4..DR1_CD8_NA_Day0	DR1_CD8_Mixed_Day4	DR1_CD8_NA_Day0	9	0.268855	0.241757	-0.0746349	0.268855	0.28331	0.232443	-0.526809	0.304845	0.540355	8	9	6	4	8	4	-1.17853	-1.38103	-1.18261	-0.180025	-0.238387	-1.22036	-0.145708	0
ACAD8	DR1_CD8_Mono_Day11..DR1_CD8_NA_Day0	DR1_CD8_Mono_Day11	DR1_CD8_NA_Day0	9	-0.455494	-0.051806	-0.0746349	-1.01483	-0.455494	-0.349443	-0.526809	-0.051806	0.540355	9	5	9	4	6	4	-0.962975	-0.645907	-1.18261	-0.647779	-0.433197	-1.22036	-0.103529	0
ACAD8	DR1_CD8_Mono_Day18..DR1_CD8_NA_Day0	DR1_CD8_Mono_Day18	DR1_CD8_NA_Day0	9	0.0928248	0.317744	-0.0746349	0.0484349	0.0928248	0.0181899	-0.526809	0.317744	0.540355	9	8	9	4	7	4	-0.76105	-0.67671	-1.18261	-0.290581	-0.39655	-1.22036	-0.067595	0
ACAD8	DR1_CD8_Mono_Day25..DR1_CD8_NA_Day0	DR1_CD8_Mono_Day25	DR1_CD8_NA_Day0	9	-0.229033	-0.303668	-0.0746349	-3.52412	0.273249	-3.55717	-0.526809	-0.303668	0.540355	5	4	9	4	4	4	-0.304006	-0.464405	-1.18261	-1.10718	-1.21775	-1.22036	0	-0.0462848
ACAD8	DR1_CD8_Mono_Day4..DR1_CD8_NA_Day0	DR1_CD8_Mono_Day4	DR1_CD8_NA_Day0	9	-0.0161196	-0.188651	-0.0746349	-0.0161196	0.21226	-0.188651	-0.526809	-0.188651	0.540355	6	9	9	4	9	4	-0.570383	-0.764838	-1.18261	-0.534129	-0.976876	-1.22036	-0.0380236	0
ACAD8	DR2_CD4_Mixed_Day14..DR2_CD4_NA_Day0	DR2_CD4_Mixed_Day14	DR2_CD4_NA_Day0	9	0.18029	0.152693	0.018257	-0.154969	0.246574	-0.163465	-0.215505	0.152693	0.182904	8	4	9	7	4	4	-1.10423	-1.61871	-0.639242	-0.160992	-0.248095	-0.26635	-0.130567	0
ACAD8	DR2_CD4_Mixed_Day4..DR2_CD4_NA_Day0	DR2_CD4_Mixed_Day4	DR2_CD4_NA_Day0	9	0.232558	0.18298	0.018257	0.12928	0.465787	0.116036	-0.215505	0.290799	0.182904	6	6	8	7	5	4	-1.50644	-2.1432	-0.639242	-0.0522319	-0.0733628	-0.26635	-0.215167	0
ACAD8	DR2_CD4_Mono_Day11..DR2_CD4_NA_Day0	DR2_CD4_Mono_Day11	DR2_CD4_NA_Day0	9	-0.105338	0.0821639	0.018257	-0.312736	0.015105	0.0821639	-0.215505	0.122004	0.182904	8	5	8	7	9	4	-0.586831	-1.45877	-0.639242	-0.419779	-0.471294	-0.26635	-0.0405036	0
ACAD8	DR2_CD4_Mono_Day18..DR2_CD4_NA_Day0	DR2_CD4_Mono_Day18	DR2_CD4_NA_Day0	9	-0.367837	-0.0502627	0.018257	-0.367837	-0.367837	-0.0502627	-0.215505	-0.0502627	0.182904	9	9	9	7	9	4	-0.952868	-1.51289	-0.639242	-0.875113	-1.10284	-0.26635	-0.101643	0
ACAD8	DR2_CD4_Mono_Day25..DR2_CD4_NA_Day0	DR2_CD4_Mono_Day25	DR2_CD4_NA_Day0	9	-0.968549	-1.31133	0.018257	-0.968549	-0.968549	-1.31133	-0.215505	-0.768735	0.182904	9	9	8	7	9	4	-0.43938	-0.307074	-0.639242	-1.40325	-1.39776	-0.26635	-0.0192351	-0.183261
ACAD8	DR2_CD4_Mono_Day4..DR2_CD4_NA_Day0	DR2_CD4_Mono_Day4	DR2_CD4_NA_Day0	9	0.228699	0.288522	0.018257	-0.256327	0.669491	0.168286	-0.215505	0.363563	0.182904	4	4	7	7	8	4	-1.15093	-1.20843	-0.639242	-0.0925035	-0.0958978	-0.26635	-0.140413	0
ACAD8	DR2_CD8_Mixed_Day11..DR2_CD8_NA_Day0	DR2_CD8_Mixed_Day11	DR2_CD8_NA_Day0	9	-0.313124	-0.146885	0.105634	-0.313124	-0.252519	-0.146885	0.105634	-0.0560622	0.303537	7	9	7	4	9	9	-0.403838	-0.304246	-1.06665	-1.80601	-1.71137	-0.226992	-0.0142973	-0.442881
ACAD8	DR2_CD8_Mixed_Day18..DR2_CD8_NA_Day0	DR2_CD8_Mixed_Day18	DR2_CD8_NA_Day0	9	-0.176723	0.10852	0.105634	-0.280072	0.067885	0.10852	0.105634	0.159471	0.303537	6	8	6	4	9	9	-0.331303	-0.455282	-1.06665	-0.811473	-1.39288	-0.226992	-0.00306054	0
ACAD8	DR2_CD8_Mixed_Day21..DR2_CD8_NA_Day0	DR2_CD8_Mixed_Day21	DR2_CD8_NA_Day0	9	-0.0360186	-0.306381	0.105634	-0.151177	0.00245365	-0.306381	0.105634	-0.306381	0.303537	6	8	9	4	9	9	-0.458631	-0.271703	-1.06665	-1.25795	-0.897591	-0.226992	-0.0219194	-0.109136
ACAD8	DR2_CD8_Mixed_Day4..DR2_CD8_NA_Day0	DR2_CD8_Mixed_Day4	DR2_CD8_NA_Day0	9	-0.21336	-0.101985	0.105634	-0.330598	-0.21336	-0.318573	0.105634	0.00297287	0.303537	9	7	6	4	6	9	-0.290699	-0.324021	-1.06665	-0.912797	-0.792713	-0.226992	0	0
ACAD8	DR2_CD8_Mono_Day11..DR2_CD8_NA_Day0	DR2_CD8_Mono_Day11	DR2_CD8_NA_Day0	9	0.0672982	0.32436	0.105634	-0.0193299	0.16077	0.034686	0.105634	0.759398	0.303537	8	6	6	4	6	9	-1.33066	-0.927623	-1.06665	-0.303539	-0.192182	-0.226992	-0.176294	0
ACAD8	DR2_CD8_Mono_Day18..DR2_CD8_NA_Day0	DR2_CD8_Mono_Day18	DR2_CD8_NA_Day0	9	0.401511	0.658572	0.105634	0.341967	0.695734	0.638979	0.105634	0.970962	0.303537	8	8	6	4	8	9	-1.74334	-1.43629	-1.06665	-0.251183	-0.293179	-0.226992	-0.263295	0
ACAD8	DR2_CD8_Mono_Day25..DR2_CD8_NA_Day0	DR2_CD8_Mono_Day25	DR2_CD8_NA_Day0	9	-0.00709731	0.482532	0.105634	-0.268917	0.25774	-0.0118551	0.105634	0.598385	0.303537	8	7	6	4	7	9	-0.611557	-0.754918	-1.06665	-0.473456	-0.432632	-0.226992	-0.0445009	0
ACAD8	DR2_CD8_Mono_Day4..DR2_CD8_NA_Day0	DR2_CD8_Mono_Day4	DR2_CD8_NA_Day0	9	0.167752	0.356984	0.105634	0.161315	0.255333	0.356984	0.105634	0.461269	0.303537	7	8	6	4	9	9	-1.06785	-1.10273	-1.06665	-0.599789	-0.756393	-0.226992	-0.123529	0
ACADM	DR1_CD4_Mixed_Day14..DR1_CD4_NA_Day0	DR1_CD4_Mixed_Day14	DR1_CD4_NA_Day0	16	0.228759	0.294081	-0.0157687	0.228759	0.28638	-0.111307	-0.40664	0.298648	0.12751	15	16	15	9	11	7	-2.30949	-1.25497	-0.283604	-0.293115	-0.244803	-1.10701	-0.326112	0
ACADM	DR1_CD4_Mixed_Day4..DR1_CD4_NA_Day0	DR1_CD4_Mixed_Day4	DR1_CD4_NA_Day0	16	-0.0384814	0.017154	-0.0157687	-0.0889169	-0.0384814	-0.0390728	-0.40664	0.017154	0.12751	16	9	16	9	15	7	-1.60722	-0.687146	-0.283604	-0.464066	-0.908347	-1.10701	-0.187506	0
ACADM	DR1_CD4_Mono_Day11..DR1_CD4_NA_Day0	DR1_CD4_Mono_Day11	DR1_CD4_NA_Day0	16	-0.33118	-0.354172	-0.0157687	-0.343538	-0.33118	-0.41342	-0.40664	-0.354172	0.12751	16	14	16	9	14	7	-1.65234	-1.39317	-0.283604	-1.58499	-2.75178	-1.10701	-0.196955	-0.164974
ACADM	DR1_CD4_Mono_Day18..DR1_CD4_NA_Day0	DR1_CD4_Mono_Day18	DR1_CD4_NA_Day0	16	-0.309018	-0.472498	-0.0157687	-0.309018	-0.309018	-0.967684	-0.40664	-0.472498	0.12751	16	16	16	9	12	7	-0.719802	-0.610765	-0.283604	-1.19551	-1.20777	-1.10701	-0.0394885	-0.0155232
ACADM	DR1_CD4_Mono_Day4..DR1_CD4_NA_Day0	DR1_CD4_Mono_Day4	DR1_CD4_NA_Day0	16	-0.100855	-0.0951195	-0.0157687	-0.327103	-0.100855	-0.0951195	-0.40664	-0.0951195	0.12751	16	12	16	9	16	7	-0.854029	-0.343641	-0.283604	-1.15679	-1.34659	-1.10701	-0.0582561	-0.00573971
ACADM	DR1_CD8_Mixed_Day11..DR1_CD8_NA_Day0	DR1_CD8_Mixed_Day11	DR1_CD8_NA_Day0	16	-0.370619	-0.309301	-0.010408	-0.597218	-0.370619	-0.516311	-0.010408	0.838334	-0.00361485	16	10	6	15	10	16	-1.38732	-0.885033	-1.27946	-0.919075	-1.0657	-0.747508	-0.147327	0
ACADM	DR1_CD8_Mixed_Day18..DR1_CD8_NA_Day0	DR1_CD8_Mixed_Day18	DR1_CD8_NA_Day0	16	0.150992	0.18355	-0.010408	0.0310416	0.150992	0.108832	-0.010408	0.377413	-0.00361485	16	14	14	15	13	16	-1.36601	-1.04686	-1.27946	-0.909805	-0.797138	-0.747508	-0.143657	0
ACADM	DR1_CD8_Mixed_Day21..DR1_CD8_NA_Day0	DR1_CD8_Mixed_Day21	DR1_CD8_NA_Day0	16	-0.328841	-0.0461805	-0.010408	-0.730503	0.0479974	-0.195678	-0.010408	0.103317	-0.00361485	14	9	15	15	15	16	-0.602267	-0.764048	-1.27946	-0.573604	-0.485255	-0.747508	-0.024081	0
ACADM	DR1_CD8_Mixed_Day4..DR1_CD8_NA_Day0	DR1_CD8_Mixed_Day4	DR1_CD8_NA_Day0	16	0.0337399	0.016121	-0.010408	0.0337399	0.753333	-0.0166615	-0.010408	0.0334627	-0.00361485	4	16	14	15	12	16	-0.862444	-1.09917	-1.27946	-0.302791	-0.526292	-0.747508	-0.0594007	0
ACADM	DR1_CD8_Mono_Day11..DR1_CD8_NA_Day0	DR1_CD8_Mono_Day11	DR1_CD8_NA_Day0	16	0.0989366	0.0933487	-0.010408	0.0372262	0.0989366	0.0933487	-0.010408	0.0933487	-0.00361485	16	15	16	15	16	16	-1.90556	-1.748	-1.27946	-0.580316	-0.532454	-0.747508	-0.247277	0
ACADM	DR1_CD8_Mono_Day18..DR1_CD8_NA_Day0	DR1_CD8_Mono_Day18	DR1_CD8_NA_Day0	16	-0.11728	-0.261798	-0.010408	-0.403155	-0.11728	-0.463319	-0.010408	-0.261798	-0.00361485	16	12	16	15	15	16	-2.16937	-1.41312	-1.27946	-0.752022	-0.98855	-0.747508	-0.29906	0
ACADM	DR1_CD8_Mono_Day25..DR1_CD8_NA_Day0	DR1_CD8_Mono_Day25	DR1_CD8_NA_Day0	16	0.67232	0.6271	-0.010408	0.67232	0.844425	0.6271	-0.010408	0.934851	-0.00361485	13	16	13	15	16	16	-1.31514	-1.40608	-1.27946	-1.13692	-1.17921	-0.747508	-0.134047	-0.00119835
ACADM	DR1_CD8_Mono_Day4..DR1_CD8_NA_Day0	DR1_CD8_Mono_Day4	DR1_CD8_NA_Day0	16	-0.311576	-0.259452	-0.010408	-0.580453	-0.288743	-0.693819	-0.010408	-0.259452	-0.00361485	15	9	16	15	7	16	-0.980584	-1.10412	-1.27946	-1.07811	-0.944455	-0.747508	-0.0768389	0
ACADM	DR2_CD4_Mixed_Day14..DR2_CD4_NA_Day0	DR2_CD4_Mixed_Day14	DR2_CD4_NA_Day0	16	-0.0905953	0.0848948	-0.030015	-0.547215	-0.0905953	-0.229936	-0.146491	0.097557	0.0297552	16	8	15	15	13	11	-0.657453	-0.636381	-0.639113	-0.584726	-1.03217	-0.610876	-0.0315294	0
ACADM	DR2_CD4_Mixed_Day4..DR2_CD4_NA_Day0	DR2_CD4_Mixed_Day4	DR2_CD4_NA_Day0	16	0.030342	0.0114652	-0.030015	-0.0839915	0.303059	0.0114652	-0.146491	0.393667	0.0297552	8	15	5	15	16	11	-0.727666	-0.689679	-0.639113	-0.727496	-0.843315	-0.610876	-0.0405036	0
ACADM	DR2_CD4_Mono_Day11..DR2_CD4_NA_Day0	DR2_CD4_Mono_Day11	DR2_CD4_NA_Day0	16	0.0231434	0.015327	-0.030015	0.0231434	0.153424	0.015327	-0.146491	0.015327	0.0297552	14	16	16	15	16	11	-1.11405	-1.30649	-0.639113	-0.956093	-0.833219	-0.610876	-0.0988011	0
ACADM	DR2_CD4_Mono_Day18..DR2_CD4_NA_Day0	DR2_CD4_Mono_Day18	DR2_CD4_NA_Day0	16	0.0129962	0.0803615	-0.030015	-0.065702	0.0129962	0.0722588	-0.146491	0.0803615	0.0297552	16	15	16	15	15	11	-1.88107	-1.79116	-0.639113	-1.47036	-1.39608	-0.610876	-0.24307	-0.11168
ACADM	DR2_CD4_Mono_Day25..DR2_CD4_NA_Day0	DR2_CD4_Mono_Day25	DR2_CD4_NA_Day0	16	-0.0772633	0.119165	-0.030015	-0.0772633	0.0110984	0.119165	-0.146491	0.174656	0.0297552	14	16	14	15	16	11	-0.879927	-0.776938	-0.639113	-0.478829	-0.617515	-0.610876	-0.0620049	0
ACADM	DR2_CD4_Mono_Day4..DR2_CD4_NA_Day0	DR2_CD4_Mono_Day4	DR2_CD4_NA_Day0	16	0.255291	0.301878	-0.030015	0.255291	0.334619	0.301878	-0.146491	0.311712	0.0297552	14	16	15	15	16	11	-3.64298	-2.19688	-0.639113	-0.479857	-0.638857	-0.610876	-0.634095	0
ACADM	DR2_CD8_Mixed_Day11..DR2_CD8_NA_Day0	DR2_CD8_Mixed_Day11	DR2_CD8_NA_Day0	16	0.743611	0.532886	-0.0659597	0.743611	0.927164	0.532886	-0.238685	0.532886	0.34794	9	16	16	4	16	10	-2.6314	-2.56119	-0.654128	-0.0929898	-0.565082	-0.930848	-0.391737	0
ACADM	DR2_CD8_Mixed_Day18..DR2_CD8_NA_Day0	DR2_CD8_Mixed_Day18	DR2_CD8_NA_Day0	16	0.476266	0.416532	-0.0659597	0.459507	0.711029	0.416532	-0.238685	0.416532	0.34794	14	15	16	4	16	10	-1.48076	-2.14264	-0.654128	-0.271423	-0.509487	-0.930848	-0.163859	0
ACADM	DR2_CD8_Mixed_Day21..DR2_CD8_NA_Day0	DR2_CD8_Mixed_Day21	DR2_CD8_NA_Day0	16	0.594452	0.543855	-0.0659597	0.594452	0.594452	0.543855	-0.238685	0.543855	0.34794	16	16	16	4	16	10	-1.60453	-1.38172	-0.654128	-0.534064	-0.471642	-0.930848	-0.18713	0
ACADM	DR2_CD8_Mixed_Day4..DR2_CD8_NA_Day0	DR2_CD8_Mixed_Day4	DR2_CD8_NA_Day0	16	0.139743	0.109055	-0.0659597	-0.291351	0.859889	0.0843954	-0.238685	0.22603	0.34794	4	5	11	4	14	10	-1.46941	-1.19288	-0.654128	-0.0935824	-0.421274	-0.930848	-0.161838	0
ACADM	DR2_CD8_Mono_Day11..DR2_CD8_NA_Day0	DR2_CD8_Mono_Day11	DR2_CD8_NA_Day0	16	0.497793	0.510711	-0.0659597	0.497793	0.643124	0.319769	-0.238685	0.708824	0.34794	14	16	11	4	12	10	-2.59445	-1.91574	-0.654128	-0.10769	-0.104574	-0.930848	-0.38559	0
ACADM	DR2_CD8_Mono_Day18..DR2_CD8_NA_Day0	DR2_CD8_Mono_Day18	DR2_CD8_NA_Day0	16	0.280755	0.232048	-0.0659597	0.267879	0.29363	0.232048	-0.238685	0.240805	0.34794	15	15	15	4	16	10	-1.97326	-1.78052	-0.654128	-0.969199	-0.448534	-0.930848	-0.260363	0
ACADM	DR2_CD8_Mono_Day25..DR2_CD8_NA_Day0	DR2_CD8_Mono_Day25	DR2_CD8_NA_Day0	16	-0.372332	-0.114939	-0.0659597	-0.443068	-0.372332	-0.280608	-0.238685	-0.114939	0.34794	16	15	16	4	15	10	-1.6637	-1.30199	-0.654128	-1.40214	-1.23201	-0.930848	-0.199395	-0.0831662
ACADM	DR2_CD8_Mono_Day4..DR2_CD8_NA_Day0	DR2_CD8_Mono_Day4	DR2_CD8_NA_Day0	16	0.0790402	-0.0575601	-0.0659597	-0.0344317	0.124554	-0.287055	-0.238685	0.0638239	0.34794	14	14	13	4	11	10	-1.20951	-0.699049	-0.654128	-0.751473	-0.684846	-0.930848	-0.115368	0
ACAN	DR1_CD4_Mixed_Day14..DR1_CD4_NA_Day0	DR1_CD4_Mixed_Day14	DR1_CD4_NA_Day0	10	0.390327	0.370716	0.0677618	0.305528	0.413376	0.370716	-0.319393	0.488411	0.312488	8	7	9	5	10	4	-2.50607	-2.24554	-0.844449	-0.13643	-0.330396	-0.615756	-0.393031	0
ACAN	DR1_CD4_Mixed_Day4..DR1_CD4_NA_Day0	DR1_CD4_Mixed_Day4	DR1_CD4_NA_Day0	10	0.0502801	0.130556	0.0677618	-0.0799598	0.173046	0.127653	-0.319393	0.428425	0.312488	9	8	4	5	9	4	-1.00225	-0.821847	-0.844449	-0.494826	-0.205163	-0.615756	-0.103552	0
ACAN	DR1_CD4_Mono_Day11..DR1_CD4_NA_Day0	DR1_CD4_Mono_Day11	DR1_CD4_NA_Day0	10	0.645063	0.581641	0.0677618	0.56918	0.745444	0.581641	-0.319393	0.881668	0.312488	6	9	7	5	10	4	-2.04444	-1.88072	-0.844449	-0.179302	-0.226535	-0.615756	-0.301085	0
ACAN	DR1_CD4_Mono_Day18..DR1_CD4_NA_Day0	DR1_CD4_Mono_Day18	DR1_CD4_NA_Day0	10	0.291769	0.0453455	0.0677618	-0.896396	0.968741	-1.14187	-0.319393	0.0453455	0.312488	5	5	10	5	4	4	-0.837789	-0.977023	-0.844449	-0.160547	-0.429184	-0.615756	-0.0759321	0
ACAN	DR1_CD4_Mono_Day4..DR1_CD4_NA_Day0	DR1_CD4_Mono_Day4	DR1_CD4_NA_Day0	10	0.249916	0.305575	0.0677618	0.229046	0.320017	0.305575	-0.319393	0.673685	0.312488	6	9	4	5	10	4	-1.26651	-1.60274	-0.844449	-0.449667	-0.11962	-0.615756	-0.150842	0
ACAN	DR1_CD8_Mixed_Day11..DR1_CD8_NA_Day0	DR1_CD8_Mixed_Day11	DR1_CD8_NA_Day0	10	0.0931217	0.431354	0.0829426	-0.527123	0.630236	0.0655974	0.0829426	0.908261	0.0829426	7	6	6	10	7	10	-0.85348	-1.14971	-1.29821	-0.261109	-0.128588	-0.278261	-0.0783083	0
ACAN	DR1_CD8_Mixed_Day18..DR1_CD8_NA_Day0	DR1_CD8_Mixed_Day18	DR1_CD8_NA_Day0	10	-0.0334664	0.387725	0.0829426	-0.436613	-0.0334664	-0.121171	0.0829426	0.387725	0.0829426	10	7	10	10	8	10	-1.08928	-1.16054	-1.29821	-0.591398	-0.274949	-0.278261	-0.118976	0
ACAN	DR1_CD8_Mixed_Day21..DR1_CD8_NA_Day0	DR1_CD8_Mixed_Day21	DR1_CD8_NA_Day0	10	0.120815	0.236187	0.0829426	0.120815	0.697794	-1.66898	0.0829426	0.983448	0.0829426	5	10	6	10	4	10	-0.538861	-0.64069	-1.29821	-0.763242	-0.803043	-0.278261	-0.0323603	0
ACAN	DR1_CD8_Mixed_Day4..DR1_CD8_NA_Day0	DR1_CD8_Mixed_Day4	DR1_CD8_NA_Day0	10	0.0981085	0.138903	0.0829426	-0.316424	0.361891	0.0836242	0.0829426	0.240896	0.0829426	5	4	7	10	7	10	-0.645754	-1.05462	-1.29821	-0.286569	-0.222854	-0.278261	-0.0476153	0
ACAN	DR1_CD8_Mono_Day11..DR1_CD8_NA_Day0	DR1_CD8_Mono_Day11	DR1_CD8_NA_Day0	10	-0.205452	0.162894	0.0829426	-0.515505	0.333795	-0.1728	0.0829426	0.430723	0.0829426	8	9	5	10	8	10	-0.498324	-0.582975	-1.29821	-0.660505	-0.570279	-0.278261	-0.0264504	0
ACAN	DR1_CD8_Mono_Day18..DR1_CD8_NA_Day0	DR1_CD8_Mono_Day18	DR1_CD8_NA_Day0	10	0.248505	0.351492	0.0829426	-0.128818	0.627518	-1.5252	0.0829426	1.28372	0.0829426	5	8	4	10	4	10	-0.643958	-1.1058	-1.29821	-0.353938	-0.270389	-0.278261	-0.047302	0
ACAN	DR1_CD8_Mono_Day25..DR1_CD8_NA_Day0	DR1_CD8_Mono_Day25	DR1_CD8_NA_Day0	10	-0.185286	-0.152839	0.0829426	-0.397072	0.0265011	-0.577491	0.0829426	0.271814	0.0829426	9	9	9	10	9	10	-0.707635	-0.764656	-1.29821	-1.03837	-0.814162	-0.278261	-0.0565838	-0.0110442
ACAN	DR1_CD8_Mono_Day4..DR1_CD8_NA_Day0	DR1_CD8_Mono_Day4	DR1_CD8_NA_Day0	10	0.133286	-0.0600261	0.0829426	-0.129669	0.153585	-0.226806	0.0829426	0.0916166	0.0829426	6	8	8	10	6	10	-0.659261	-0.603479	-1.29821	-0.808672	-0.475912	-0.278261	-0.0497159	0
ACAN	DR2_CD4_Mixed_Day14..DR2_CD4_NA_Day0	DR2_CD4_Mixed_Day14	DR2_CD4_NA_Day0	10	0.173826	0.291903	0.220595	0.0302328	0.35018	0.160631	0.220595	0.416158	0.365042	7	9	6	5	8	10	-0.79265	-1.09153	-1.38779	-0.251928	-0.291885	-0.50358	-0.0688552	0
ACAN	DR2_CD4_Mixed_Day4..DR2_CD4_NA_Day0	DR2_CD4_Mixed_Day4	DR2_CD4_NA_Day0	10	0.168012	0.217957	0.220595	0.168012	0.367802	-0.293296	0.220595	0.378859	0.365042	6	10	5	5	4	10	-0.894737	-1.05849	-1.38779	-0.170012	-0.28107	-0.50358	-0.0851531	0
ACAN	DR2_CD4_Mono_Day11..DR2_CD4_NA_Day0	DR2_CD4_Mono_Day11	DR2_CD4_NA_Day0	10	-0.151594	0.102342	0.220595	-0.337278	0.720108	-0.00856065	0.220595	0.292277	0.365042	4	6	7	5	7	10	-0.579172	-0.755939	-1.38779	-0.611384	-0.265753	-0.50358	-0.0375973	0
ACAN	DR2_CD4_Mono_Day18..DR2_CD4_NA_Day0	DR2_CD4_Mono_Day18	DR2_CD4_NA_Day0	10	0.101267	0.00918145	0.220595	-0.500805	0.101267	-0.233715	0.220595	0.00918145	0.365042	10	5	10	5	6	10	-1.24485	-1.38738	-1.38779	-0.371336	-0.295097	-0.50358	-0.147144	0
ACAN	DR2_CD4_Mono_Day25..DR2_CD4_NA_Day0	DR2_CD4_Mono_Day25	DR2_CD4_NA_Day0	10	0.121631	0.186394	0.220595	-0.523871	0.452296	0.156008	0.220595	0.824578	0.365042	9	8	6	5	9	10	-0.755472	-0.661394	-1.38779	-0.537788	-0.523172	-0.50358	-0.063582	0
ACAN	DR2_CD4_Mono_Day4..DR2_CD4_NA_Day0	DR2_CD4_Mono_Day4	DR2_CD4_NA_Day0	10	-0.0171533	0.182012	0.220595	-0.273096	0.732519	0.182012	0.220595	0.291686	0.365042	4	5	9	5	10	10	-0.798218	-1.81448	-1.38779	-0.394812	-0.227868	-0.50358	-0.0696443	0
ACAN	DR2_CD8_Mixed_Day11..DR2_CD8_NA_Day0	DR2_CD8_Mixed_Day11	DR2_CD8_NA_Day0	10	0.343642	0.453161	-0.0672023	0.205232	0.517892	0.210529	-0.19616	0.492737	0.349293	7	8	6	4	8	5	-1.09043	-1.16894	-0.660957	-0.225596	-0.406975	-0.691868	-0.119245	0
ACAN	DR2_CD8_Mixed_Day18..DR2_CD8_NA_Day0	DR2_CD8_Mixed_Day18	DR2_CD8_NA_Day0	10	0.332004	0.169798	-0.0672023	0.015788	0.781816	-0.132091	-0.19616	0.169798	0.349293	5	9	10	4	9	5	-0.890434	-0.69129	-0.660957	-0.552038	-0.358886	-0.691868	-0.0845852	0
ACAN	DR2_CD8_Mixed_Day21..DR2_CD8_NA_Day0	DR2_CD8_Mixed_Day21	DR2_CD8_NA_Day0	10	0.52239	0.538719	-0.0672023	0.52239	0.910981	-1.26225	-0.19616	1.06561	0.349293	6	10	5	4	4	5	-1.07615	-0.869164	-0.660957	-0.357712	-0.474221	-0.691868	-0.116621	0
ACAN	DR2_CD8_Mixed_Day4..DR2_CD8_NA_Day0	DR2_CD8_Mixed_Day4	DR2_CD8_NA_Day0	10	0.277985	0.302913	-0.0672023	0.277985	0.326873	0.187357	-0.19616	0.851426	0.349293	9	10	4	4	8	5	-1.89309	-1.50417	-0.660957	-0.0736645	-0.0496206	-0.691868	-0.271004	0
ACAN	DR2_CD8_Mono_Day11..DR2_CD8_NA_Day0	DR2_CD8_Mono_Day11	DR2_CD8_NA_Day0	10	0.335076	0.118399	-0.0672023	-1.22682	0.770385	-1.44231	-0.19616	1.47755	0.349293	6	4	4	4	4	5	-0.748218	-1.11782	-0.660957	-0.270719	-0.253336	-0.691868	-0.0623055	0
ACAN	DR2_CD8_Mono_Day18..DR2_CD8_NA_Day0	DR2_CD8_Mono_Day18	DR2_CD8_NA_Day0	10	-0.114124	-0.235798	-0.0672023	-1.96711	1.30937	-2.50592	-0.19616	1.6023	0.349293	5	5	4	4	5	5	-0.821564	-0.891223	-0.660957	-0.691737	-0.855077	-0.691868	-0.0728384	0
ACAN	DR2_CD8_Mono_Day25..DR2_CD8_NA_Day0	DR2_CD8_Mono_Day25	DR2_CD8_NA_Day0	10	-0.0389407	0.0256107	-0.0672023	-3.33941	2.25839	-3.27719	-0.19616	2.45238	0.349293	4	4	4	4	4	5	-0.726203	-0.715949	-0.660957	-0.373288	-0.429377	-0.691868	-0.0591504	0
ACAN	DR2_CD8_Mono_Day4..DR2_CD8_NA_Day0	DR2_CD8_Mono_Day4	DR2_CD8_NA_Day0	10	0.0211124	0.0942619	-0.0672023	0.0211124	0.584041	-0.0835292	-0.19616	0.427637	0.349293	4	10	7	4	8	5	-0.56507	-0.553022	-0.660957	-0.5576	-0.333621	-0.691868	-0.0357183	0
ACAP3	DR1_CD4_Mixed_Day14..DR1_CD4_NA_Day0	DR1_CD4_Mixed_Day14	DR1_CD4_NA_Day0	10	0.035914	0.126306	0.0033876	-0.359864	0.259683	0.0226752	-0.0153847	0.240438	0.0033876	9	5	7	10	7	9	-0.671432	-0.842252	-1.47505	-0.390726	-0.329346	-0.541451	-0.051475	0
ACAP3	DR1_CD4_Mixed_Day4..DR1_CD4_NA_Day0	DR1_CD4_Mixed_Day4	DR1_CD4_NA_Day0	10	0.0410318	-0.00123122	0.0033876	-0.0682938	0.0410318	-0.188446	-0.0153847	-0.00123122	0.0033876	10	8	10	10	5	9	-1.12252	-1.34007	-1.47505	-0.621216	-0.469171	-0.541451	-0.124478	0
ACAP3	DR1_CD4_Mono_Day11..DR1_CD4_NA_Day0	DR1_CD4_Mono_Day11	DR1_CD4_NA_Day0	10	0.258088	0.486725	0.0033876	0.0410896	1.25849	-0.22983	-0.0153847	1.4347	0.0033876	4	5	4	10	4	9	-2.36208	-2.35816	-1.47505	-0.106554	-0.0439467	-0.541451	-0.364878	0
ACAP3	DR1_CD4_Mono_Day18..DR1_CD4_NA_Day0	DR1_CD4_Mono_Day18	DR1_CD4_NA_Day0	10	0.379947	0.538949	0.0033876	-0.71463	2.46674	-0.730015	-0.0153847	2.41617	0.0033876	4	5	5	10	5	9	-1.26931	-1.74244	-1.47505	-0.193161	-0.161321	-0.541451	-0.151203	0
ACAP3	DR1_CD4_Mono_Day4..DR1_CD4_NA_Day0	DR1_CD4_Mono_Day4	DR1_CD4_NA_Day0	10	0.132711	0.0210482	0.0033876	0.132711	0.262382	0.0210482	-0.0153847	0.544338	0.0033876	6	10	4	10	10	9	-0.697818	-0.838779	-1.47505	-1.15619	-0.337083	-0.541451	-0.0552088	-0.0454108
ACAP3	DR1_CD8_Mixed_Day11..DR1_CD8_NA_Day0	DR1_CD8_Mixed_Day11	DR1_CD8_NA_Day0	10	0.401588	0.30283	0.213243	-1.3077	0.515276	0.30283	-0.255366	0.30283	0.354687	6	4	10	5	10	4	-1.17209	-0.811051	-1.40906	-0.502145	-0.272444	-0.630453	-0.133723	0
ACAP3	DR1_CD8_Mixed_Day18..DR1_CD8_NA_Day0	DR1_CD8_Mixed_Day18	DR1_CD8_NA_Day0	10	0.0104566	0.33755	0.213243	-3.00146	0.620021	-3.10511	-0.255366	0.766827	0.354687	5	4	6	5	4	4	-0.570915	-0.765516	-1.40906	-0.555116	-0.653381	-0.630453	-0.0365424	0
ACAP3	DR1_CD8_Mixed_Day21..DR1_CD8_NA_Day0	DR1_CD8_Mixed_Day21	DR1_CD8_NA_Day0	10	-0.516875	-0.450562	0.213243	-1.24898	-0.322499	-0.450562	-0.255366	-0.374447	0.354687	8	7	9	5	10	4	-0.248108	-0.425225	-1.40906	-1.07061	-1.12968	-0.630453	0	-0.0197082
ACAP3	DR1_CD8_Mixed_Day4..DR1_CD8_NA_Day0	DR1_CD8_Mixed_Day4	DR1_CD8_NA_Day0	10	0.447678	0.465913	0.213243	0.447678	0.667281	0.465913	-0.255366	0.773469	0.354687	7	10	5	5	10	4	-3.20755	-2.25453	-1.40906	-0.172575	-0.0905605	-0.630453	-0.550293	0
ACAP3	DR1_CD8_Mono_Day11..DR1_CD8_NA_Day0	DR1_CD8_Mono_Day11	DR1_CD8_NA_Day0	10	0.107365	0.571861	0.213243	-1.55706	1.29755	0.571861	-0.255366	0.941043	0.354687	4	4	6	5	10	4	-1.03548	-1.32024	-1.40906	-0.401608	-0.33133	-0.630453	-0.109425	0
ACAP3	DR1_CD8_Mono_Day18..DR1_CD8_NA_Day0	DR1_CD8_Mono_Day18	DR1_CD8_NA_Day0	10	-0.858465	-0.729951	0.213243	-1.82282	-0.560095	-1.53347	-0.255366	-0.389144	0.354687	9	5	9	5	5	4	-0.117848	-0.253478	-1.40906	-1.28232	-1.11962	-0.630453	0	-0.0921869
ACAP3	DR1_CD8_Mono_Day25..DR1_CD8_NA_Day0	DR1_CD8_Mono_Day25	DR1_CD8_NA_Day0	10	-0.152572	0.00582566	0.213243	-0.510562	0.243144	-0.526547	-0.255366	0.136419	0.354687	7	8	8	5	7	4	-0.492246	-0.640958	-1.40906	-0.531314	-0.47545	-0.630453	-0.0256882	0
ACAP3	DR1_CD8_Mono_Day4..DR1_CD8_NA_Day0	DR1_CD8_Mono_Day4	DR1_CD8_NA_Day0	10	0.0727082	0.35854	0.213243	-0.486632	0.912988	0.35854	-0.255366	0.948246	0.354687	4	5	5	5	10	4	-1.55173	-1.13706	-1.40906	-0.243653	-0.192227	-0.630453	-0.205768	0
ACAP3	DR2_CD4_Mixed_Day14..DR2_CD4_NA_Day0	DR2_CD4_Mixed_Day14	DR2_CD4_NA_Day0	10	0.213196	0.280359	0.0275154	0.162202	0.370393	0.280359	0.0275154	0.283527	0.0402347	8	9	9	7	10	10	-1.24861	-1.78433	-0.683799	-0.144851	-0.269822	-1.11201	-0.147967	0
ACAP3	DR2_CD4_Mixed_Day4..DR2_CD4_NA_Day0	DR2_CD4_Mixed_Day4	DR2_CD4_NA_Day0	10	0.00637489	-0.061312	0.0275154	-0.0690748	0.00637489	-0.126797	0.0275154	-0.061312	0.0402347	10	9	10	7	8	10	-1.41699	-1.07322	-0.683799	-1.13486	-1.42031	-1.11201	-0.178842	-0.0389995
ACAP3	DR2_CD4_Mono_Day11..DR2_CD4_NA_Day0	DR2_CD4_Mono_Day11	DR2_CD4_NA_Day0	10	-0.0513107	-0.0397185	0.0275154	-0.244089	0.0191593	-0.144687	0.0275154	0.151298	0.0402347	8	7	7	7	8	10	-0.45006	-0.41826	-0.683799	-0.571958	-0.496193	-1.11201	-0.0197834	0
ACAP3	DR2_CD4_Mono_Day18..DR2_CD4_NA_Day0	DR2_CD4_Mono_Day18	DR2_CD4_NA_Day0	10	0.278918	0.207032	0.0275154	0.278918	0.406785	-0.808784	0.0275154	0.207032	0.0402347	8	10	10	7	4	10	-1.18407	-0.795989	-0.683799	-0.397077	-0.308259	-1.11201	-0.135798	0
ACAP3	DR2_CD4_Mono_Day25..DR2_CD4_NA_Day0	DR2_CD4_Mono_Day25	DR2_CD4_NA_Day0	10	0.198454	0.0617616	0.0275154	0.198454	0.198454	-0.92223	0.0275154	0.0617616	0.0402347	10	10	10	7	5	10	-1.07825	-1.1327	-0.683799	-0.191531	-0.221537	-1.11201	-0.116944	0
ACAP3	DR2_CD4_Mono_Day4..DR2_CD4_NA_Day0	DR2_CD4_Mono_Day4	DR2_CD4_NA_Day0	10	-0.0820306	-0.125205	0.0275154	-0.0820306	-0.0820306	-0.125205	0.0275154	0.000788859	0.0402347	10	10	9	7	10	10	-0.440633	-0.365647	-0.683799	-0.909181	-0.792392	-1.11201	-0.0185822	0
ACAP3	DR2_CD8_Mixed_Day11..DR2_CD8_NA_Day0	DR2_CD8_Mixed_Day11	DR2_CD8_NA_Day0	10	-0.220199	-0.187969	-0.0300048	-0.559709	0.153391	-1.59479	-0.0640445	-0.187969	0.00827991	7	6	10	8	4	8	-0.381611	-0.411986	-0.630874	-0.598752	-0.652892	-0.857722	-0.0100125	0
ACAP3	DR2_CD8_Mixed_Day18..DR2_CD8_NA_Day0	DR2_CD8_Mixed_Day18	DR2_CD8_NA_Day0	10	-0.67214	-0.627648	-0.0300048	-0.687801	-0.67214	-0.631777	-0.0640445	-0.627648	0.00827991	10	9	10	8	9	8	-0.719252	-0.473106	-0.630874	-2.25234	-2.19598	-0.857722	-0.0581714	-0.673313
ACAP3	DR2_CD8_Mixed_Day21..DR2_CD8_NA_Day0	DR2_CD8_Mixed_Day21	DR2_CD8_NA_Day0	10	-0.562426	-0.762553	-0.0300048	-1.25761	-0.303401	-1.6753	-0.0640445	-0.720038	0.00827991	9	8	9	8	7	8	-0.204424	-0.199239	-0.630874	-1.26312	-1.06399	-0.857722	0	-0.0842404
ACAP3	DR2_CD8_Mixed_Day4..DR2_CD8_NA_Day0	DR2_CD8_Mixed_Day4	DR2_CD8_NA_Day0	10	0.129379	0.182117	-0.0300048	0.0394228	0.274862	0.165556	-0.0640445	0.284583	0.00827991	7	8	6	8	9	8	-0.756128	-0.911919	-0.630874	-0.324914	-0.522073	-0.857722	-0.0636919	0
ACAP3	DR2_CD8_Mono_Day11..DR2_CD8_NA_Day0	DR2_CD8_Mono_Day11	DR2_CD8_NA_Day0	10	-1.11427	-1.1758	-0.0300048	-1.11427	-1.11427	-1.22524	-0.0640445	-1.1758	0.00827991	10	10	10	8	8	8	-0.276132	-0.295546	-0.630874	-3.041	-3.09724	-0.857722	0	-1.27956
ACAP3	DR2_CD8_Mono_Day18..DR2_CD8_NA_Day0	DR2_CD8_Mono_Day18	DR2_CD8_NA_Day0	10	-1.29975	-1.30156	-0.0300048	-1.41398	-1.29975	-1.48188	-0.0640445	-1.30156	0.00827991	10	9	10	8	9	8	-0.300895	-0.33363	-0.630874	-1.91388	-1.89447	-0.857722	0	-0.435907
ACAP3	DR2_CD8_Mono_Day25..DR2_CD8_NA_Day0	DR2_CD8_Mono_Day25	DR2_CD8_NA_Day0	10	-3.28029	-3.42107	-0.0300048	-3.47368	-3.28029	-3.66141	-0.0640445	-3.42107	0.00827991	10	6	10	8	6	8	-0.165722	-0.243474	-0.630874	-2.63552	-2.73569	-0.857722	0	-0.96314
ACAP3	DR2_CD8_Mono_Day4..DR2_CD8_NA_Day0	DR2_CD8_Mono_Day4	DR2_CD8_NA_Day0	10	-0.410498	-0.632105	-0.0300048	-0.603694	-0.410498	-0.836074	-0.0640445	-0.632105	0.00827991	10	8	10	8	7	8	-0.443065	-0.705445	-0.630874	-2.3372	-1.84495	-0.857722	-0.0189574	-0.737005
ACAT1	DR1_CD4_Mixed_Day14..DR1_CD4_NA_Day0	DR1_CD4_Mixed_Day14	DR1_CD4_NA_Day0	10	-0.063234	0.145603	0.190653	-0.063234	0.113956	0.145603	0.172024	0.173179	0.209282	7	10	7	9	10	9	-0.429944	-0.710313	-1.99927	-1.26842	-0.774051	-0.213686	-0.0170688	-0.0861883
ACAT1	DR1_CD4_Mixed_Day4..DR1_CD4_NA_Day0	DR1_CD4_Mixed_Day4	DR1_CD4_NA_Day0	10	-0.02379	0.125262	0.190653	-0.130801	-0.02379	0.125262	0.172024	0.125262	0.209282	10	8	10	9	10	9	-0.814905	-2.01399	-1.99927	-1.10373	-0.51796	-0.213686	-0.0719814	-0.0299623
ACAT1	DR1_CD4_Mono_Day11..DR1_CD4_NA_Day0	DR1_CD4_Mono_Day11	DR1_CD4_NA_Day0	10	0.197583	0.303272	0.190653	0.197583	0.197583	0.12251	0.172024	0.358346	0.209282	10	10	8	9	7	9	-1.01723	-1.50802	-1.99927	-0.55306	-0.232625	-0.213686	-0.106405	0
ACAT1	DR1_CD4_Mono_Day18..DR1_CD4_NA_Day0	DR1_CD4_Mono_Day18	DR1_CD4_NA_Day0	10	0.0997536	0.467899	0.190653	0.0460377	0.202885	0.085664	0.172024	0.467899	0.209282	8	7	10	9	7	9	-0.988754	-1.0158	-1.99927	-0.369591	-0.143958	-0.213686	-0.101274	0
ACAT1	DR1_CD4_Mono_Day4..DR1_CD4_NA_Day0	DR1_CD4_Mono_Day4	DR1_CD4_NA_Day0	10	0.0135747	0.125787	0.190653	0.0135747	0.156814	0.0311299	0.172024	0.194033	0.209282	7	10	7	9	7	9	-0.411862	-0.867432	-1.99927	-1.35615	-0.301545	-0.213686	-0.014731	-0.1239
ACAT1	DR1_CD8_Mixed_Day11..DR1_CD8_NA_Day0	DR1_CD8_Mixed_Day11	DR1_CD8_NA_Day0	10	0.133862	0.0703106	-0.12066	0.133862	0.19749	0.0703106	-0.146938	0.0703106	-0.12066	7	10	10	10	10	8	-0.989455	-0.824877	-1.31864	-1.42438	-1.43715	-1.93471	-0.101383	-0.155385
ACAT1	DR1_CD8_Mixed_Day18..DR1_CD8_NA_Day0	DR1_CD8_Mixed_Day18	DR1_CD8_NA_Day0	10	-0.258877	-0.403267	-0.12066	-0.258877	-0.258877	-0.403267	-0.146938	-0.403267	-0.12066	10	10	10	10	10	8	-0.662499	-0.666456	-1.31864	-1.54442	-1.51441	-1.93471	-0.0502139	-0.214134
ACAT1	DR1_CD8_Mixed_Day21..DR1_CD8_NA_Day0	DR1_CD8_Mixed_Day21	DR1_CD8_NA_Day0	10	-0.485423	-0.543095	-0.12066	-0.73481	-0.485423	-0.543095	-0.146938	-0.543095	-0.12066	10	8	10	10	10	8	-0.296188	-0.315621	-1.31864	-0.970225	-1.1139	-1.93471	0	0
ACAT1	DR1_CD8_Mixed_Day4..DR1_CD8_NA_Day0	DR1_CD8_Mixed_Day4	DR1_CD8_NA_Day0	10	0.268122	0.246661	-0.12066	0.268122	0.268122	0.246661	-0.146938	0.246661	-0.12066	10	10	10	10	10	8	-3.02213	-2.46391	-1.31864	-0.240658	-0.584178	-1.93471	-0.50356	0
ACAT1	DR1_CD8_Mono_Day11..DR1_CD8_NA_Day0	DR1_CD8_Mono_Day11	DR1_CD8_NA_Day0	10	-0.224171	-0.327733	-0.12066	-0.515542	-0.224171	-0.686209	-0.146938	-0.327733	-0.12066	10	7	10	10	7	8	-0.751193	-0.715561	-1.31864	-0.781833	-1.0402	-1.93471	-0.0629155	0
ACAT1	DR1_CD8_Mono_Day18..DR1_CD8_NA_Day0	DR1_CD8_Mono_Day18	DR1_CD8_NA_Day0	10	0.135637	0.113019	-0.12066	0.135637	0.211792	0.113019	-0.146938	0.26894	-0.12066	7	10	7	10	10	8	-0.752789	-0.695032	-1.31864	-1.17465	-1.39931	-1.93471	-0.0631813	-0.0512529
ACAT1	DR1_CD8_Mono_Day25..DR1_CD8_NA_Day0	DR1_CD8_Mono_Day25	DR1_CD8_NA_Day0	10	-0.619944	-0.724317	-0.12066	-0.619944	-0.619944	-0.724317	-0.146938	-0.724317	-0.12066	10	10	10	10	10	8	-0.553211	-0.533893	-1.31864	-1.9297	-1.88322	-1.93471	-0.0342529	-0.446303
ACAT1	DR1_CD8_Mono_Day4..DR1_CD8_NA_Day0	DR1_CD8_Mono_Day4	DR1_CD8_NA_Day0	10	0.172397	0.240692	-0.12066	0.172397	0.172397	0.240692	-0.146938	0.240692	-0.12066	10	10	10	10	10	8	-1.00068	-0.949345	-1.31864	-0.300253	-0.490589	-1.93471	-0.103283	0
ACAT1	DR2_CD4_Mixed_Day14..DR2_CD4_NA_Day0	DR2_CD4_Mixed_Day14	DR2_CD4_NA_Day0	10	0.364719	0.0402198	-0.226212	0.364719	0.447812	0.0402198	-0.238851	0.0820578	-0.213572	7	10	9	9	10	9	-1.51066	-1.14731	-0.600893	-0.624507	-0.647942	-1.70448	-0.196825	0
ACAT1	DR2_CD4_Mixed_Day4..DR2_CD4_NA_Day0	DR2_CD4_Mixed_Day4	DR2_CD4_NA_Day0	10	0.273711	0.0945205	-0.226212	0.213872	0.314292	0.0945205	-0.238851	0.227703	-0.213572	6	8	7	9	10	9	-1.60058	-0.888542	-0.600893	-0.230969	-0.631971	-1.70448	-0.215965	0
ACAT1	DR2_CD4_Mono_Day11..DR2_CD4_NA_Day0	DR2_CD4_Mono_Day11	DR2_CD4_NA_Day0	10	0.474942	0.25851	-0.226212	0.474942	0.761552	-0.406752	-0.238851	0.25851	-0.213572	6	10	10	9	4	9	-1.62959	-1.19854	-0.600893	-0.108342	-0.11446	-1.70448	-0.221536	0
ACAT1	DR2_CD4_Mono_Day18..DR2_CD4_NA_Day0	DR2_CD4_Mono_Day18	DR2_CD4_NA_Day0	10	0.254944	0.00899824	-0.226212	0.0765292	0.373263	-0.0537598	-0.238851	0.00899824	-0.213572	8	8	10	9	8	9	-1.37082	-1.07356	-0.600893	-0.284544	-0.544888	-1.70448	-0.170155	0
ACAT1	DR2_CD4_Mono_Day25..DR2_CD4_NA_Day0	DR2_CD4_Mono_Day25	DR2_CD4_NA_Day0	10	0.513906	0.171125	-0.226212	0.513309	0.513906	0.0665981	-0.238851	0.171125	-0.213572	10	9	10	9	9	9	-2.25238	-1.93583	-0.600893	-0.330594	-0.472108	-1.70448	-0.343554	0
ACAT1	DR2_CD4_Mono_Day4..DR2_CD4_NA_Day0	DR2_CD4_Mono_Day4	DR2_CD4_NA_Day0	10	0.33897	0.339121	-0.226212	0.33897	0.753672	0.326386	-0.238851	0.449313	-0.213572	5	10	6	9	9	9	-2.86657	-1.71238	-0.600893	-0.131889	-0.232781	-1.70448	-0.468913	0
ACAT1	DR2_CD8_Mixed_Day11..DR2_CD8_NA_Day0	DR2_CD8_Mixed_Day11	DR2_CD8_NA_Day0	10	0.351889	0.332377	-0.0648325	0.25627	0.351889	0.211889	-0.0887432	0.488214	-0.0316027	10	9	7	8	9	7	-0.900898	-1.11108	-0.657445	-0.426456	-0.463403	-0.838329	-0.0860461	0
ACAT1	DR2_CD8_Mixed_Day18..DR2_CD8_NA_Day0	DR2_CD8_Mixed_Day18	DR2_CD8_NA_Day0	10	-0.0958552	-0.389947	-0.0648325	-0.0958552	-0.0958552	-0.481619	-0.0887432	-0.389947	-0.0316027	10	10	10	8	9	7	-1.33844	-1.58404	-0.657445	-0.8585	-0.680699	-0.838329	-0.163654	0
ACAT1	DR2_CD8_Mixed_Day21..DR2_CD8_NA_Day0	DR2_CD8_Mixed_Day21	DR2_CD8_NA_Day0	10	-0.212882	-0.37258	-0.0648325	-0.212882	-0.212882	-0.37258	-0.0887432	-0.128049	-0.0316027	10	10	9	8	10	7	-0.820532	-0.645503	-0.657445	-1.23812	-1.09741	-0.838329	-0.0726513	-0.0747891
ACAT1	DR2_CD8_Mixed_Day4..DR2_CD8_NA_Day0	DR2_CD8_Mixed_Day4	DR2_CD8_NA_Day0	10	0.190668	0.12035	-0.0648325	0.190668	0.190668	0.0162757	-0.0887432	0.12035	-0.0316027	10	10	10	8	9	7	-1.11743	-1.46263	-0.657445	-0.38491	-0.629272	-0.838329	-0.123702	0
ACAT1	DR2_CD8_Mono_Day11..DR2_CD8_NA_Day0	DR2_CD8_Mono_Day11	DR2_CD8_NA_Day0	10	0.232183	0.225043	-0.0648325	0.15314	0.260869	0.0825996	-0.0887432	0.34166	-0.0316027	8	8	8	8	8	7	-1.48346	-1.20989	-0.657445	-0.539056	-0.3424	-0.838329	-0.190841	0
ACAT1	DR2_CD8_Mono_Day18..DR2_CD8_NA_Day0	DR2_CD8_Mono_Day18	DR2_CD8_NA_Day0	10	-0.141177	-0.0210126	-0.0648325	-0.441126	-0.115897	-0.350475	-0.0887432	0.162615	-0.0316027	9	8	9	8	8	7	-0.796581	-0.86052	-0.657445	-0.520664	-0.551929	-0.838329	-0.0693772	0
ACAT1	DR2_CD8_Mono_Day25..DR2_CD8_NA_Day0	DR2_CD8_Mono_Day25	DR2_CD8_NA_Day0	10	-0.351525	-0.391131	-0.0648325	-0.926441	0.0429405	-0.391131	-0.0887432	0.325836	-0.0316027	8	7	8	8	10	7	-0.654867	-0.61158	-0.657445	-0.549767	-0.579078	-0.838329	-0.0490295	0
ACAT1	DR2_CD8_Mono_Day4..DR2_CD8_NA_Day0	DR2_CD8_Mono_Day4	DR2_CD8_NA_Day0	10	0.0688588	0.17129	-0.0648325	-0.0503924	0.0688588	-0.0453075	-0.0887432	0.17129	-0.0316027	10	7	10	8	7	7	-1.74869	-1.22821	-0.657445	-0.324958	-0.248982	-0.838329	-0.244288	0
ACAT2	DR1_CD4_Mixed_Day14..DR1_CD4_NA_Day0	DR1_CD4_Mixed_Day14	DR1_CD4_NA_Day0	10	-0.148472	-0.0987279	0.177506	-0.269589	-0.148472	-0.785184	0.158484	-0.0987279	0.219858	10	9	10	7	4	9	-0.535324	-0.58776	-1.2892	-1.25662	-0.629104	-0.491618	-0.0319107	-0.0814609
ACAT2	DR1_CD4_Mixed_Day4..DR1_CD4_NA_Day0	DR1_CD4_Mixed_Day4	DR1_CD4_NA_Day0	10	0.154677	0.150991	0.177506	0.154677	0.361539	-0.300493	0.158484	0.453409	0.219858	5	10	5	7	5	9	-1.04625	-1.07599	-1.2892	-0.709833	-0.203416	-0.491618	-0.111304	0
ACAT2	DR1_CD4_Mono_Day11..DR1_CD4_NA_Day0	DR1_CD4_Mono_Day11	DR1_CD4_NA_Day0	10	-0.161703	-0.123664	0.177506	-0.161703	-0.161703	-0.123664	0.158484	-0.123664	0.219858	10	10	10	7	10	9	-0.831323	-1.12761	-1.2892	-0.754282	-0.522763	-0.491618	-0.0748571	0
ACAT2	DR1_CD4_Mono_Day18..DR1_CD4_NA_Day0	DR1_CD4_Mono_Day18	DR1_CD4_NA_Day0	10	-0.327889	-0.237559	0.177506	-0.327889	-0.327889	-0.237559	0.158484	-0.237559	0.219858	10	10	10	7	10	9	-0.37343	-0.474888	-1.2892	-2.45453	-2.03298	-0.491618	-0.00889096	-0.825243
ACAT2	DR1_CD4_Mono_Day4..DR1_CD4_NA_Day0	DR1_CD4_Mono_Day4	DR1_CD4_NA_Day0	10	0.303607	0.345752	0.177506	0.303607	0.303607	0.345752	0.158484	0.345752	0.219858	10	10	10	7	10	9	-2.5879	-3.62371	-1.2892	-0.12647	-0.21036	-0.491618	-0.407976	0
ACAT2	DR1_CD8_Mixed_Day11..DR1_CD8_NA_Day0	DR1_CD8_Mixed_Day11	DR1_CD8_NA_Day0	10	0.293189	0.515064	0.0333434	0.293189	0.458834	0.394079	-0.179214	0.770605	0.671601	7	10	7	4	9	5	-1.20101	-1.6375	-0.803468	-0.350127	-0.0917343	-0.450573	-0.139306	0
ACAT2	DR1_CD8_Mixed_Day18..DR1_CD8_NA_Day0	DR1_CD8_Mixed_Day18	DR1_CD8_NA_Day0	10	-0.0546288	0.0593098	0.0333434	-0.156796	0.0475382	0.0593098	-0.179214	0.0644132	0.671601	9	9	9	4	10	5	-0.814921	-0.539343	-0.803468	-1.43038	-1.0379	-0.450573	-0.0719814	-0.158467
ACAT2	DR1_CD8_Mixed_Day21..DR1_CD8_NA_Day0	DR1_CD8_Mixed_Day21	DR1_CD8_NA_Day0	10	0.0850112	0.572851	0.0333434	-0.32766	0.464021	0.572851	-0.179214	1.14042	0.671601	8	8	5	4	10	5	-0.719896	-1.10771	-0.803468	-0.452958	-0.512636	-0.450573	-0.0581995	0
ACAT2	DR1_CD8_Mixed_Day4..DR1_CD8_NA_Day0	DR1_CD8_Mixed_Day4	DR1_CD8_NA_Day0	10	0.408491	0.614514	0.0333434	0.408491	0.446371	0.614514	-0.179214	0.85882	0.671601	6	10	4	4	10	5	-2.19235	-3.29893	-0.803468	-0.135941	-0.0400684	-0.450573	-0.329572	0
[truncated: 103,050 more rows]
