# Supplementary material for: CRISPR screening identifies T cell-intrinsic regulators of CD3-bispecific antibody responses
Source: Front Immunol. 2022 Aug 5;13:909979. doi: 10.3389/fimmu.2022.909979 (PMC9388929; doi:10.3389/fimmu.2022.909979)
Supplement: Supplementary file 2 [file DataSheet_2.zip › Supplementary Material/Supplementary Table 4.XLSX]

## Sheet: Sheet1
GENE	CONTRAST	SAMPLE_A	SAMPLE_B	n.plasmid	median.logFC.CONTRAST	median.logFC.SAMPLE_A	median.logFC.SAMPLE_B	median.RSA.Sensitizer.CONTRAST	median.RSA.Activator.CONTRAST	median.RSA.Sensitizer.SAMPLE_A	median.RSA.Sensitizer.SAMPLE_B	median.RSA.Activator.SAMPLE_A	median.RSA.Activator.SAMPLE_B	n.RSA.Activator.CONTRAST	n.RSA.Sensitizer.CONTRAST	n.RSA.Activator.SAMPLE_A	n.RSA.Activator.SAMPLE_B	n.RSA.Sensitizer.SAMPLE_A	n.RSA.Sensitizer.SAMPLE_B	LogP.Activator.CONTRAST	LogP.Activator.SAMPLE_A	LogP.Activator.SAMPLE_B	LogP.Sensitizer.CONTRAST	LogP.Sensitizer.SAMPLE_A	LogP.Sensitizer.SAMPLE_B	logFDR.Activator.CONTRAST	logFDR.Sensitizer.CONTRAST
OAF	DR1_CD4_Mixed_Day14..DR1_CD4_NA_Day0	DR1_CD4_Mixed_Day14	DR1_CD4_NA_Day0	9	0.354391	0.0850774	-0.269314	0.345521	0.702425	-0.828907	-0.269314	0.756199	-0.269314	6	8	4	9	5	9	-1.52297	-0.710315	-0.304085	-0.0501136	-0.20595	-2.35725	-0.218639	0
OAF	DR1_CD4_Mixed_Day4..DR1_CD4_NA_Day0	DR1_CD4_Mixed_Day4	DR1_CD4_NA_Day0	9	0.0151218	-0.0229924	-0.269314	0.0151218	0.580961	-0.0229924	-0.269314	-0.00844346	-0.269314	4	9	7	9	9	9	-0.79117	-0.737146	-0.304085	-0.305704	-0.906725	-2.35725	-0.0722119	0
OAF	DR1_CD4_Mono_Day11..DR1_CD4_NA_Day0	DR1_CD4_Mono_Day11	DR1_CD4_NA_Day0	9	0.546662	0.0516584	-0.269314	0.546662	0.676773	0.0516584	-0.269314	0.328909	-0.269314	5	9	7	9	9	9	-1.50566	-0.436989	-0.304085	-0.379492	-0.416648	-2.35725	-0.214972	0
OAF	DR1_CD4_Mono_Day18..DR1_CD4_NA_Day0	DR1_CD4_Mono_Day18	DR1_CD4_NA_Day0	9	0.881359	0.406251	-0.269314	0.881359	0.901255	0.406251	-0.269314	0.857794	-0.269314	7	9	7	9	9	9	-1.87168	-1.43814	-0.304085	-0.230041	-0.317711	-2.35725	-0.292435	0
OAF	DR1_CD4_Mono_Day4..DR1_CD4_NA_Day0	DR1_CD4_Mono_Day4	DR1_CD4_NA_Day0	9	0.173977	0.147605	-0.269314	0.173977	0.284098	0.101773	-0.269314	0.183964	-0.269314	8	9	6	9	8	9	-2.2135	-0.750194	-0.304085	-0.185362	-0.598043	-2.35725	-0.367918	0
OAF	DR1_CD8_Mixed_Day11..DR1_CD8_NA_Day0	DR1_CD8_Mixed_Day11	DR1_CD8_NA_Day0	9	-0.162053	0.137141	-0.0722386	-0.817583	-0.162053	0.137141	-0.116835	0.720584	-0.0722386	9	4	4	9	9	7	-0.593383	-0.826663	-0.890209	-0.547792	-0.55735	-0.669582	-0.0416781	0
OAF	DR1_CD8_Mixed_Day18..DR1_CD8_NA_Day0	DR1_CD8_Mixed_Day18	DR1_CD8_NA_Day0	9	-0.261126	-0.377961	-0.0722386	-1.20877	-0.261126	-0.478247	-0.116835	-0.377961	-0.0722386	9	4	9	9	8	7	-1.22331	-1.08634	-0.890209	-0.460408	-0.612409	-0.669582	-0.154271	0
OAF	DR1_CD8_Mixed_Day21..DR1_CD8_NA_Day0	DR1_CD8_Mixed_Day21	DR1_CD8_NA_Day0	9	-0.323748	0.298305	-0.0722386	-0.323748	-0.323748	0.298305	-0.116835	0.298305	-0.0722386	9	9	9	9	9	7	-0.880364	-0.845093	-0.890209	-0.627218	-0.757993	-0.669582	-0.0883207	0
OAF	DR1_CD8_Mixed_Day4..DR1_CD8_NA_Day0	DR1_CD8_Mixed_Day4	DR1_CD8_NA_Day0	9	0.046808	0.0693846	-0.0722386	-0.338867	0.046808	0.0593419	-0.116835	0.079498	-0.0722386	9	4	7	9	8	7	-0.579319	-0.883066	-0.890209	-0.407034	-0.55601	-0.669582	-0.0394577	0
OAF	DR1_CD8_Mono_Day11..DR1_CD8_NA_Day0	DR1_CD8_Mono_Day11	DR1_CD8_NA_Day0	9	0.313535	0.268948	-0.0722386	-0.0298905	0.521778	-0.0883033	-0.116835	0.679741	-0.0722386	5	8	4	9	8	7	-0.648237	-0.597869	-0.890209	-0.367781	-0.511792	-0.669582	-0.050509	0
OAF	DR1_CD8_Mono_Day18..DR1_CD8_NA_Day0	DR1_CD8_Mono_Day18	DR1_CD8_NA_Day0	9	-0.351361	-0.052167	-0.0722386	-0.848426	-0.351361	-0.052167	-0.116835	-0.052167	-0.0722386	9	6	9	9	9	7	-0.656172	-0.606798	-0.890209	-0.874348	-0.667031	-0.669582	-0.0516614	0
OAF	DR1_CD8_Mono_Day25..DR1_CD8_NA_Day0	DR1_CD8_Mono_Day25	DR1_CD8_NA_Day0	9	-0.691948	-0.808782	-0.0722386	-3.01803	-0.691948	-2.49954	-0.116835	-0.408215	-0.0722386	9	4	8	9	5	7	-0.340266	-0.309987	-0.890209	-0.710934	-0.521802	-0.669582	-0.00447613	0
OAF	DR1_CD8_Mono_Day4..DR1_CD8_NA_Day0	DR1_CD8_Mono_Day4	DR1_CD8_NA_Day0	9	-0.0327661	0.0604445	-0.0722386	-0.0327661	0.289002	0.0604445	-0.116835	0.216222	-0.0722386	6	9	6	9	9	7	-0.290554	-0.393447	-0.890209	-0.645907	-0.656313	-0.669582	0	0
OAF	DR2_CD4_Mixed_Day14..DR2_CD4_NA_Day0	DR2_CD4_Mixed_Day14	DR2_CD4_NA_Day0	9	-0.125982	0.272199	0.0679103	-0.742318	0.679293	0.272199	0.0570003	0.744623	0.0762395	4	5	4	8	9	8	-0.860798	-1.49897	-0.796577	-0.442671	-0.397229	-0.635434	-0.0847623	0
OAF	DR2_CD4_Mixed_Day4..DR2_CD4_NA_Day0	DR2_CD4_Mixed_Day4	DR2_CD4_NA_Day0	9	0.209851	0.253491	0.0679103	0.209851	0.209851	0.253491	0.0570003	0.253491	0.0762395	9	9	9	8	9	8	-2.18456	-1.96283	-0.796577	-0.720417	-0.27781	-0.635434	-0.361162	0
OAF	DR2_CD4_Mono_Day11..DR2_CD4_NA_Day0	DR2_CD4_Mono_Day11	DR2_CD4_NA_Day0	9	-0.00765903	-0.153334	0.0679103	-0.0463708	0.268498	-0.450152	0.0570003	0.472487	0.0762395	6	8	4	8	5	8	-0.477576	-0.560361	-0.796577	-0.505415	-0.492461	-0.635434	-0.0246245	0
OAF	DR2_CD4_Mono_Day18..DR2_CD4_NA_Day0	DR2_CD4_Mono_Day18	DR2_CD4_NA_Day0	9	-0.438732	-0.241973	0.0679103	-0.66371	0.21459	-0.72404	0.0570003	0.141693	0.0762395	6	6	6	8	6	8	-0.225289	-0.256774	-0.796577	-0.972581	-0.696074	-0.635434	0	-0.00496698
OAF	DR2_CD4_Mono_Day25..DR2_CD4_NA_Day0	DR2_CD4_Mono_Day25	DR2_CD4_NA_Day0	9	-0.216099	-0.0594779	0.0679103	-2.07033	1.05937	-1.19273	0.0570003	1.45812	0.0762395	5	4	5	8	6	8	-0.257178	-0.341977	-0.796577	-0.613837	-0.505319	-0.635434	0	0
OAF	DR2_CD4_Mono_Day4..DR2_CD4_NA_Day0	DR2_CD4_Mono_Day4	DR2_CD4_NA_Day0	9	0.0482283	0.0952018	0.0679103	0.0482283	0.294308	-0.0707614	0.0570003	0.327264	0.0762395	7	9	6	8	5	8	-0.773253	-0.870779	-0.796577	-0.50388	-0.171551	-0.635434	-0.0695539	0
OAF	DR2_CD8_Mixed_Day11..DR2_CD8_NA_Day0	DR2_CD8_Mixed_Day11	DR2_CD8_NA_Day0	9	0.488339	0.306513	-0.0569748	0.214769	0.740055	-0.022427	-0.870209	0.322604	0.218441	7	7	8	4	6	4	-1.08957	-0.929637	-0.180806	-0.137465	-0.240428	-1.30221	-0.127925	0
OAF	DR2_CD8_Mixed_Day18..DR2_CD8_NA_Day0	DR2_CD8_Mixed_Day18	DR2_CD8_NA_Day0	9	0.663806	0.66507	-0.0569748	0.663806	1.15984	0.499343	-0.870209	0.933414	0.218441	7	9	6	4	8	4	-1.48456	-1.08133	-0.180806	-0.191651	-0.297626	-1.30221	-0.209945	0
OAF	DR2_CD8_Mixed_Day21..DR2_CD8_NA_Day0	DR2_CD8_Mixed_Day21	DR2_CD8_NA_Day0	9	1.37125	1.27755	-0.0569748	1.37125	1.91136	1.27755	-0.870209	1.29038	0.218441	5	9	5	4	9	4	-2.19777	-1.9745	-0.180806	-0.1715	-0.201418	-1.30221	-0.36297	0
OAF	DR2_CD8_Mixed_Day4..DR2_CD8_NA_Day0	DR2_CD8_Mixed_Day4	DR2_CD8_NA_Day0	9	0.3109	0.149399	-0.0569748	0.12613	0.320287	0.139373	-0.870209	0.149399	0.218441	7	6	9	4	8	4	-1.50441	-1.02028	-0.180806	-0.0809972	-0.705201	-1.30221	-0.214763	0
OAF	DR2_CD8_Mono_Day11..DR2_CD8_NA_Day0	DR2_CD8_Mono_Day11	DR2_CD8_NA_Day0	9	-0.39465	-0.734401	-0.0569748	-0.39465	-0.30649	-0.734401	-0.870209	-0.602435	0.218441	8	9	8	4	9	4	-0.445903	-0.162542	-0.180806	-1.80059	-1.23003	-1.30221	-0.0201015	-0.439018
OAF	DR2_CD8_Mono_Day18..DR2_CD8_NA_Day0	DR2_CD8_Mono_Day18	DR2_CD8_NA_Day0	9	-0.104067	-0.443818	-0.0569748	-0.104067	-0.0172906	-0.443818	-0.870209	-0.114466	0.218441	8	9	8	4	9	4	-0.535841	-0.393002	-0.180806	-1.66981	-1.23504	-1.30221	-0.0333199	-0.345961
OAF	DR2_CD8_Mono_Day25..DR2_CD8_NA_Day0	DR2_CD8_Mono_Day25	DR2_CD8_NA_Day0	9	-0.676689	-0.733664	-0.0569748	-0.682816	-0.676689	-0.881179	-0.870209	-0.733664	0.218441	9	8	9	4	8	4	-0.853284	-0.514051	-0.180806	-1.05805	-0.832653	-1.30221	-0.0835017	-0.0301914
OAF	DR2_CD8_Mono_Day4..DR2_CD8_NA_Day0	DR2_CD8_Mono_Day4	DR2_CD8_NA_Day0	9	-0.127221	-0.324353	-0.0569748	-0.127221	-0.127221	-0.345467	-0.870209	-0.0961109	0.218441	9	9	7	4	7	4	-0.929918	-0.439994	-0.180806	-0.542313	-0.942867	-1.30221	-0.0973346	0
OAS3	DR1_CD4_Mixed_Day14..DR1_CD4_NA_Day0	DR1_CD4_Mixed_Day14	DR1_CD4_NA_Day0	10	-0.0511276	-0.159247	-0.0770298	-0.611259	0.574436	-0.159247	-0.103101	-0.159247	-0.0347115	5	5	10	7	10	9	-1.04522	-0.82963	-0.36429	-0.971409	-0.879158	-1.37694	-0.111044	0
OAS3	DR1_CD4_Mixed_Day4..DR1_CD4_NA_Day0	DR1_CD4_Mixed_Day4	DR1_CD4_NA_Day0	10	0.0168247	-0.179597	-0.0770298	-0.474301	0.482885	-0.43637	-0.103101	-0.179597	-0.0347115	4	4	10	7	7	9	-0.540535	-0.477712	-0.36429	-0.42822	-0.942735	-1.37694	-0.0325504	0
OAS3	DR1_CD4_Mono_Day11..DR1_CD4_NA_Day0	DR1_CD4_Mono_Day11	DR1_CD4_NA_Day0	10	0.119485	0.00818975	-0.0770298	0.119485	0.119485	-0.510141	-0.103101	0.00818975	-0.0347115	10	10	10	7	7	9	-1.32767	-1.09339	-0.36429	-0.433564	-0.636967	-1.37694	-0.161838	0
OAS3	DR1_CD4_Mono_Day18..DR1_CD4_NA_Day0	DR1_CD4_Mono_Day18	DR1_CD4_NA_Day0	10	0.353878	0.416027	-0.0770298	-0.79407	1.69307	-1.12751	-0.103101	1.09065	-0.0347115	4	4	6	7	4	9	-0.963282	-0.901534	-0.36429	-0.0994809	-0.311727	-1.37694	-0.0967952	0
OAS3	DR1_CD4_Mono_Day4..DR1_CD4_NA_Day0	DR1_CD4_Mono_Day4	DR1_CD4_NA_Day0	10	0.144521	0.0993511	-0.0770298	-0.126495	0.144521	-0.0275838	-0.103101	0.197959	-0.0347115	10	7	6	7	8	9	-0.951665	-0.57469	-0.36429	-0.297736	-0.571804	-1.37694	-0.0952295	0
OAS3	DR1_CD8_Mixed_Day11..DR1_CD8_NA_Day0	DR1_CD8_Mixed_Day11	DR1_CD8_NA_Day0	10	-0.340039	-0.148102	0.17227	-0.340039	-0.340039	-0.148102	0.169093	-0.148102	0.17227	10	10	10	10	10	9	-0.553438	-0.915096	-2.55288	-1.31972	-1.01176	-0.235193	-0.0342616	-0.107763
OAS3	DR1_CD8_Mixed_Day18..DR1_CD8_NA_Day0	DR1_CD8_Mixed_Day18	DR1_CD8_NA_Day0	10	0.396891	0.536866	0.17227	0.396891	1.51064	0.536866	0.169093	1.33815	0.17227	4	10	6	10	10	9	-0.844203	-0.999273	-2.55288	-0.536981	-0.247913	-0.235193	-0.0768614	0
OAS3	DR1_CD8_Mixed_Day21..DR1_CD8_NA_Day0	DR1_CD8_Mixed_Day21	DR1_CD8_NA_Day0	10	-0.992392	-0.759349	0.17227	-2.7528	-0.992392	-0.984548	0.169093	-0.759349	0.17227	10	4	10	10	9	9	-0.387239	-0.486342	-2.55288	-1.74823	-1.29635	-0.235193	-0.0108839	-0.330013
OAS3	DR1_CD8_Mixed_Day4..DR1_CD8_NA_Day0	DR1_CD8_Mixed_Day4	DR1_CD8_NA_Day0	10	-0.239207	-0.0645077	0.17227	-0.284458	-0.234198	-0.272282	0.169093	0.0194241	0.17227	9	7	8	10	6	9	-0.278099	-0.489427	-2.55288	-1.5972	-0.541122	-0.235193	0	-0.24234
OAS3	DR1_CD8_Mono_Day11..DR1_CD8_NA_Day0	DR1_CD8_Mono_Day11	DR1_CD8_NA_Day0	10	0.326284	0.479275	0.17227	0.326284	0.814021	0.479275	0.169093	0.783673	0.17227	5	10	7	10	10	9	-0.772851	-1.26902	-2.55288	-0.472957	-0.376624	-0.235193	-0.0658473	0
OAS3	DR1_CD8_Mono_Day18..DR1_CD8_NA_Day0	DR1_CD8_Mono_Day18	DR1_CD8_NA_Day0	10	-1.01828	-0.761961	0.17227	-1.01828	-1.01828	-0.761961	0.169093	-0.761961	0.17227	10	10	10	10	10	9	-0.456802	-0.546485	-2.55288	-2.13269	-1.79485	-0.235193	-0.0206833	-0.587362
OAS3	DR1_CD8_Mono_Day25..DR1_CD8_NA_Day0	DR1_CD8_Mono_Day25	DR1_CD8_NA_Day0	10	-0.189347	-0.0363563	0.17227	-1.18202	1.89432	-0.948977	0.169093	1.36293	0.17227	4	6	7	10	6	9	-0.729523	-0.807117	-2.55288	-0.368265	-0.291693	-0.235193	-0.0594652	0
OAS3	DR1_CD8_Mono_Day4..DR1_CD8_NA_Day0	DR1_CD8_Mono_Day4	DR1_CD8_NA_Day0	10	-0.134534	0.126497	0.17227	-0.35055	-0.134534	-0.195459	0.169093	0.211835	0.17227	10	6	9	10	7	9	-0.797509	-0.930006	-2.55288	-0.620118	-0.334612	-0.235193	-0.0695434	0
OAS3	DR2_CD4_Mixed_Day14..DR2_CD4_NA_Day0	DR2_CD4_Mixed_Day14	DR2_CD4_NA_Day0	10	0.11092	0.349488	0.282462	0.0512131	0.132938	0.349488	-0.80607	0.393381	0.368032	9	7	8	6	10	4	-1.09893	-1.37725	-1.99387	-0.24134	-0.278687	-1.0979	-0.120748	0
OAS3	DR2_CD4_Mixed_Day4..DR2_CD4_NA_Day0	DR2_CD4_Mixed_Day4	DR2_CD4_NA_Day0	10	0.0669275	0.095633	0.282462	-0.00908241	0.0788083	0.095633	-0.80607	0.095633	0.368032	9	7	10	6	10	4	-1.42049	-1.36909	-1.99387	-0.421284	-0.517509	-1.0979	-0.179687	0
OAS3	DR2_CD4_Mono_Day11..DR2_CD4_NA_Day0	DR2_CD4_Mono_Day11	DR2_CD4_NA_Day0	10	0.180485	0.155307	0.282462	-0.111383	0.395915	-0.0401512	-0.80607	0.812599	0.368032	8	5	4	6	8	4	-0.99126	-0.686732	-1.99387	-0.198241	-0.259026	-1.0979	-0.101643	0
OAS3	DR2_CD4_Mono_Day18..DR2_CD4_NA_Day0	DR2_CD4_Mono_Day18	DR2_CD4_NA_Day0	10	0.731442	0.0947207	0.282462	0.47228	0.900791	0.00728806	-0.80607	0.132459	0.368032	6	8	9	6	6	4	-1.68346	-1.92073	-1.99387	-0.116899	-0.273987	-1.0979	-0.232313	0
OAS3	DR2_CD4_Mono_Day25..DR2_CD4_NA_Day0	DR2_CD4_Mono_Day25	DR2_CD4_NA_Day0	10	0.393438	0.706619	0.282462	0.375219	0.866924	0.692346	-0.80607	0.754373	0.368032	8	9	7	6	9	4	-1.6162	-1.90981	-1.99387	-0.263659	-0.209326	-1.0979	-0.219125	0
OAS3	DR2_CD4_Mono_Day4..DR2_CD4_NA_Day0	DR2_CD4_Mono_Day4	DR2_CD4_NA_Day0	10	0.24797	0.287029	0.282462	0.241556	0.383902	0.236887	-0.80607	0.549764	0.368032	7	8	4	6	9	4	-1.9907	-1.33356	-1.99387	-0.158333	-0.180712	-1.0979	-0.291231	0
OAS3	DR2_CD8_Mixed_Day11..DR2_CD8_NA_Day0	DR2_CD8_Mixed_Day11	DR2_CD8_NA_Day0	10	0.653877	0.771128	0.0867621	0.647996	0.653877	0.750141	0.0294055	0.771128	0.203685	10	9	10	8	9	9	-2.19472	-2.26806	-1.02907	-0.135527	-0.0909435	-0.22187	-0.330288	0
OAS3	DR2_CD8_Mixed_Day18..DR2_CD8_NA_Day0	DR2_CD8_Mixed_Day18	DR2_CD8_NA_Day0	10	0.605331	0.622457	0.0867621	0.567992	0.605331	0.418629	0.0294055	0.622457	0.203685	10	9	10	8	8	9	-1.76286	-1.74183	-1.02907	-0.459651	-0.188137	-0.22187	-0.246897	0
OAS3	DR2_CD8_Mixed_Day21..DR2_CD8_NA_Day0	DR2_CD8_Mixed_Day21	DR2_CD8_NA_Day0	10	0.494708	0.561354	0.0867621	0.494708	0.494708	0.561354	0.0294055	0.561354	0.203685	10	10	10	8	10	9	-1.80463	-1.8286	-1.02907	-0.445204	-0.315979	-0.22187	-0.25539	0
OAS3	DR2_CD8_Mixed_Day4..DR2_CD8_NA_Day0	DR2_CD8_Mixed_Day4	DR2_CD8_NA_Day0	10	0.325285	0.383152	0.0867621	0.325285	0.413116	0.383152	0.0294055	0.389576	0.203685	7	10	9	8	10	9	-1.60552	-2.11514	-1.02907	-0.225553	-0.208753	-0.22187	-0.216759	0
OAS3	DR2_CD8_Mono_Day11..DR2_CD8_NA_Day0	DR2_CD8_Mono_Day11	DR2_CD8_NA_Day0	10	-0.375563	-0.411356	0.0867621	-1.58675	-0.375563	-0.942308	0.0294055	-0.411356	0.203685	10	4	10	8	5	9	-0.41433	-0.556994	-1.02907	-0.759257	-0.985774	-0.22187	-0.0150776	0
OAS3	DR2_CD8_Mono_Day18..DR2_CD8_NA_Day0	DR2_CD8_Mono_Day18	DR2_CD8_NA_Day0	10	0.277981	0.667039	0.0867621	0.277981	0.657589	0.667039	0.0294055	0.720104	0.203685	7	10	7	8	10	9	-0.989985	-1.52794	-1.02907	-1.1011	-1.18557	-0.22187	-0.101452	-0.0291077
OAS3	DR2_CD8_Mono_Day25..DR2_CD8_NA_Day0	DR2_CD8_Mono_Day25	DR2_CD8_NA_Day0	10	-1.04142	-0.718585	0.0867621	-1.2562	-1.04142	-0.718585	0.0294055	-0.718585	0.203685	10	9	10	8	10	9	-0.653047	-0.639525	-1.02907	-0.837623	-0.824555	-0.22187	-0.0487378	0
OAS3	DR2_CD8_Mono_Day4..DR2_CD8_NA_Day0	DR2_CD8_Mono_Day4	DR2_CD8_NA_Day0	10	-0.462349	-0.142397	0.0867621	-1.17353	-0.462349	-1.29072	0.0294055	0.338692	0.203685	10	5	5	8	4	9	-0.25518	-0.626888	-1.02907	-1.77052	-1.57228	-0.22187	0	-0.343554
OAT	DR1_CD4_Mixed_Day14..DR1_CD4_NA_Day0	DR1_CD4_Mixed_Day14	DR1_CD4_NA_Day0	10	-0.35704	-0.048793	-0.0188362	-0.748415	-0.35704	-0.280359	-0.164548	-0.048793	-0.0188362	10	5	10	10	8	6	-0.79535	-0.827293	-0.919619	-1.13941	-0.47252	-0.445862	-0.0692699	-0.040419
OAT	DR1_CD4_Mixed_Day4..DR1_CD4_NA_Day0	DR1_CD4_Mixed_Day4	DR1_CD4_NA_Day0	10	-0.0459435	-0.0831784	-0.0188362	-0.272601	0.153595	-0.373639	-0.164548	0.775071	-0.0188362	7	6	4	10	6	6	-0.460531	-0.894243	-0.919619	-0.48106	-0.533446	-0.445862	-0.0211736	0
OAT	DR1_CD4_Mono_Day11..DR1_CD4_NA_Day0	DR1_CD4_Mono_Day11	DR1_CD4_NA_Day0	10	0.176143	0.366917	-0.0188362	-0.202134	0.431668	-0.443318	-0.164548	0.771123	-0.0188362	9	5	5	10	4	6	-0.997267	-0.984614	-0.919619	-0.263394	-0.201385	-0.445862	-0.102807	0
OAT	DR1_CD4_Mono_Day18..DR1_CD4_NA_Day0	DR1_CD4_Mono_Day18	DR1_CD4_NA_Day0	10	-0.509354	-0.395117	-0.0188362	-1.17787	-0.509354	-0.773853	-0.164548	-0.395117	-0.0188362	10	5	10	10	7	6	-0.678427	-0.657151	-0.919619	-0.852252	-0.663072	-0.445862	-0.0523993	0
OAT	DR1_CD4_Mono_Day4..DR1_CD4_NA_Day0	DR1_CD4_Mono_Day4	DR1_CD4_NA_Day0	10	0.172241	0.172808	-0.0188362	0.145169	0.267865	-0.182823	-0.164548	0.703534	-0.0188362	8	9	4	10	5	6	-1.56421	-1.46139	-0.919619	-0.287229	-0.183182	-0.445862	-0.208338	0
OAT	DR1_CD8_Mixed_Day11..DR1_CD8_NA_Day0	DR1_CD8_Mixed_Day11	DR1_CD8_NA_Day0	10	-0.339227	-0.410356	-0.0891337	-0.881418	-0.339227	-1.3563	-0.122429	-0.410356	-0.0558389	10	6	10	9	4	9	-0.669873	-0.497677	-0.168552	-0.78837	-1.01715	-0.959145	-0.0512941	0
OAT	DR1_CD8_Mixed_Day18..DR1_CD8_NA_Day0	DR1_CD8_Mixed_Day18	DR1_CD8_NA_Day0	10	-0.896223	-0.967352	-0.0891337	-3.53949	0.727234	-4.02801	-0.122429	0.841598	-0.0558389	4	4	4	9	4	9	-0.252019	-0.476219	-0.168552	-1.10521	-1.11328	-0.959145	0	-0.0301438
OAT	DR1_CD8_Mixed_Day21..DR1_CD8_NA_Day0	DR1_CD8_Mixed_Day21	DR1_CD8_NA_Day0	10	0.0304297	-0.121543	-0.0891337	0.0304297	0.557814	-0.352481	-0.122429	-0.121543	-0.0558389	6	10	10	9	9	9	-0.401964	-0.321855	-0.168552	-0.669562	-0.45273	-0.959145	-0.0132514	0
OAT	DR1_CD8_Mixed_Day4..DR1_CD8_NA_Day0	DR1_CD8_Mixed_Day4	DR1_CD8_NA_Day0	10	0.142033	-0.0651904	-0.0891337	0.142033	0.265056	-0.285833	-0.122429	-0.0265902	-0.0558389	5	10	9	9	7	9	-0.709168	-0.500858	-0.168552	-0.781218	-0.781381	-0.959145	-0.0568078	0
OAT	DR1_CD8_Mono_Day11..DR1_CD8_NA_Day0	DR1_CD8_Mono_Day11	DR1_CD8_NA_Day0	10	-0.492265	-0.644238	-0.0891337	-2.967	-0.492265	-3.50915	-0.122429	-0.644238	-0.0558389	10	4	10	9	4	9	-0.281031	-0.262459	-0.168552	-1.8156	-1.90789	-0.959145	0	-0.371119
OAT	DR1_CD8_Mono_Day18..DR1_CD8_NA_Day0	DR1_CD8_Mono_Day18	DR1_CD8_NA_Day0	10	-0.503976	-0.689244	-0.0891337	-0.975966	-0.486784	-0.946607	-0.122429	-0.609213	-0.0558389	9	6	9	9	6	9	-0.612097	-0.398519	-0.168552	-0.914189	-1.06077	-0.959145	-0.0425759	0
OAT	DR1_CD8_Mono_Day25..DR1_CD8_NA_Day0	DR1_CD8_Mono_Day25	DR1_CD8_NA_Day0	10	-1.21995	-1.29108	-0.0891337	-1.21995	-1.21995	-1.29108	-0.122429	1.04074	-0.0558389	10	10	4	9	10	9	-0.42871	-0.20241	-0.168552	-1.19074	-1.01134	-0.959145	-0.0169309	-0.0570652
OAT	DR1_CD8_Mono_Day4..DR1_CD8_NA_Day0	DR1_CD8_Mono_Day4	DR1_CD8_NA_Day0	10	-0.109851	-0.14096	-0.0891337	-0.109851	0.447304	-0.14096	-0.122429	0.300086	-0.0558389	4	10	5	9	10	9	-0.362684	-0.399014	-0.168552	-1.15454	-1.00337	-0.959145	-0.00731901	-0.0449295
OAT	DR2_CD4_Mixed_Day14..DR2_CD4_NA_Day0	DR2_CD4_Mixed_Day14	DR2_CD4_NA_Day0	10	0.417138	0.272038	-0.0449916	0.417138	0.652715	0.225617	-0.0449916	0.31846	0.0365308	7	10	9	7	9	10	-1.59873	-1.14249	-0.310421	-0.220156	-0.172082	-1.47364	-0.215882	0
OAT	DR2_CD4_Mixed_Day4..DR2_CD4_NA_Day0	DR2_CD4_Mixed_Day4	DR2_CD4_NA_Day0	10	0.126184	0.0294361	-0.0449916	-0.217453	0.1755	-0.203627	-0.0449916	0.300633	0.0365308	9	4	5	7	5	10	-0.97394	-0.770981	-0.310421	-0.274514	-0.522693	-1.47364	-0.0987132	0
OAT	DR2_CD4_Mono_Day11..DR2_CD4_NA_Day0	DR2_CD4_Mono_Day11	DR2_CD4_NA_Day0	10	0.783892	0.658698	-0.0449916	0.783892	0.916892	0.658698	-0.0449916	0.889894	0.0365308	6	10	6	7	10	10	-3.13234	-2.62047	-0.310421	-0.262459	-0.175833	-1.47364	-0.528713	0
OAT	DR2_CD4_Mono_Day18..DR2_CD4_NA_Day0	DR2_CD4_Mono_Day18	DR2_CD4_NA_Day0	10	0.504316	0.40048	-0.0449916	0.504316	0.57904	0.140363	-0.0449916	0.615571	0.0365308	9	10	9	7	8	10	-1.78668	-1.79664	-0.310421	-0.14922	-0.175552	-1.47364	-0.25151	0
OAT	DR2_CD4_Mono_Day25..DR2_CD4_NA_Day0	DR2_CD4_Mono_Day25	DR2_CD4_NA_Day0	10	0.467862	0.163524	-0.0449916	0.0194475	0.979859	0.116797	-0.0449916	1.28119	0.0365308	5	9	4	7	9	10	-1.12932	-0.761269	-0.310421	-0.264919	-0.295763	-1.47364	-0.125893	0
OAT	DR2_CD4_Mono_Day4..DR2_CD4_NA_Day0	DR2_CD4_Mono_Day4	DR2_CD4_NA_Day0	10	-0.0213793	-0.146275	-0.0449916	-0.0213793	0.0791381	-0.29338	-0.0449916	-0.0113405	0.0365308	9	10	8	7	8	10	-0.514524	-0.226453	-0.310421	-1.12908	-0.989417	-1.47364	-0.028783	-0.0371246
OAT	DR2_CD8_Mixed_Day11..DR2_CD8_NA_Day0	DR2_CD8_Mixed_Day11	DR2_CD8_NA_Day0	10	0.156269	-0.0481351	-0.0520629	0.0108989	0.156269	-0.228423	-0.277354	-0.0481351	0.0288943	10	8	10	8	7	5	-2.01929	-1.3587	-0.193178	-0.432253	-0.357478	-0.469605	-0.297044	0
OAT	DR2_CD8_Mixed_Day18..DR2_CD8_NA_Day0	DR2_CD8_Mixed_Day18	DR2_CD8_NA_Day0	10	-0.0481295	-0.337371	-0.0520629	-0.0481295	-0.0481295	-0.512728	-0.277354	-0.337371	0.0288943	10	10	10	8	7	5	-1.31756	-1.53161	-0.193178	-0.842869	-0.979128	-0.469605	-0.159876	0
OAT	DR2_CD8_Mixed_Day21..DR2_CD8_NA_Day0	DR2_CD8_Mixed_Day21	DR2_CD8_NA_Day0	10	-0.0699517	-0.0274272	-0.0520629	-0.172498	-0.0699517	-0.0345122	-0.277354	-0.0274272	0.0288943	10	9	10	8	9	5	-1.61377	-0.990217	-0.193178	-0.867525	-0.987786	-0.469605	-0.218831	0
OAT	DR2_CD8_Mixed_Day4..DR2_CD8_NA_Day0	DR2_CD8_Mixed_Day4	DR2_CD8_NA_Day0	10	-0.0555486	-0.0621651	-0.0520629	-0.0555486	-0.0263106	-0.0621651	-0.277354	0.0436921	0.0288943	9	10	8	8	10	5	-0.52949	-0.459075	-0.193178	-1.80917	-1.25666	-0.469605	-0.0310142	-0.367224
OAT	DR2_CD8_Mono_Day11..DR2_CD8_NA_Day0	DR2_CD8_Mono_Day11	DR2_CD8_NA_Day0	10	0.321149	0.010564	-0.0520629	-1.77858	0.800866	-1.60358	-0.277354	1.31951	0.0288943	6	4	5	8	4	5	-0.83626	-0.357987	-0.193178	-0.49562	-0.536899	-0.469605	-0.0758557	0
OAT	DR2_CD8_Mono_Day18..DR2_CD8_NA_Day0	DR2_CD8_Mono_Day18	DR2_CD8_NA_Day0	10	-0.569788	-0.475737	-0.0520629	-0.953381	-0.551768	-0.780486	-0.277354	-0.305651	0.0288943	9	6	9	8	7	5	-0.750397	-0.910367	-0.193178	-0.795216	-0.739343	-0.469605	-0.0627268	0
OAT	DR2_CD8_Mono_Day25..DR2_CD8_NA_Day0	DR2_CD8_Mono_Day25	DR2_CD8_NA_Day0	10	-0.0670094	-0.279972	-0.0520629	-1.75891	0.520189	-1.60675	-0.277354	0.196107	0.0288943	6	7	6	8	7	5	-0.532581	-0.411691	-0.193178	-0.469711	-0.680316	-0.469605	-0.0314657	0
OAT	DR2_CD8_Mono_Day4..DR2_CD8_NA_Day0	DR2_CD8_Mono_Day4	DR2_CD8_NA_Day0	10	-0.183217	-0.245816	-0.0520629	-0.964156	-0.183217	-0.489464	-0.277354	-0.245816	0.0288943	10	4	10	8	7	5	-0.569426	-0.2745	-0.193178	-0.96686	-1.10558	-0.469605	-0.0363798	0
OBSCN	DR1_CD4_Mixed_Day14..DR1_CD4_NA_Day0	DR1_CD4_Mixed_Day14	DR1_CD4_NA_Day0	15	-0.0254344	0.091182	0.11381	-0.0254344	-0.0254344	0.091182	0.11381	0.091182	0.46774	15	15	15	4	15	15	-1.19571	-1.91704	-1.20278	-0.545489	-0.649599	-0.350663	-0.114722	0
OBSCN	DR1_CD4_Mixed_Day4..DR1_CD4_NA_Day0	DR1_CD4_Mixed_Day4	DR1_CD4_NA_Day0	15	-0.227939	0.0317873	0.11381	-0.31436	-0.227939	0.0213156	0.11381	0.0317873	0.46774	15	10	15	4	13	15	-1.19787	-0.72999	-1.20278	-1.17085	-1.25255	-0.350663	-0.115153	-0.0116401
OBSCN	DR1_CD4_Mono_Day11..DR1_CD4_NA_Day0	DR1_CD4_Mono_Day11	DR1_CD4_NA_Day0	15	-0.0345651	-0.0175244	0.11381	-0.0734686	0.551751	-1.09634	0.11381	0.330319	0.46774	5	14	9	4	6	15	-0.559696	-0.444355	-1.20278	-0.688825	-0.907493	-0.350663	-0.0204241	0
OBSCN	DR1_CD4_Mono_Day18..DR1_CD4_NA_Day0	DR1_CD4_Mono_Day18	DR1_CD4_NA_Day0	15	-0.0395172	-0.0453085	0.11381	-0.0395172	0.62052	-0.0453085	0.11381	1.16891	0.46774	9	15	5	4	15	15	-0.488508	-1.18734	-1.20278	-0.652248	-0.800307	-0.350663	-0.0112021	0
OBSCN	DR1_CD4_Mono_Day4..DR1_CD4_NA_Day0	DR1_CD4_Mono_Day4	DR1_CD4_NA_Day0	15	-0.0857495	-0.0847657	0.11381	-0.379436	-0.0857495	-0.286798	0.11381	-0.0512242	0.46774	15	8	14	4	10	15	-0.471624	-0.750621	-1.20278	-0.507289	-0.732409	-0.350663	-0.00903668	0
OBSCN	DR1_CD8_Mixed_Day11..DR1_CD8_NA_Day0	DR1_CD8_Mixed_Day11	DR1_CD8_NA_Day0	15	0.141257	-0.0417859	0.195787	0.141257	0.141257	-0.0438872	0.195787	-0.0417859	0.386573	15	15	15	6	13	15	-1.34698	-2.30051	-1.6377	-0.859756	-0.518171	-0.382785	-0.142191	0
OBSCN	DR1_CD8_Mixed_Day18..DR1_CD8_NA_Day0	DR1_CD8_Mixed_Day18	DR1_CD8_NA_Day0	15	0.191038	0.459118	0.195787	0.105851	0.781861	-3.75784	0.195787	0.674818	0.386573	10	14	10	6	4	15	-0.839579	-1.42202	-1.6377	-0.892935	-0.745737	-0.382785	-0.0579991	0
OBSCN	DR1_CD8_Mixed_Day21..DR1_CD8_NA_Day0	DR1_CD8_Mixed_Day21	DR1_CD8_NA_Day0	15	-0.148232	-0.0558537	0.195787	-0.470922	-0.148232	-0.493611	0.195787	-0.0558537	0.386573	15	11	15	6	10	15	-1.16304	-1.72758	-1.6377	-0.958779	-0.706181	-0.382785	-0.109028	0
OBSCN	DR1_CD8_Mixed_Day4..DR1_CD8_NA_Day0	DR1_CD8_Mixed_Day4	DR1_CD8_NA_Day0	15	-0.135923	-0.121047	0.195787	-0.505429	-0.135923	-0.279962	0.195787	-0.121047	0.386573	15	7	15	6	10	15	-0.666395	-1.81172	-1.6377	-1.14715	-0.848058	-0.382785	-0.0342616	-0.00581319
OBSCN	DR1_CD8_Mono_Day11..DR1_CD8_NA_Day0	DR1_CD8_Mono_Day11	DR1_CD8_NA_Day0	15	0.273311	0.038601	0.195787	-2.58112	0.763035	-2.40185	0.195787	2.20483	0.386573	8	4	4	6	4	15	-0.706004	-1.26201	-1.6377	-0.579624	-0.483644	-0.382785	-0.0393433	0
OBSCN	DR1_CD8_Mono_Day18..DR1_CD8_NA_Day0	DR1_CD8_Mono_Day18	DR1_CD8_NA_Day0	15	0.120903	0.172979	0.195787	-0.314461	0.170384	-0.337611	0.195787	0.202826	0.386573	14	11	14	6	11	15	-0.917245	-1.41011	-1.6377	-0.516084	-0.357867	-0.382785	-0.0688552	0
OBSCN	DR1_CD8_Mono_Day25..DR1_CD8_NA_Day0	DR1_CD8_Mono_Day25	DR1_CD8_NA_Day0	15	-0.113894	0.21172	0.195787	-0.919927	0.24795	-0.322832	0.195787	1.03741	0.386573	12	13	8	6	14	15	-0.489067	-0.553317	-1.6377	-0.627574	-0.599907	-0.382785	-0.0113093	0
OBSCN	DR1_CD8_Mono_Day4..DR1_CD8_NA_Day0	DR1_CD8_Mono_Day4	DR1_CD8_NA_Day0	15	0.0452581	-0.0564664	0.195787	-0.695697	1.13531	-0.537528	0.195787	1.51559	0.386573	4	5	4	6	7	15	-1.24215	-2.63496	-1.6377	-0.564327	-0.441713	-0.382785	-0.122686	0
OBSCN	DR2_CD4_Mixed_Day14..DR2_CD4_NA_Day0	DR2_CD4_Mixed_Day14	DR2_CD4_NA_Day0	15	-0.276515	0.00321775	0.113152	-0.423292	-0.276515	-0.0296569	0.113152	0.00321775	0.15207	15	9	15	14	13	15	-1.0514	-1.69187	-1.89518	-1.19918	-0.561091	-0.117006	-0.0902315	-0.0191688
OBSCN	DR2_CD4_Mixed_Day4..DR2_CD4_NA_Day0	DR2_CD4_Mixed_Day4	DR2_CD4_NA_Day0	15	-0.0422783	0.0900243	0.113152	-0.0662246	-0.0231273	0.0749839	0.113152	0.102405	0.15207	11	14	13	14	14	15	-0.558397	-1.32834	-1.89518	-1.234	-0.670164	-0.117006	-0.020196	-0.029685
OBSCN	DR2_CD4_Mono_Day11..DR2_CD4_NA_Day0	DR2_CD4_Mono_Day11	DR2_CD4_NA_Day0	15	-0.083443	0.211152	0.113152	-0.209607	0.0780292	0.133071	0.113152	0.234878	0.15207	12	11	13	14	12	15	-0.857453	-1.20459	-1.89518	-0.530145	-0.366831	-0.117006	-0.0603509	0
OBSCN	DR2_CD4_Mono_Day18..DR2_CD4_NA_Day0	DR2_CD4_Mono_Day18	DR2_CD4_NA_Day0	15	0.0325161	0.141305	0.113152	-1.48317	1.22289	0.141305	0.113152	1.33604	0.15207	5	5	5	14	15	15	-0.877867	-1.05586	-1.89518	-0.431508	-0.273752	-0.117006	-0.063498	0
OBSCN	DR2_CD4_Mono_Day25..DR2_CD4_NA_Day0	DR2_CD4_Mono_Day25	DR2_CD4_NA_Day0	15	0.0492801	0.416207	0.113152	0.0492801	1.87645	0.416207	0.113152	2.0795	0.15207	6	15	6	14	15	15	-1.12154	-1.27806	-1.89518	-0.226527	-0.219809	-0.117006	-0.101732	0
OBSCN	DR2_CD4_Mono_Day4..DR2_CD4_NA_Day0	DR2_CD4_Mono_Day4	DR2_CD4_NA_Day0	15	0.105768	0.398453	0.113152	0.105768	0.533593	-0.526017	0.113152	0.534153	0.15207	7	15	8	14	4	15	-1.24619	-2.36203	-1.89518	-0.407725	-0.301041	-0.117006	-0.123377	0
OBSCN	DR2_CD8_Mixed_Day11..DR2_CD8_NA_Day0	DR2_CD8_Mixed_Day11	DR2_CD8_NA_Day0	15	-0.210168	0.289336	0.363928	-0.978078	-0.210168	0.289336	0.348475	1.17485	0.43415	15	7	6	10	15	14	-0.655009	-1.58986	-4.73567	-0.818003	-0.487751	-0.0322957	-0.0328088	0
OBSCN	DR2_CD8_Mixed_Day18..DR2_CD8_NA_Day0	DR2_CD8_Mixed_Day18	DR2_CD8_NA_Day0	15	-0.542034	-0.189532	0.363928	-0.810129	-0.542034	-0.553145	0.348475	-0.189532	0.43415	15	11	15	10	10	14	-0.443444	-0.657218	-4.73567	-1.31226	-0.651541	-0.0322957	-0.00530988	-0.0535005
OBSCN	DR2_CD8_Mixed_Day21..DR2_CD8_NA_Day0	DR2_CD8_Mixed_Day21	DR2_CD8_NA_Day0	15	-0.526104	-0.149148	0.363928	-1.20511	-0.526104	-1.74261	0.348475	-0.149148	0.43415	15	9	15	10	6	14	-0.620311	-0.882248	-4.73567	-1.03825	-0.46294	-0.0322957	-0.0281045	0
OBSCN	DR2_CD8_Mixed_Day4..DR2_CD8_NA_Day0	DR2_CD8_Mixed_Day4	DR2_CD8_NA_Day0	15	-0.327194	0.0400676	0.363928	-0.535144	-0.282559	0.0371891	0.348475	0.161239	0.43415	13	10	11	10	14	14	-0.327558	-1.15932	-4.73567	-1.94646	-0.55985	-0.0322957	0	-0.371212
OBSCN	DR2_CD8_Mono_Day11..DR2_CD8_NA_Day0	DR2_CD8_Mono_Day11	DR2_CD8_NA_Day0	15	-0.370414	0.305296	0.363928	-1.3453	-0.19907	-0.996695	0.348475	0.413206	0.43415	14	5	14	10	6	14	-0.586848	-0.997417	-4.73567	-0.761681	-0.433559	-0.0322957	-0.0238257	0
OBSCN	DR2_CD8_Mono_Day18..DR2_CD8_NA_Day0	DR2_CD8_Mono_Day18	DR2_CD8_NA_Day0	15	0.0981902	0.529561	0.363928	-2.11631	1.34646	-1.58506	0.348475	1.65981	0.43415	6	4	6	10	5	14	-0.800528	-1.5278	-4.73567	-0.496768	-0.472917	-0.0322957	-0.0526791	0
OBSCN	DR2_CD8_Mono_Day25..DR2_CD8_NA_Day0	DR2_CD8_Mono_Day25	DR2_CD8_NA_Day0	15	0.930709	1.52125	0.363928	0.930709	1.53262	1.52125	0.348475	1.86903	0.43415	10	15	9	10	15	14	-1.76743	-2.39668	-4.73567	-0.243821	-0.214439	-0.0322957	-0.222264	0
OBSCN	DR2_CD8_Mono_Day4..DR2_CD8_NA_Day0	DR2_CD8_Mono_Day4	DR2_CD8_NA_Day0	15	-0.497586	-0.0972614	0.363928	-1.24222	0.549142	-0.0972614	0.348475	1.00079	0.43415	5	5	4	10	15	14	-0.701179	-0.584294	-4.73567	-1.52295	-0.46615	-0.0322957	-0.0386472	-0.139297
OBSL1	DR1_CD4_Mixed_Day14..DR1_CD4_NA_Day0	DR1_CD4_Mixed_Day14	DR1_CD4_NA_Day0	15	-0.2124	-0.17298	0.0322408	-0.553529	0.831481	-0.679262	-0.331847	0.650843	0.240367	4	9	6	10	9	4	-0.672122	-0.601529	-0.790253	-0.962184	-0.711102	-0.320087	-0.0349022	0
OBSL1	DR1_CD4_Mixed_Day4..DR1_CD4_NA_Day0	DR1_CD4_Mixed_Day4	DR1_CD4_NA_Day0	15	0.0109981	0.0042242	0.0322408	-1.00574	0.247456	-0.634787	-0.331847	0.889617	0.240367	9	4	4	10	6	4	-0.481636	-0.461885	-0.790253	-0.871353	-0.921626	-0.320087	-0.0102347	0
OBSL1	DR1_CD4_Mono_Day11..DR1_CD4_NA_Day0	DR1_CD4_Mono_Day11	DR1_CD4_NA_Day0	15	0.204639	-0.114552	0.0322408	0.204639	0.398819	-0.728991	-0.331847	0.791021	0.240367	8	15	5	10	9	4	-0.72315	-0.746266	-0.790253	-0.845525	-0.61573	-0.320087	-0.0417185	0
OBSL1	DR1_CD4_Mono_Day18..DR1_CD4_NA_Day0	DR1_CD4_Mono_Day18	DR1_CD4_NA_Day0	15	0.177252	0.333703	0.0322408	-1.28385	0.611612	-2.03932	-0.331847	0.574179	0.240367	9	6	10	10	4	4	-0.656927	-0.798724	-0.790253	-0.331619	-0.51901	-0.320087	-0.0331136	0
OBSL1	DR1_CD4_Mono_Day4..DR1_CD4_NA_Day0	DR1_CD4_Mono_Day4	DR1_CD4_NA_Day0	15	0.0498563	0.0515447	0.0322408	-0.0741687	0.192076	-0.185782	-0.331847	0.0770017	0.240367	8	13	13	10	12	4	-0.456564	-0.747292	-0.790253	-0.564801	-0.692351	-0.320087	-0.0070851	0
OBSL1	DR1_CD8_Mixed_Day11..DR1_CD8_NA_Day0	DR1_CD8_Mixed_Day11	DR1_CD8_NA_Day0	15	-0.0776876	-0.0396937	0.191951	-0.132147	-0.000362949	-0.263711	0.191951	0.14112	0.220887	12	13	12	12	12	15	-0.658895	-0.727895	-1.98475	-1.10241	-1.0381	-0.290336	-0.0333739	0
OBSL1	DR1_CD8_Mixed_Day18..DR1_CD8_NA_Day0	DR1_CD8_Mixed_Day18	DR1_CD8_NA_Day0	15	-0.0270937	-0.0617247	0.191951	-3.96574	1.1775	-1.30942	0.191951	0.645396	0.220887	6	4	10	12	9	15	-0.605224	-0.671413	-1.98475	-0.708125	-0.437362	-0.290336	-0.0261601	0
OBSL1	DR1_CD8_Mixed_Day21..DR1_CD8_NA_Day0	DR1_CD8_Mixed_Day21	DR1_CD8_NA_Day0	15	0.0524172	0.120669	0.191951	-0.615448	0.458813	-0.259268	0.191951	0.191447	0.220887	9	10	12	12	11	15	-0.638633	-0.718291	-1.98475	-0.470424	-0.629383	-0.290336	-0.0307373	0
OBSL1	DR1_CD8_Mixed_Day4..DR1_CD8_NA_Day0	DR1_CD8_Mixed_Day4	DR1_CD8_NA_Day0	15	0.112438	0.305881	0.191951	-0.758668	0.991024	-0.609855	0.191951	0.772579	0.220887	4	4	6	12	4	15	-1.70445	-1.92914	-1.98475	-0.574458	-0.218589	-0.290336	-0.210187	0
OBSL1	DR1_CD8_Mono_Day11..DR1_CD8_NA_Day0	DR1_CD8_Mono_Day11	DR1_CD8_NA_Day0	15	-0.179648	-0.185155	0.191951	-2.93704	1.04344	-2.58881	0.191951	1.68027	0.220887	6	4	4	12	4	15	-0.860718	-0.830598	-1.98475	-0.83809	-0.613469	-0.290336	-0.0607846	0
OBSL1	DR1_CD8_Mono_Day18..DR1_CD8_NA_Day0	DR1_CD8_Mono_Day18	DR1_CD8_NA_Day0	15	-0.410031	-0.241807	0.191951	-1.20017	-0.410031	-1.06254	0.191951	-0.241807	0.220887	15	8	15	12	7	15	-0.774158	-0.849962	-1.98475	-0.709148	-0.624194	-0.290336	-0.0490591	0
OBSL1	DR1_CD8_Mono_Day25..DR1_CD8_NA_Day0	DR1_CD8_Mono_Day25	DR1_CD8_NA_Day0	15	-1.46843	-1.17862	0.191951	-2.99601	1.76589	-2.97634	0.191951	1.82694	0.220887	6	8	6	12	7	15	-1.10949	-1.19572	-1.98475	-1.08192	-1.12451	-0.290336	-0.0997614	0
OBSL1	DR1_CD8_Mono_Day4..DR1_CD8_NA_Day0	DR1_CD8_Mono_Day4	DR1_CD8_NA_Day0	15	0.127245	0.159305	0.191951	-1.28617	0.892673	-1.10522	0.191951	1.2638	0.220887	7	4	4	12	4	15	-1.62459	-2.52237	-1.98475	-1.12106	-0.389854	-0.290336	-0.192715	0
OBSL1	DR2_CD4_Mixed_Day14..DR2_CD4_NA_Day0	DR2_CD4_Mixed_Day14	DR2_CD4_NA_Day0	15	0.182765	-0.239163	0.172693	-0.944529	0.542879	-0.771836	0.15786	0.934932	0.467218	7	7	5	7	7	14	-0.85433	-1.20763	-2.44001	-0.917683	-0.906126	-0.124214	-0.0599237	0
OBSL1	DR2_CD4_Mixed_Day4..DR2_CD4_NA_Day0	DR2_CD4_Mixed_Day4	DR2_CD4_NA_Day0	15	-0.299315	0.016684	0.172693	-0.300915	-0.299315	0.016684	0.15786	0.0661109	0.467218	15	14	14	7	15	14	-0.559949	-0.560925	-2.44001	-2.27755	-1.77293	-0.124214	-0.0204682	-0.599027
OBSL1	DR2_CD4_Mono_Day11..DR2_CD4_NA_Day0	DR2_CD4_Mono_Day11	DR2_CD4_NA_Day0	15	-0.262163	-0.363369	0.172693	-1.74912	-0.262163	-1.99941	0.15786	0.959655	0.467218	15	7	4	7	4	14	-0.222289	-0.437105	-2.44001	-1.96856	-1.36399	-0.124214	0	-0.385691
OBSL1	DR2_CD4_Mono_Day18..DR2_CD4_NA_Day0	DR2_CD4_Mono_Day18	DR2_CD4_NA_Day0	15	-0.366009	-0.282669	0.172693	-1.66531	-0.366009	-1.00473	0.15786	0.990707	0.467218	15	6	4	7	9	14	-0.316287	-0.407717	-2.44001	-1.08133	-0.947031	-0.124214	0	0
OBSL1	DR2_CD4_Mono_Day25..DR2_CD4_NA_Day0	DR2_CD4_Mono_Day25	DR2_CD4_NA_Day0	15	-0.502482	-0.546409	0.172693	-2.21691	-0.233897	-2.07309	0.15786	-0.546409	0.467218	14	6	15	7	6	14	-0.360109	-0.470013	-2.44001	-1.40355	-1.23643	-0.124214	0	-0.0874848
OBSL1	DR2_CD4_Mono_Day4..DR2_CD4_NA_Day0	DR2_CD4_Mono_Day4	DR2_CD4_NA_Day0	15	-0.0883056	0.0109897	0.172693	-1.38083	0.00403042	0.0109897	0.15786	0.518703	0.467218	11	4	6	7	15	14	-0.49902	-1.29878	-2.44001	-1.17093	-0.638463	-0.124214	-0.012783	-0.0116446
OBSL1	DR2_CD8_Mixed_Day11..DR2_CD8_NA_Day0	DR2_CD8_Mixed_Day11	DR2_CD8_NA_Day0	15	-0.350202	-0.468929	-0.0367778	-0.538781	-0.0950594	-0.954089	-0.702475	-0.317959	0.0859764	12	12	14	10	8	4	-0.426664	-0.304869	-0.278575	-1.63989	-0.931248	-0.841342	-0.00297232	-0.1954
OBSL1	DR2_CD8_Mixed_Day18..DR2_CD8_NA_Day0	DR2_CD8_Mixed_Day18	DR2_CD8_NA_Day0	15	-0.19536	-0.992081	-0.0367778	-0.841652	-0.19536	-1.41643	-0.702475	0.479472	0.0859764	15	12	7	10	8	4	-0.285012	-0.244291	-0.278575	-1.34007	-1.55354	-0.841342	0	-0.063468
OBSL1	DR2_CD8_Mixed_Day21..DR2_CD8_NA_Day0	DR2_CD8_Mixed_Day21	DR2_CD8_NA_Day0	15	-0.830181	-0.866959	-0.0367778	-1.39325	-0.830181	-1.38156	-0.702475	-0.866959	0.0859764	15	11	15	10	12	4	-0.193004	-0.242058	-0.278575	-2.35317	-1.83019	-0.841342	0	-0.65398
OBSL1	DR2_CD8_Mixed_Day4..DR2_CD8_NA_Day0	DR2_CD8_Mixed_Day4	DR2_CD8_NA_Day0	15	0.312854	0.273339	-0.0367778	-0.80168	0.560626	0.230418	-0.702475	0.396956	0.0859764	9	4	11	10	13	4	-2.1721	-2.43781	-0.278575	-0.442905	-0.161889	-0.841342	-0.300664	0
OBSL1	DR2_CD8_Mono_Day11..DR2_CD8_NA_Day0	DR2_CD8_Mono_Day11	DR2_CD8_NA_Day0	15	-0.316849	-0.1298	-0.0367778	-0.715135	0.734206	-1.37622	-0.702475	1.51404	0.0859764	7	8	5	10	5	4	-0.963186	-1.12518	-0.278575	-0.638116	-0.657899	-0.841342	-0.0759138	0
OBSL1	DR2_CD8_Mono_Day18..DR2_CD8_NA_Day0	DR2_CD8_Mono_Day18	DR2_CD8_NA_Day0	15	-0.53155	-0.416138	-0.0367778	-0.57314	-0.53155	-0.645699	-0.702475	-0.416138	0.0859764	15	12	15	10	12	4	-0.7205	-0.603743	-0.278575	-0.756238	-0.873063	-0.841342	-0.0414051	0
OBSL1	DR2_CD8_Mono_Day25..DR2_CD8_NA_Day0	DR2_CD8_Mono_Day25	DR2_CD8_NA_Day0	15	-1.04517	-1.77087	-0.0367778	-1.50155	-1.04517	-1.86151	-0.702475	-1.77087	0.0859764	15	14	15	10	13	4	-0.717042	-0.599143	-0.278575	-1.74302	-2.17279	-0.841342	-0.0407932	-0.250309
OBSL1	DR2_CD8_Mono_Day4..DR2_CD8_NA_Day0	DR2_CD8_Mono_Day4	DR2_CD8_NA_Day0	15	0.187088	0.332498	-0.0367778	0.0950439	0.187088	-1.04133	-0.702475	1.11505	0.0859764	15	13	4	10	4	4	-1.31415	-1.56997	-0.278575	-0.471802	-0.382192	-0.841342	-0.135668	0
OCA2	DR1_CD4_Mixed_Day14..DR1_CD4_NA_Day0	DR1_CD4_Mixed_Day14	DR1_CD4_NA_Day0	10	0.14359	0.221693	0.157877	0.0806474	0.206533	0.207938	0.157877	0.295912	0.38076	9	9	8	5	9	10	-1.09657	-1.61003	-1.64166	-0.767212	-0.255254	-0.276558	-0.120344	0
OCA2	DR1_CD4_Mixed_Day4..DR1_CD4_NA_Day0	DR1_CD4_Mixed_Day4	DR1_CD4_NA_Day0	10	0.166698	0.232468	0.157877	0.166698	0.321202	0.232468	0.157877	0.525047	0.38076	6	10	5	5	10	10	-0.961639	-1.16329	-1.64166	-0.857608	-0.198286	-0.276558	-0.0965288	0
OCA2	DR1_CD4_Mono_Day11..DR1_CD4_NA_Day0	DR1_CD4_Mono_Day11	DR1_CD4_NA_Day0	10	0.224187	0.365918	0.157877	0.143666	0.389056	0.20741	0.157877	0.623852	0.38076	7	9	5	5	9	10	-0.972984	-1.11731	-1.64166	-0.418076	-0.189055	-0.276558	-0.0984844	0
OCA2	DR1_CD4_Mono_Day18..DR1_CD4_NA_Day0	DR1_CD4_Mono_Day18	DR1_CD4_NA_Day0	10	0.203209	0.385232	0.157877	0.203209	0.31441	0.385232	0.157877	0.562189	0.38076	8	10	8	5	10	10	-1.20083	-1.49091	-1.64166	-0.479421	-0.909592	-0.276558	-0.139245	0
OCA2	DR1_CD4_Mono_Day4..DR1_CD4_NA_Day0	DR1_CD4_Mono_Day4	DR1_CD4_NA_Day0	10	-0.0346386	-0.0283489	0.157877	-0.729943	0.196674	-0.231967	0.157877	0.661598	0.38076	6	4	4	5	6	10	-0.261266	-0.604028	-1.64166	-0.756689	-0.352974	-0.276558	0	0
OCA2	DR1_CD8_Mixed_Day11..DR1_CD8_NA_Day0	DR1_CD8_Mixed_Day11	DR1_CD8_NA_Day0	10	0.07504	0.0205611	-0.0824053	-0.115331	0.142371	-0.0759395	-0.226586	0.0454235	0.290627	9	8	9	4	6	6	-1.27022	-1.16485	-0.364153	-0.458734	-0.34777	-0.695108	-0.151203	0
OCA2	DR1_CD8_Mixed_Day18..DR1_CD8_NA_Day0	DR1_CD8_Mixed_Day18	DR1_CD8_NA_Day0	10	0.242528	0.0658635	-0.0824053	0.242528	0.294322	0.0658635	-0.226586	0.197374	0.290627	9	10	9	4	10	6	-1.13054	-1.03177	-0.364153	-1.22335	-0.698714	-0.695108	-0.126051	-0.0688885
OCA2	DR1_CD8_Mixed_Day21..DR1_CD8_NA_Day0	DR1_CD8_Mixed_Day21	DR1_CD8_NA_Day0	10	0.364282	0.334363	-0.0824053	0.359437	0.43383	0.248272	-0.226586	0.406238	0.290627	8	9	9	4	8	6	-1.75668	-2.18006	-0.364153	-0.293329	-0.287199	-0.695108	-0.245883	0
OCA2	DR1_CD8_Mixed_Day4..DR1_CD8_NA_Day0	DR1_CD8_Mixed_Day4	DR1_CD8_NA_Day0	10	0.198925	0.124421	-0.0824053	0.158699	0.292184	-0.839279	-0.226586	0.301651	0.290627	6	9	6	4	4	6	-0.942011	-0.696216	-0.364153	-0.417385	-0.787654	-0.695108	-0.0934404	0
OCA2	DR1_CD8_Mono_Day11..DR1_CD8_NA_Day0	DR1_CD8_Mono_Day11	DR1_CD8_NA_Day0	10	0.209915	0.223956	-0.0824053	0.209915	0.351708	0.223956	-0.226586	0.389828	0.290627	9	10	8	4	10	6	-1.67063	-1.46475	-0.364153	-0.730031	-0.86898	-0.695108	-0.230087	0
OCA2	DR1_CD8_Mono_Day18..DR1_CD8_NA_Day0	DR1_CD8_Mono_Day18	DR1_CD8_NA_Day0	10	0.475697	0.497429	-0.0824053	0.0801809	0.754556	0.201475	-0.226586	0.517898	0.290627	8	8	9	4	7	6	-1.10719	-1.15797	-0.364153	-0.126383	-0.208957	-0.695108	-0.122026	0
OCA2	DR1_CD8_Mono_Day25..DR1_CD8_NA_Day0	DR1_CD8_Mono_Day25	DR1_CD8_NA_Day0	10	-0.16409	-0.265213	-0.0824053	-0.16409	-0.16409	-0.265213	-0.226586	-0.148199	0.290627	10	10	9	4	10	6	-0.982195	-0.93652	-0.364153	-1.33826	-1.44225	-0.695108	-0.100106	-0.116144
OCA2	DR1_CD8_Mono_Day4..DR1_CD8_NA_Day0	DR1_CD8_Mono_Day4	DR1_CD8_NA_Day0	10	0.48258	0.376863	-0.0824053	0.35937	0.698346	0.376863	-0.226586	0.466035	0.290627	5	9	9	4	10	6	-1.65522	-1.52169	-0.364153	-0.208499	-0.820451	-0.695108	-0.226116	0
OCA2	DR2_CD4_Mixed_Day14..DR2_CD4_NA_Day0	DR2_CD4_Mixed_Day14	DR2_CD4_NA_Day0	10	0.364303	0.270807	0.026678	0.364303	0.364303	0.109029	-0.0105262	0.270807	0.0856474	10	10	10	8	8	8	-2.65033	-2.31864	-1.08276	-0.508068	-0.18561	-0.433198	-0.421911	0
OCA2	DR2_CD4_Mixed_Day4..DR2_CD4_NA_Day0	DR2_CD4_Mixed_Day4	DR2_CD4_NA_Day0	10	-0.0555812	0.0771598	0.026678	-0.123428	-0.0334329	0.0771598	-0.0105262	0.0771598	0.0856474	9	6	10	8	10	8	-1.0483	-2.00902	-1.08276	-0.469077	-0.307394	-0.433198	-0.111613	0
OCA2	DR2_CD4_Mono_Day11..DR2_CD4_NA_Day0	DR2_CD4_Mono_Day11	DR2_CD4_NA_Day0	10	0.295967	0.164717	0.026678	0.169974	0.74327	-0.186852	-0.0105262	1.06365	0.0856474	4	9	4	8	5	8	-1.29224	-1.1976	-1.08276	-0.158345	-0.262014	-0.433198	-0.15547	0
OCA2	DR2_CD4_Mono_Day18..DR2_CD4_NA_Day0	DR2_CD4_Mono_Day18	DR2_CD4_NA_Day0	10	0.297075	0.265127	0.026678	0.238906	0.759837	-0.12589	-0.0105262	0.535369	0.0856474	7	9	8	8	6	8	-1.10403	-0.87416	-1.08276	-0.183228	-0.147031	-0.433198	-0.121461	0
OCA2	DR2_CD4_Mono_Day25..DR2_CD4_NA_Day0	DR2_CD4_Mono_Day25	DR2_CD4_NA_Day0	10	-0.0559062	0.0159537	0.026678	-0.275126	-0.0559062	-0.100224	-0.0105262	0.0159537	0.0856474	10	8	10	8	9	8	-0.610154	-0.610154	-1.08276	-0.600512	-0.347538	-0.433198	-0.0422823	0
OCA2	DR2_CD4_Mono_Day4..DR2_CD4_NA_Day0	DR2_CD4_Mono_Day4	DR2_CD4_NA_Day0	10	0.16516	0.23843	0.026678	0.16516	0.173045	0.23843	-0.0105262	0.314232	0.0856474	9	10	8	8	10	8	-1.69464	-1.26964	-1.08276	-0.446754	-0.288354	-0.433198	-0.234529	0
OCA2	DR2_CD8_Mixed_Day11..DR2_CD8_NA_Day0	DR2_CD8_Mixed_Day11	DR2_CD8_NA_Day0	10	0.357405	0.677464	0.13208	0.0374802	0.499352	0.0422684	0.0972293	0.961793	0.13208	9	5	9	10	5	9	-2.02214	-2.06356	-2.18479	-0.0843971	-0.0392501	-0.40865	-0.297508	0
OCA2	DR2_CD8_Mixed_Day18..DR2_CD8_NA_Day0	DR2_CD8_Mixed_Day18	DR2_CD8_NA_Day0	10	0.908021	1.02854	0.13208	0.777821	1.50797	0.782609	0.0972293	1.42168	0.13208	6	9	8	10	9	9	-1.69048	-2.24935	-2.18479	-0.0169349	-0.021156	-0.40865	-0.233775	0
OCA2	DR2_CD8_Mixed_Day21..DR2_CD8_NA_Day0	DR2_CD8_Mixed_Day21	DR2_CD8_NA_Day0	10	0.898628	1.03298	0.13208	0.428155	1.50084	0.439917	0.0972293	1.59807	0.13208	5	8	5	10	8	9	-1.78451	-2.28327	-2.18479	-0.0642843	-0.0501424	-0.40865	-0.251115	0
OCA2	DR2_CD8_Mixed_Day4..DR2_CD8_NA_Day0	DR2_CD8_Mixed_Day4	DR2_CD8_NA_Day0	10	-0.0493178	0.0781754	0.13208	-0.377927	-0.0419519	-0.097265	0.0972293	0.232695	0.13208	9	6	8	10	5	9	-0.351422	-0.907151	-2.18479	-0.493927	-0.234741	-0.40865	-0.00557028	0
OCA2	DR2_CD8_Mono_Day11..DR2_CD8_NA_Day0	DR2_CD8_Mono_Day11	DR2_CD8_NA_Day0	10	0.383294	0.404467	0.13208	-0.0642258	0.635813	-0.00624348	0.0972293	1.60795	0.13208	8	6	4	10	6	9	-0.985958	-1.88738	-2.18479	-0.083912	-0.0811142	-0.40865	-0.100826	0
OCA2	DR2_CD8_Mono_Day18..DR2_CD8_NA_Day0	DR2_CD8_Mono_Day18	DR2_CD8_NA_Day0	10	0.229488	0.280497	0.13208	-0.475029	0.761777	-0.771121	0.0972293	2.16864	0.13208	7	6	4	10	5	9	-0.716754	-1.04834	-2.18479	-0.155859	-0.150261	-0.40865	-0.057829	0
OCA2	DR2_CD8_Mono_Day25..DR2_CD8_NA_Day0	DR2_CD8_Mono_Day25	DR2_CD8_NA_Day0	10	0.673899	0.774874	0.13208	-0.772557	1.22872	-0.0382843	0.0972293	1.43174	0.13208	6	7	6	10	8	9	-0.97823	-1.04684	-2.18479	-0.199837	-0.171074	-0.40865	-0.0993128	0
OCA2	DR2_CD8_Mono_Day4..DR2_CD8_NA_Day0	DR2_CD8_Mono_Day4	DR2_CD8_NA_Day0	10	-0.0435566	0.159463	0.13208	-0.152632	0.0145774	-0.0223833	0.0972293	0.332366	0.13208	8	7	8	10	8	9	-0.631965	-0.998059	-2.18479	-0.593342	-0.47554	-0.40865	-0.04565	0
OCLM	DR1_CD4_Mixed_Day14..DR1_CD4_NA_Day0	DR1_CD4_Mixed_Day14	DR1_CD4_NA_Day0	9	0.132284	0.27499	-0.108022	0.132284	0.179138	0.27499	-0.108022	0.27499	-0.108022	8	9	9	9	9	9	-1.22767	-0.979955	-0.734421	-0.856715	-1.42804	-0.950422	-0.15499	0
OCLM	DR1_CD4_Mixed_Day4..DR1_CD4_NA_Day0	DR1_CD4_Mixed_Day4	DR1_CD4_NA_Day0	9	0.172521	0.124492	-0.108022	0.134106	0.223954	0.0853328	-0.108022	0.395106	-0.108022	6	7	4	9	8	9	-1.14901	-0.874768	-0.734421	-0.23826	-0.319271	-0.950422	-0.140002	0
OCLM	DR1_CD4_Mono_Day11..DR1_CD4_NA_Day0	DR1_CD4_Mono_Day11	DR1_CD4_NA_Day0	9	-0.313057	-0.465264	-0.108022	-0.588438	-0.144891	-0.692145	-0.108022	-0.143216	-0.108022	8	5	8	9	5	9	-0.296683	-0.519422	-0.734421	-0.694358	-0.906663	-0.950422	0	0
OCLM	DR1_CD4_Mono_Day18..DR1_CD4_NA_Day0	DR1_CD4_Mono_Day18	DR1_CD4_NA_Day0	9	0.311308	0.203286	-0.108022	0.311308	0.311308	0.0859711	-0.108022	0.203286	-0.108022	9	9	9	9	7	9	-0.947061	-1.11645	-0.734421	-0.146908	-0.185578	-0.950422	-0.100688	0
OCLM	DR1_CD4_Mono_Day4..DR1_CD4_NA_Day0	DR1_CD4_Mono_Day4	DR1_CD4_NA_Day0	9	-0.0636051	-0.130556	-0.108022	-0.0636051	-0.0636051	-0.130556	-0.108022	-0.130556	-0.108022	9	9	9	9	9	9	-1.22249	-0.948053	-0.734421	-0.533442	-0.763818	-0.950422	-0.153981	0
OCLM	DR1_CD8_Mixed_Day11..DR1_CD8_NA_Day0	DR1_CD8_Mixed_Day11	DR1_CD8_NA_Day0	9	-0.0617006	-0.224804	-0.190955	-0.0992275	0.046615	-0.235016	-0.190955	-0.178705	-0.190955	7	8	7	9	8	9	-0.617644	-0.679312	-0.550238	-0.928202	-1.35623	-2.37327	-0.0456671	0
OCLM	DR1_CD8_Mixed_Day18..DR1_CD8_NA_Day0	DR1_CD8_Mixed_Day18	DR1_CD8_NA_Day0	9	-0.0739334	-0.190937	-0.190955	-0.673604	-0.0739334	-0.945023	-0.190955	-0.190937	-0.190955	9	5	9	9	5	9	-1.58198	-1.25185	-0.550238	-0.285093	-0.351051	-2.37327	-0.231176	0
OCLM	DR1_CD8_Mixed_Day21..DR1_CD8_NA_Day0	DR1_CD8_Mixed_Day21	DR1_CD8_NA_Day0	9	0.152173	-0.0493148	-0.190955	0.0331045	0.160934	-0.146283	-0.190955	0.00595333	-0.190955	8	8	8	9	8	9	-1.20355	-0.9959	-0.550238	-0.505047	-0.713003	-2.37327	-0.150328	0
OCLM	DR1_CD8_Mixed_Day4..DR1_CD8_NA_Day0	DR1_CD8_Mixed_Day4	DR1_CD8_NA_Day0	9	0.068751	-0.0428048	-0.190955	0.0651591	0.165172	-0.0428048	-0.190955	-0.0428048	-0.190955	6	7	9	9	9	9	-0.825155	-0.548927	-0.550238	-0.46384	-0.879613	-2.37327	-0.0783083	0
OCLM	DR1_CD8_Mono_Day11..DR1_CD8_NA_Day0	DR1_CD8_Mono_Day11	DR1_CD8_NA_Day0	9	0.374573	0.257569	-0.190955	0.374573	0.519346	0.257569	-0.190955	0.479169	-0.190955	8	9	8	9	9	9	-1.20075	-0.861787	-0.550238	-0.340985	-0.544034	-2.37327	-0.149823	0
OCLM	DR1_CD8_Mono_Day18..DR1_CD8_NA_Day0	DR1_CD8_Mono_Day18	DR1_CD8_NA_Day0	9	0.0588489	0.0412378	-0.190955	0.0588489	0.0588489	0.0412378	-0.190955	0.0412378	-0.190955	9	9	9	9	9	9	-1.7577	-1.25201	-0.550238	-0.515008	-0.788889	-2.37327	-0.266212	0
OCLM	DR1_CD8_Mono_Day25..DR1_CD8_NA_Day0	DR1_CD8_Mono_Day25	DR1_CD8_NA_Day0	9	-0.351687	-0.542642	-0.190955	-0.629591	-0.351687	-0.674219	-0.190955	-0.542642	-0.190955	9	6	9	9	6	9	-0.898119	-0.820326	-0.550238	-0.45143	-0.593934	-2.37327	-0.0918639	0
OCLM	DR1_CD8_Mono_Day4..DR1_CD8_NA_Day0	DR1_CD8_Mono_Day4	DR1_CD8_NA_Day0	9	0.467206	0.350202	-0.190955	0.467206	0.539964	0.350202	-0.190955	0.482618	-0.190955	7	9	6	9	9	9	-1.78641	-1.39115	-0.550238	-0.274659	-0.890285	-2.37327	-0.273385	0
OCLM	DR2_CD4_Mixed_Day14..DR2_CD4_NA_Day0	DR2_CD4_Mixed_Day14	DR2_CD4_NA_Day0	9	0.0306616	-0.0207479	-0.00629333	-0.072586	0.0306616	-0.189258	-0.0557839	-0.0207479	-0.00629333	9	6	9	9	6	8	-1.85868	-0.998711	-0.632358	-0.446184	-0.333015	-0.976622	-0.289063	0
OCLM	DR2_CD4_Mixed_Day4..DR2_CD4_NA_Day0	DR2_CD4_Mixed_Day4	DR2_CD4_NA_Day0	9	0.25599	0.324348	-0.00629333	0.25599	0.319636	0.275173	-0.0557839	0.36107	-0.00629333	7	9	6	9	8	8	-2.44981	-1.57227	-0.632358	-0.162994	-0.137589	-0.976622	-0.417353	0
OCLM	DR2_CD4_Mono_Day11..DR2_CD4_NA_Day0	DR2_CD4_Mono_Day11	DR2_CD4_NA_Day0	9	0.1531	0.0597365	-0.00629333	0.0382548	0.325102	-0.115734	-0.0557839	0.189273	-0.00629333	7	6	8	9	5	8	-1.13652	-0.86853	-0.632358	-0.15154	-0.234411	-0.976622	-0.136915	0
OCLM	DR2_CD4_Mono_Day18..DR2_CD4_NA_Day0	DR2_CD4_Mono_Day18	DR2_CD4_NA_Day0	9	0.2907	0.333196	-0.00629333	-0.90172	0.2907	-0.353843	-0.0557839	0.465196	-0.00629333	9	4	5	9	7	8	-0.759958	-0.711714	-0.632358	-0.312317	-0.367969	-0.976622	-0.0673725	0
OCLM	DR2_CD4_Mono_Day25..DR2_CD4_NA_Day0	DR2_CD4_Mono_Day25	DR2_CD4_NA_Day0	9	0.162125	0.281839	-0.00629333	-0.923912	0.856589	-0.0408294	-0.0557839	1.20579	-0.00629333	6	6	5	9	8	8	-0.494586	-0.585925	-0.632358	-0.178903	-0.309073	-0.976622	-0.0271438	0
OCLM	DR2_CD4_Mono_Day4..DR2_CD4_NA_Day0	DR2_CD4_Mono_Day4	DR2_CD4_NA_Day0	9	0.276082	-0.0279778	-0.00629333	0.102804	0.392139	-0.0418483	-0.0557839	0.390821	-0.00629333	5	8	4	9	8	8	-1.1837	-0.970768	-0.632358	-0.210491	-0.367502	-0.976622	-0.146844	0
OCLM	DR2_CD8_Mixed_Day11..DR2_CD8_NA_Day0	DR2_CD8_Mixed_Day11	DR2_CD8_NA_Day0	9	0.606886	0.29089	0.0112212	0.42989	0.606886	0.253542	0.0112212	0.29089	0.0552761	9	8	9	7	8	9	-2.46575	-2.48856	-0.475807	-0.304994	-0.295699	-1.21766	-0.421943	0
OCLM	DR2_CD8_Mixed_Day18..DR2_CD8_NA_Day0	DR2_CD8_Mixed_Day18	DR2_CD8_NA_Day0	9	0.498609	0.484314	0.0112212	0.40804	0.498609	0.473112	0.0112212	0.484314	0.0552761	9	7	9	7	8	9	-1.97671	-2.08901	-0.475807	-0.10672	-0.207109	-1.21766	-0.314953	0
OCLM	DR2_CD8_Mixed_Day21..DR2_CD8_NA_Day0	DR2_CD8_Mixed_Day21	DR2_CD8_NA_Day0	9	0.398171	0.407669	0.0112212	0.387366	0.398171	0.358485	0.0112212	0.407669	0.0552761	9	8	9	7	7	9	-2.46125	-2.57214	-0.475807	-0.23977	-0.346606	-1.21766	-0.421574	0
OCLM	DR2_CD8_Mixed_Day4..DR2_CD8_NA_Day0	DR2_CD8_Mixed_Day4	DR2_CD8_NA_Day0	9	-0.168067	-0.156846	0.0112212	-0.205452	-0.168067	-0.218191	0.0112212	-0.156846	0.0552761	9	8	9	7	8	9	-0.371641	-0.235384	-0.475807	-2.00213	-1.35191	-1.21766	-0.00921432	-0.592585
OCLM	DR2_CD8_Mono_Day11..DR2_CD8_NA_Day0	DR2_CD8_Mono_Day11	DR2_CD8_NA_Day0	9	-0.0777868	-0.0015125	0.0112212	-0.0777868	-0.0777868	-0.229379	0.0112212	-0.0015125	0.0552761	9	9	9	7	7	9	-0.553757	-0.628696	-0.475807	-0.512069	-0.649651	-1.21766	-0.0356837	0
OCLM	DR2_CD8_Mono_Day18..DR2_CD8_NA_Day0	DR2_CD8_Mono_Day18	DR2_CD8_NA_Day0	9	0.361368	0.234052	0.0112212	0.361368	0.40183	-0.0984449	0.0112212	0.592228	0.0552761	7	9	5	7	8	9	-0.685052	-0.50434	-0.475807	-0.642163	-0.601875	-1.21766	-0.05604	0
OCLM	DR2_CD8_Mono_Day25..DR2_CD8_NA_Day0	DR2_CD8_Mono_Day25	DR2_CD8_NA_Day0	9	-0.352465	-0.479781	0.0112212	-0.352465	0.00951525	-0.479781	0.0112212	1.26066	0.0552761	8	9	4	7	9	9	-0.408074	-0.354148	-0.475807	-0.852837	-0.752178	-1.21766	-0.014906	0
OCLM	DR2_CD8_Mono_Day4..DR2_CD8_NA_Day0	DR2_CD8_Mono_Day4	DR2_CD8_NA_Day0	9	-0.398261	-0.207863	0.0112212	-0.650859	0.00416156	-0.207863	0.0112212	-0.207863	0.0552761	7	5	9	7	9	9	-0.180446	-0.194106	-0.475807	-0.917581	-0.915955	-1.21766	0	0
OCLN	DR1_CD4_Mixed_Day14..DR1_CD4_NA_Day0	DR1_CD4_Mixed_Day14	DR1_CD4_NA_Day0	16	-0.0262548	-0.0425679	-0.123117	-0.796374	0.963064	-0.0425679	-0.185636	-0.0425679	-0.0988641	5	6	16	15	16	12	-1.74977	-1.1045	-0.469203	-0.355898	-0.859814	-1.30058	-0.217497	0
OCLN	DR1_CD4_Mixed_Day4..DR1_CD4_NA_Day0	DR1_CD4_Mixed_Day4	DR1_CD4_NA_Day0	16	0.0969977	-0.175631	-0.123117	0.096222	0.198145	-0.317161	-0.185636	-0.175631	-0.0988641	9	15	16	15	12	12	-0.81968	-0.636988	-0.469203	-1.27132	-1.20547	-1.30058	-0.0539209	-0.0375175
OCLN	DR1_CD4_Mono_Day11..DR1_CD4_NA_Day0	DR1_CD4_Mono_Day11	DR1_CD4_NA_Day0	16	0.0911504	-0.0906256	-0.123117	0.077638	0.365318	-0.0906256	-0.185636	-0.0906256	-0.0988641	12	15	16	15	16	12	-1.16026	-0.846925	-0.469203	-0.530705	-0.569128	-1.30058	-0.107048	0
OCLN	DR1_CD4_Mono_Day18..DR1_CD4_NA_Day0	DR1_CD4_Mono_Day18	DR1_CD4_NA_Day0	16	-0.229881	-0.469681	-0.123117	-0.764126	-0.17165	-0.721085	-0.185636	-0.469681	-0.0988641	15	12	16	15	12	12	-0.678204	-0.744306	-0.469203	-1.21785	-1.03862	-1.30058	-0.0341746	-0.021735
OCLN	DR1_CD4_Mono_Day4..DR1_CD4_NA_Day0	DR1_CD4_Mono_Day4	DR1_CD4_NA_Day0	16	0.0750796	-0.0482723	-0.123117	0.0718476	0.145438	-0.260558	-0.185636	-0.0482723	-0.0988641	11	15	16	15	13	12	-0.990776	-0.582555	-0.469203	-1.46807	-1.42196	-1.30058	-0.0783252	-0.110657
OCLN	DR1_CD8_Mixed_Day11..DR1_CD8_NA_Day0	DR1_CD8_Mixed_Day11	DR1_CD8_NA_Day0	16	-0.122067	-0.23346	0.2068	-0.204676	-0.122067	-0.534006	0.2068	-0.23346	0.329714	16	15	16	10	11	16	-0.614954	-0.609951	-2.05165	-0.996852	-0.749886	-0.335586	-0.0257992	0
OCLN	DR1_CD8_Mixed_Day18..DR1_CD8_NA_Day0	DR1_CD8_Mixed_Day18	DR1_CD8_NA_Day0	16	-0.442341	-0.213287	0.2068	-0.94289	1.84562	-3.07621	0.2068	1.03253	0.329714	4	9	7	10	4	16	-0.682304	-0.552437	-2.05165	-0.716991	-0.538891	-0.335586	-0.0346219	0
OCLN	DR1_CD8_Mixed_Day21..DR1_CD8_NA_Day0	DR1_CD8_Mixed_Day21	DR1_CD8_NA_Day0	16	0.368521	0.65497	0.2068	-1.35135	1.36428	-1.4704	0.2068	1.09615	0.329714	5	6	10	10	6	16	-1.20545	-1.71769	-2.05165	-0.235219	-0.323424	-0.335586	-0.114696	0
OCLN	DR1_CD8_Mixed_Day4..DR1_CD8_NA_Day0	DR1_CD8_Mixed_Day4	DR1_CD8_NA_Day0	16	-0.161813	-0.138439	0.2068	-0.161813	0.396514	-0.138439	0.2068	0.0929463	0.329714	5	16	12	10	16	16	-0.294811	-0.467472	-2.05165	-1.2803	-0.772348	-0.335586	0	-0.0404032
OCLN	DR1_CD8_Mono_Day11..DR1_CD8_NA_Day0	DR1_CD8_Mono_Day11	DR1_CD8_NA_Day0	16	-0.470665	0.0212757	0.2068	-0.88252	-0.347381	-0.980316	0.2068	0.142927	0.329714	14	10	14	10	7	16	-0.605581	-0.549539	-2.05165	-0.973579	-0.571933	-0.335586	-0.024517	0
OCLN	DR1_CD8_Mono_Day18..DR1_CD8_NA_Day0	DR1_CD8_Mono_Day18	DR1_CD8_NA_Day0	16	0.260244	0.3326	0.2068	0.233945	0.368288	0.24573	0.2068	0.814161	0.329714	11	14	10	10	15	16	-1.33831	-0.830127	-2.05165	-0.87613	-0.603442	-0.335586	-0.138379	0
OCLN	DR1_CD8_Mono_Day25..DR1_CD8_NA_Day0	DR1_CD8_Mono_Day25	DR1_CD8_NA_Day0	16	-0.163606	-0.446309	0.2068	-0.939505	0.531386	-2.27414	0.2068	0.107495	0.329714	15	14	15	10	8	16	-0.782732	-0.947078	-2.05165	-0.957267	-0.594419	-0.335586	-0.048605	0
OCLN	DR1_CD8_Mono_Day4..DR1_CD8_NA_Day0	DR1_CD8_Mono_Day4	DR1_CD8_NA_Day0	16	-0.348607	-0.236842	0.2068	-0.701996	-0.272568	-0.719066	0.2068	-0.0559357	0.329714	14	10	14	10	8	16	-0.318332	-0.443401	-2.05165	-1.36129	-0.804045	-0.335586	0	-0.0676847
OCLN	DR2_CD4_Mixed_Day14..DR2_CD4_NA_Day0	DR2_CD4_Mixed_Day14	DR2_CD4_NA_Day0	16	0.239348	0.13566	0.0214472	0.239348	0.446503	0.13566	-0.0350486	0.502419	0.0214472	10	16	8	16	16	14	-1.55278	-1.06446	-0.526015	-0.345768	-0.712715	-1.46539	-0.177729	0
OCLN	DR2_CD4_Mixed_Day4..DR2_CD4_NA_Day0	DR2_CD4_Mixed_Day4	DR2_CD4_NA_Day0	16	-0.072222	-0.141914	0.0214472	-0.235755	-0.0718923	-0.148426	-0.0350486	-0.107271	0.0214472	15	13	14	16	15	14	-0.510877	-0.264721	-0.526015	-0.926343	-1.65567	-1.46539	-0.0123881	0
OCLN	DR2_CD4_Mono_Day11..DR2_CD4_NA_Day0	DR2_CD4_Mono_Day11	DR2_CD4_NA_Day0	16	0.0857109	-0.0382837	0.0214472	-0.242355	0.0857109	-0.178582	-0.0350486	-0.0382837	0.0214472	16	13	16	16	14	14	-1.489	-1.04493	-0.526015	-0.871583	-1.45767	-1.46539	-0.165518	0
OCLN	DR2_CD4_Mono_Day18..DR2_CD4_NA_Day0	DR2_CD4_Mono_Day18	DR2_CD4_NA_Day0	16	-0.24061	-0.423291	0.0214472	-0.337454	-0.24061	-0.54449	-0.0350486	-0.423291	0.0214472	16	14	16	16	15	14	-0.796322	-0.796561	-0.526015	-1.34744	-1.70144	-1.46539	-0.0506546	-0.0625453
OCLN	DR2_CD4_Mono_Day25..DR2_CD4_NA_Day0	DR2_CD4_Mono_Day25	DR2_CD4_NA_Day0	16	-0.712528	-0.806186	0.0214472	-0.886019	-0.712528	-0.948869	-0.0350486	-0.806186	0.0214472	16	11	16	16	11	14	-1.02144	-0.822177	-0.526015	-1.27405	-1.42146	-1.46539	-0.0835017	-0.0383529
OCLN	DR2_CD4_Mono_Day4..DR2_CD4_NA_Day0	DR2_CD4_Mono_Day4	DR2_CD4_NA_Day0	16	0.0116195	0.0529476	0.0214472	-0.0183486	0.0116195	-0.553396	-0.0350486	0.0710136	0.0214472	16	13	15	16	6	14	-0.892325	-0.669865	-0.526015	-0.358387	-0.801079	-1.46539	-0.0639034	0
OCLN	DR2_CD8_Mixed_Day11..DR2_CD8_NA_Day0	DR2_CD8_Mixed_Day11	DR2_CD8_NA_Day0	16	0.0947444	0.242198	0.15868	-0.0781343	0.202526	0.158838	0.15868	0.327118	0.49756	15	13	14	5	14	16	-2.06485	-2.70125	-2.1726	-0.889408	-1.09141	-0.243396	-0.278118	0
OCLN	DR2_CD8_Mixed_Day18..DR2_CD8_NA_Day0	DR2_CD8_Mixed_Day18	DR2_CD8_NA_Day0	16	-0.215962	0.0690636	0.15868	-0.430785	-0.215962	-0.0777005	0.15868	0.211176	0.49756	16	13	14	5	14	16	-1.64478	-1.00235	-2.1726	-1.07775	-1.24393	-0.243396	-0.194833	0
OCLN	DR2_CD8_Mixed_Day21..DR2_CD8_NA_Day0	DR2_CD8_Mixed_Day21	DR2_CD8_NA_Day0	16	0.0478079	0.0568381	0.15868	0.0478079	0.0478079	0.0568381	0.15868	0.0568381	0.49756	16	16	16	5	16	16	-0.653823	-0.565429	-2.1726	-1.3933	-1.22455	-0.243396	-0.0310368	-0.0796355
OCLN	DR2_CD8_Mixed_Day4..DR2_CD8_NA_Day0	DR2_CD8_Mixed_Day4	DR2_CD8_NA_Day0	16	-0.0553414	0.181543	0.15868	-0.0817908	-0.019359	0.181543	0.15868	0.257485	0.49756	14	11	11	5	16	16	-1.29454	-1.32794	-2.1726	-0.792213	-0.395438	-0.243396	-0.130208	0
OCLN	DR2_CD8_Mono_Day11..DR2_CD8_NA_Day0	DR2_CD8_Mono_Day11	DR2_CD8_NA_Day0	16	0.436558	0.521524	0.15868	0.211529	0.592858	0.415421	0.15868	0.807792	0.49756	14	14	12	5	14	16	-1.55568	-2.29056	-2.1726	-0.34969	-0.202128	-0.243396	-0.178142	0
OCLN	DR2_CD8_Mono_Day18..DR2_CD8_NA_Day0	DR2_CD8_Mono_Day18	DR2_CD8_NA_Day0	16	0.500277	0.842702	0.15868	0.473192	0.991327	0.562364	0.15868	1.25938	0.49756	11	15	8	5	14	16	-1.42456	-1.82448	-2.1726	-0.229622	-0.193539	-0.243396	-0.153629	0
OCLN	DR2_CD8_Mono_Day25..DR2_CD8_NA_Day0	DR2_CD8_Mono_Day25	DR2_CD8_NA_Day0	16	0.36637	0.532511	0.15868	0.359805	0.39601	0.467832	0.15868	0.982061	0.49756	13	15	12	5	15	16	-1.76134	-2.06737	-2.1726	-0.341819	-0.303918	-0.243396	-0.219701	0
OCLN	DR2_CD8_Mono_Day4..DR2_CD8_NA_Day0	DR2_CD8_Mono_Day4	DR2_CD8_NA_Day0	16	0.140398	0.181838	0.15868	-0.0864348	0.140398	0.181838	0.15868	0.181838	0.49756	16	12	16	5	16	16	-1.39995	-1.70552	-2.1726	-0.645434	-0.665539	-0.243396	-0.149274	0
OCRL	DR1_CD4_Mixed_Day14..DR1_CD4_NA_Day0	DR1_CD4_Mixed_Day14	DR1_CD4_NA_Day0	9	0.170448	0.391366	0.220081	0.0320915	0.201396	0.391366	0.220081	0.405032	0.27098	8	8	7	6	9	9	-1.16157	-2.40412	-1.37493	-0.349513	-0.39703	-0.157375	-0.142669	0
OCRL	DR1_CD4_Mixed_Day4..DR1_CD4_NA_Day0	DR1_CD4_Mixed_Day4	DR1_CD4_NA_Day0	9	0.117467	0.196384	0.220081	0.117467	0.197078	0.196384	0.220081	0.196384	0.27098	7	9	9	6	9	9	-0.966878	-1.4029	-1.37493	-0.716528	-0.325779	-0.157375	-0.1044	0
OCRL	DR1_CD4_Mono_Day11..DR1_CD4_NA_Day0	DR1_CD4_Mono_Day11	DR1_CD4_NA_Day0	9	-0.00865921	0.140137	0.220081	-0.0944463	-0.00865921	0.0624395	0.220081	0.140137	0.27098	9	5	9	6	5	9	-1.51271	-2.14483	-1.37493	-0.29658	-0.179168	-0.157375	-0.216422	0
OCRL	DR1_CD4_Mono_Day18..DR1_CD4_NA_Day0	DR1_CD4_Mono_Day18	DR1_CD4_NA_Day0	9	0.0291462	0.127115	0.220081	0.00471641	0.0291462	-0.0520126	0.220081	0.127115	0.27098	9	8	9	6	7	9	-1.2747	-1.61635	-1.37493	-0.354219	-0.303807	-0.157375	-0.164388	0
OCRL	DR1_CD4_Mono_Day4..DR1_CD4_NA_Day0	DR1_CD4_Mono_Day4	DR1_CD4_NA_Day0	9	-0.0161373	0.115617	0.220081	-0.191759	-0.0161373	0.0351527	0.220081	0.115617	0.27098	9	7	9	6	7	9	-0.844944	-1.46509	-1.37493	-0.412435	-0.466988	-0.157375	-0.0821336	0
OCRL	DR1_CD8_Mixed_Day11..DR1_CD8_NA_Day0	DR1_CD8_Mixed_Day11	DR1_CD8_NA_Day0	9	0.54477	0.47498	-0.216372	0.54477	0.85383	0.47498	-0.825261	0.514017	-0.216372	6	9	8	9	9	4	-1.81658	-1.20184	-0.0908769	-0.0553418	-0.305251	-2.71717	-0.280542	0
OCRL	DR1_CD8_Mixed_Day18..DR1_CD8_NA_Day0	DR1_CD8_Mixed_Day18	DR1_CD8_NA_Day0	9	0.0374018	-0.0206123	-0.216372	0.0136386	0.128007	-0.466314	-0.825261	0.0745334	-0.216372	6	8	7	9	8	4	-0.675292	-0.343408	-0.0908769	-0.782437	-1.01994	-2.71717	-0.0546708	0
OCRL	DR1_CD8_Mixed_Day21..DR1_CD8_NA_Day0	DR1_CD8_Mixed_Day21	DR1_CD8_NA_Day0	9	1.11933	0.798023	-0.216372	1.11933	1.2869	0.798023	-0.825261	0.813133	-0.216372	8	9	8	9	9	4	-3.54277	-2.61576	-0.0908769	-0.0404184	-0.175446	-2.71717	-0.744292	0
OCRL	DR1_CD8_Mixed_Day4..DR1_CD8_NA_Day0	DR1_CD8_Mixed_Day4	DR1_CD8_NA_Day0	9	0.141964	0.072174	-0.216372	0.107254	0.141964	0.072174	-0.825261	0.072174	-0.216372	9	7	9	9	9	4	-1.9246	-0.466295	-0.0908769	-0.229062	-0.727918	-2.71717	-0.303352	0
OCRL	DR1_CD8_Mono_Day11..DR1_CD8_NA_Day0	DR1_CD8_Mono_Day11	DR1_CD8_NA_Day0	9	0.272746	0.309877	-0.216372	0.150242	0.34323	0.133913	-0.825261	0.393617	-0.216372	6	8	5	9	8	4	-0.687334	-0.619401	-0.0908769	-0.62772	-0.718954	-2.71717	-0.0563422	0
OCRL	DR1_CD8_Mono_Day18..DR1_CD8_NA_Day0	DR1_CD8_Mono_Day18	DR1_CD8_NA_Day0	9	0.92335	0.386219	-0.216372	0.92335	0.950868	0.386219	-0.825261	0.647407	-0.216372	8	9	8	9	9	4	-2.69475	-1.72475	-0.0908769	-0.0439924	-0.276588	-2.71717	-0.477848	0
OCRL	DR1_CD8_Mono_Day25..DR1_CD8_NA_Day0	DR1_CD8_Mono_Day25	DR1_CD8_NA_Day0	9	-0.303718	-0.338077	-0.216372	-1.04561	-0.303718	-0.950618	-0.825261	-0.338077	-0.216372	9	8	9	9	8	4	-0.783979	-0.549134	-0.0908769	-0.840269	-1.03415	-2.71717	-0.0712241	0
OCRL	DR1_CD8_Mono_Day4..DR1_CD8_NA_Day0	DR1_CD8_Mono_Day4	DR1_CD8_NA_Day0	9	0.0625035	-0.110955	-0.216372	-0.238591	0.0625035	-0.25492	-0.825261	-0.110955	-0.216372	9	6	9	9	8	4	-1.43746	-0.488029	-0.0908769	-0.381683	-0.61457	-2.71717	-0.198793	0
OCRL	DR2_CD4_Mixed_Day14..DR2_CD4_NA_Day0	DR2_CD4_Mixed_Day14	DR2_CD4_NA_Day0	9	0.122589	-0.0251031	-0.10881	-0.0371965	0.232555	-0.0562246	-0.118629	-0.0105715	-0.10881	6	7	8	9	8	7	-0.564531	-0.464058	-0.582448	-0.45069	-0.621531	-1.19029	-0.0372247	0
OCRL	DR2_CD4_Mixed_Day4..DR2_CD4_NA_Day0	DR2_CD4_Mixed_Day4	DR2_CD4_NA_Day0	9	0.0759695	0.0373351	-0.10881	0.0692673	0.0759695	-0.00504481	-0.118629	0.0373351	-0.10881	9	8	9	9	5	7	-2.04609	-1.4327	-0.582448	-0.252594	-0.235683	-1.19029	-0.329362	0
OCRL	DR2_CD4_Mono_Day11..DR2_CD4_NA_Day0	DR2_CD4_Mono_Day11	DR2_CD4_NA_Day0	9	0.319735	0.334342	-0.10881	-0.191759	0.837098	0.334342	-0.118629	0.586944	-0.10881	4	4	6	9	9	7	-1.44815	-1.25845	-0.582448	-0.100946	-0.191021	-1.19029	-0.201711	0
OCRL	DR2_CD4_Mono_Day18..DR2_CD4_NA_Day0	DR2_CD4_Mono_Day18	DR2_CD4_NA_Day0	9	0.534019	0.48387	-0.10881	0.534019	1.33649	0.48387	-0.118629	0.48387	-0.10881	4	9	9	9	9	7	-1.15361	-1.50901	-0.582448	-0.280385	-0.202302	-1.19029	-0.140917	0
OCRL	DR2_CD4_Mono_Day25..DR2_CD4_NA_Day0	DR2_CD4_Mono_Day25	DR2_CD4_NA_Day0	9	0.277833	0.159204	-0.10881	0.273939	0.813182	0.0317508	-0.118629	0.763032	-0.10881	7	8	7	9	8	7	-1.01598	-0.896102	-0.582448	-0.175702	-0.338957	-1.19029	-0.113706	0
OCRL	DR2_CD4_Mono_Day4..DR2_CD4_NA_Day0	DR2_CD4_Mono_Day4	DR2_CD4_NA_Day0	9	-0.288732	-0.201684	-0.10881	-0.399843	-0.288732	-0.299612	-0.118629	-0.201684	-0.10881	9	5	9	9	8	7	-0.601483	-0.491697	-0.582448	-1.01478	-1.03999	-1.19029	-0.0431132	-0.0163455
OCRL	DR2_CD8_Mixed_Day11..DR2_CD8_NA_Day0	DR2_CD8_Mixed_Day11	DR2_CD8_NA_Day0	9	0.528415	0.318901	-0.0548852	0.528415	0.600686	0.318901	-0.374579	0.528182	-0.0359476	6	9	5	8	9	4	-1.60206	-0.679777	-0.214917	-0.822322	-0.724238	-0.75786	-0.235377	0
OCRL	DR2_CD8_Mixed_Day18..DR2_CD8_NA_Day0	DR2_CD8_Mixed_Day18	DR2_CD8_NA_Day0	9	0.194798	-0.178286	-0.0548852	0.194798	0.496767	-0.178286	-0.374579	0.242666	-0.0359476	5	9	6	8	9	4	-0.497976	-0.343651	-0.214917	-0.815598	-0.677137	-0.75786	-0.0276126	0
OCRL	DR2_CD8_Mixed_Day21..DR2_CD8_NA_Day0	DR2_CD8_Mixed_Day21	DR2_CD8_NA_Day0	9	-0.228238	-0.245248	-0.0548852	-0.482969	0.74853	-1.92731	-0.374579	-0.245248	-0.0359476	4	8	9	8	4	4	-0.490674	-0.473255	-0.214917	-0.515443	-0.64125	-0.75786	-0.0265023	0
OCRL	DR2_CD8_Mixed_Day4..DR2_CD8_NA_Day0	DR2_CD8_Mixed_Day4	DR2_CD8_NA_Day0	9	0.0994692	-0.050291	-0.0548852	-0.0332809	0.107701	-0.050291	-0.374579	-0.050291	-0.0359476	7	7	9	8	9	4	-0.782057	-0.296901	-0.214917	-0.604158	-1.00041	-0.75786	-0.0709756	0
OCRL	DR2_CD8_Mono_Day11..DR2_CD8_NA_Day0	DR2_CD8_Mono_Day11	DR2_CD8_NA_Day0	9	0.04705	0.11165	-0.0548852	-0.595871	0.55981	-0.751477	-0.374579	0.769755	-0.0359476	6	6	5	8	6	4	-0.480175	-0.419447	-0.214917	-0.418966	-0.324161	-0.75786	-0.0250603	0
OCRL	DR2_CD8_Mono_Day18..DR2_CD8_NA_Day0	DR2_CD8_Mono_Day18	DR2_CD8_NA_Day0	9	0.356846	0.538789	-0.0548852	0.356846	0.935981	0.538789	-0.374579	0.918971	-0.0359476	5	9	5	8	9	4	-0.625065	-0.795281	-0.214917	-0.521097	-0.774324	-0.75786	-0.0467309	0
OCRL	DR2_CD8_Mono_Day25..DR2_CD8_NA_Day0	DR2_CD8_Mono_Day25	DR2_CD8_NA_Day0	9	0.62679	0.400477	-0.0548852	0.62679	0.985648	0.400477	-0.374579	0.89856	-0.0359476	6	9	6	8	9	4	-0.851839	-0.805286	-0.214917	-0.780099	-0.746879	-0.75786	-0.0833342	0
OCRL	DR2_CD8_Mono_Day4..DR2_CD8_NA_Day0	DR2_CD8_Mono_Day4	DR2_CD8_NA_Day0	9	0.157199	0.065832	-0.0548852	0.12002	0.412642	-0.29312	-0.374579	0.263866	-0.0359476	6	8	6	8	6	4	-0.793781	-0.500832	-0.214917	-0.431485	-0.399733	-0.75786	-0.0725487	0
ODAM	DR1_CD4_Mixed_Day14..DR1_CD4_NA_Day0	DR1_CD4_Mixed_Day14	DR1_CD4_NA_Day0	10	0.0207149	0.165279	0.0238208	0.00812582	0.173628	0.155682	-0.339047	0.236601	0.0238208	7	9	6	10	9	4	-0.514285	-0.725927	-0.43636	-0.835529	-0.859178	-0.684033	-0.02875	0
ODAM	DR1_CD4_Mixed_Day4..DR1_CD4_NA_Day0	DR1_CD4_Mixed_Day4	DR1_CD4_NA_Day0	10	-0.0941172	-0.0589724	0.0238208	-0.0941172	-0.0851789	-0.0953272	-0.339047	-0.0589724	0.0238208	9	10	10	10	9	4	-0.850584	-0.554497	-0.43636	-1.71368	-0.859107	-0.684033	-0.077821	-0.309678
ODAM	DR1_CD4_Mono_Day11..DR1_CD4_NA_Day0	DR1_CD4_Mono_Day11	DR1_CD4_NA_Day0	10	-0.0626562	-0.115866	0.0238208	-0.103989	-0.0461277	-0.115866	-0.339047	-0.109845	0.0238208	9	8	9	10	10	4	-1.23273	-0.905089	-0.43636	-1.00876	-0.573679	-0.684033	-0.144958	-0.00395042
ODAM	DR1_CD4_Mono_Day18..DR1_CD4_NA_Day0	DR1_CD4_Mono_Day18	DR1_CD4_NA_Day0	10	0.182487	0.442192	0.0238208	0.18152	0.183453	0.391353	-0.339047	0.493031	0.0238208	9	9	9	10	9	4	-1.07032	-1.00505	-0.43636	-0.44074	-0.43075	-0.684033	-0.115604	0
ODAM	DR1_CD4_Mono_Day4..DR1_CD4_NA_Day0	DR1_CD4_Mono_Day4	DR1_CD4_NA_Day0	10	0.00381829	0.044803	0.0238208	-0.170748	0.00381829	0.044803	-0.339047	0.132248	0.0238208	10	8	8	10	10	4	-0.769358	-0.814262	-0.43636	-0.506073	-0.789037	-0.684033	-0.0654486	0
ODAM	DR1_CD8_Mixed_Day11..DR1_CD8_NA_Day0	DR1_CD8_Mixed_Day11	DR1_CD8_NA_Day0	10	0.144012	0.289025	0.201366	0.0619293	0.254067	0.289025	0.201366	0.383081	0.313798	8	9	9	7	10	10	-1.02892	-1.44221	-1.68722	-0.612588	-0.87484	-0.338091	-0.108323	0
ODAM	DR1_CD8_Mixed_Day18..DR1_CD8_NA_Day0	DR1_CD8_Mixed_Day18	DR1_CD8_NA_Day0	10	0.754921	0.993965	0.201366	0.645752	0.924025	0.922377	0.201366	1.14865	0.313798	7	9	6	7	9	10	-1.42315	-1.65733	-1.68722	-0.372149	-0.3325	-0.338091	-0.180091	0
ODAM	DR1_CD8_Mixed_Day21..DR1_CD8_NA_Day0	DR1_CD8_Mixed_Day21	DR1_CD8_NA_Day0	10	0.0372684	0.0537174	0.201366	-0.00893905	0.208005	0.0537174	0.201366	0.259997	0.313798	8	9	8	7	10	10	-0.965788	-1.19446	-1.68722	-1.05765	-1.25408	-0.338091	-0.0971626	-0.0161822
ODAM	DR1_CD8_Mixed_Day4..DR1_CD8_NA_Day0	DR1_CD8_Mixed_Day4	DR1_CD8_NA_Day0	10	0.136277	0.258302	0.201366	0.136277	0.241206	0.258302	0.201366	0.301278	0.313798	6	10	7	7	10	10	-0.770485	-1.69365	-1.68722	-0.480909	-0.585397	-0.338091	-0.0655357	0
ODAM	DR1_CD8_Mono_Day11..DR1_CD8_NA_Day0	DR1_CD8_Mono_Day11	DR1_CD8_NA_Day0	10	0.206651	0.470927	0.201366	0.110463	0.206651	0.357734	0.201366	0.470927	0.313798	10	9	10	7	9	10	-1.43743	-1.66651	-1.68722	-0.393618	-0.311043	-0.338091	-0.182552	0
ODAM	DR1_CD8_Mono_Day18..DR1_CD8_NA_Day0	DR1_CD8_Mono_Day18	DR1_CD8_NA_Day0	10	0.240999	0.310171	0.201366	0.238174	0.308831	0.310171	0.201366	0.592302	0.313798	8	9	8	7	10	10	-1.22051	-0.92476	-1.68722	-0.621155	-0.818039	-0.338091	-0.142971	0
ODAM	DR1_CD8_Mono_Day25..DR1_CD8_NA_Day0	DR1_CD8_Mono_Day25	DR1_CD8_NA_Day0	10	0.354111	0.140459	0.201366	0.354111	0.354111	0.140459	0.201366	0.140459	0.313798	10	10	10	7	10	10	-1.32957	-1.48225	-1.68722	-0.63513	-0.485746	-0.338091	-0.161977	0
ODAM	DR1_CD8_Mono_Day4..DR1_CD8_NA_Day0	DR1_CD8_Mono_Day4	DR1_CD8_NA_Day0	10	-0.204428	-0.188175	0.201366	-0.268278	-0.204428	-0.198957	0.201366	-0.177394	0.313798	10	9	9	7	9	10	-0.73405	-0.887831	-1.68722	-1.49248	-1.06993	-0.338091	-0.0602509	-0.188301
ODAM	DR2_CD4_Mixed_Day14..DR2_CD4_NA_Day0	DR2_CD4_Mixed_Day14	DR2_CD4_NA_Day0	10	0.395609	0.633059	0.0666201	0.395609	0.395609	0.633059	0.0428165	0.738913	0.0666201	10	10	8	10	10	9	-3.07953	-2.46044	-0.696681	-0.0748159	-0.0639908	-0.759824	-0.515672	0
ODAM	DR2_CD4_Mixed_Day4..DR2_CD4_NA_Day0	DR2_CD4_Mixed_Day4	DR2_CD4_NA_Day0	10	-0.0306995	-0.0293027	0.0666201	-0.0306995	-0.0306995	-0.0293027	0.0428165	-0.0293027	0.0666201	10	10	10	10	10	9	-1.19319	-1.20548	-0.696681	-0.415282	-0.656996	-0.759824	-0.13749	0
ODAM	DR2_CD4_Mono_Day11..DR2_CD4_NA_Day0	DR2_CD4_Mono_Day11	DR2_CD4_NA_Day0	10	-0.271028	-0.253093	0.0666201	-0.357662	-0.271028	-0.332186	0.0428165	-0.253093	0.0666201	10	7	10	10	7	9	-1.06317	-1.02852	-0.696681	-1.32702	-0.979955	-0.759824	-0.114253	-0.110831
ODAM	DR2_CD4_Mono_Day18..DR2_CD4_NA_Day0	DR2_CD4_Mono_Day18	DR2_CD4_NA_Day0	10	0.162752	0.308508	0.0666201	0.162752	0.335912	0.0834506	0.0428165	0.479708	0.0666201	8	10	7	10	8	9	-1.31185	-0.857314	-0.696681	-0.349189	-0.272463	-0.759824	-0.158674	0
ODAM	DR2_CD4_Mono_Day25..DR2_CD4_NA_Day0	DR2_CD4_Mono_Day25	DR2_CD4_NA_Day0	10	0.618812	0.441156	0.0666201	0.618812	0.765646	0.441156	0.0428165	0.514795	0.0666201	9	10	9	10	10	9	-1.35426	-1.54802	-0.696681	-0.385346	-0.3129	-0.759824	-0.166547	0
ODAM	DR2_CD4_Mono_Day4..DR2_CD4_NA_Day0	DR2_CD4_Mono_Day4	DR2_CD4_NA_Day0	10	0.0561968	-0.0876196	0.0666201	0.0561968	0.0561968	-0.21165	0.0428165	-0.0876196	0.0666201	10	10	10	10	9	9	-0.945369	-1.33464	-0.696681	-0.563812	-0.770917	-0.759824	-0.0940499	0
ODAM	DR2_CD8_Mixed_Day11..DR2_CD8_NA_Day0	DR2_CD8_Mixed_Day11	DR2_CD8_NA_Day0	10	0.508257	0.544735	0.256011	0.508257	0.626812	0.544735	0.256011	0.627399	0.300501	9	10	9	6	10	10	-1.1921	-1.56464	-2.00148	-0.349838	-0.178885	-0.226956	-0.137269	0
ODAM	DR2_CD8_Mixed_Day18..DR2_CD8_NA_Day0	DR2_CD8_Mixed_Day18	DR2_CD8_NA_Day0	10	0.459819	0.720241	0.256011	0.459819	0.52446	0.720241	0.256011	0.866351	0.300501	8	10	8	6	10	10	-1.04582	-1.54332	-2.00148	-0.425037	-0.552833	-0.226956	-0.111219	0
ODAM	DR2_CD8_Mixed_Day21..DR2_CD8_NA_Day0	DR2_CD8_Mixed_Day21	DR2_CD8_NA_Day0	10	0.237943	0.562352	0.256011	-0.086679	0.237943	0.324441	0.256011	0.562352	0.300501	10	9	10	6	9	10	-1.20521	-1.32397	-2.00148	-0.469606	-0.403914	-0.226956	-0.140248	0
ODAM	DR2_CD8_Mixed_Day4..DR2_CD8_NA_Day0	DR2_CD8_Mixed_Day4	DR2_CD8_NA_Day0	10	-0.107917	0.0900758	0.256011	-0.107917	-0.107917	-0.0122214	0.256011	0.0900758	0.300501	10	10	10	6	9	10	-0.998086	-1.38949	-2.00148	-1.46972	-0.76701	-0.226956	-0.102956	-0.177503
ODAM	DR2_CD8_Mono_Day11..DR2_CD8_NA_Day0	DR2_CD8_Mono_Day11	DR2_CD8_NA_Day0	10	0.685424	0.796203	0.256011	0.676811	0.685424	0.796203	0.256011	0.796203	0.300501	10	9	10	6	10	10	-2.8359	-3.23841	-2.00148	-0.21144	-0.155013	-0.226956	-0.462516	0
ODAM	DR2_CD8_Mono_Day18..DR2_CD8_NA_Day0	DR2_CD8_Mono_Day18	DR2_CD8_NA_Day0	10	0.803573	1.064	0.256011	0.803573	0.871258	0.984425	0.256011	1.2557	0.300501	7	10	6	6	9	10	-1.64891	-1.8335	-2.00148	-0.350777	-0.174438	-0.226956	-0.224697	0
ODAM	DR2_CD8_Mono_Day25..DR2_CD8_NA_Day0	DR2_CD8_Mono_Day25	DR2_CD8_NA_Day0	10	-0.200113	0.147021	0.256011	-0.200113	-0.200113	0.147021	0.256011	0.147021	0.300501	10	10	10	6	10	10	-1.36325	-1.3839	-2.00148	-0.771346	-0.509266	-0.226956	-0.16855	0
ODAM	DR2_CD8_Mono_Day4..DR2_CD8_NA_Day0	DR2_CD8_Mono_Day4	DR2_CD8_NA_Day0	10	0.0815124	0.427642	0.256011	0.0815124	0.112385	0.427642	0.256011	0.771722	0.300501	9	10	5	6	10	10	-0.807756	-1.25108	-2.00148	-0.569654	-0.262884	-0.226956	-0.0710493	0
ODC1	DR1_CD4_Mixed_Day14..DR1_CD4_NA_Day0	DR1_CD4_Mixed_Day14	DR1_CD4_NA_Day0	8	-0.364558	-0.400735	0.129106	-0.857334	-0.364558	-0.400735	0.129106	-0.400735	0.200143	8	4	8	6	8	8	-0.586978	-0.564221	-1.19342	-0.996452	-1.14577	-0.677648	-0.0472038	-0.0237609
ODC1	DR1_CD4_Mixed_Day4..DR1_CD4_NA_Day0	DR1_CD4_Mixed_Day4	DR1_CD4_NA_Day0	8	-0.0352027	-0.0133548	0.129106	-0.063079	-0.0352027	-0.0133548	0.129106	0.0598989	0.200143	8	7	7	6	8	8	-0.761054	-0.876888	-1.19342	-0.766766	-1.44521	-0.677648	-0.0745125	0
ODC1	DR1_CD4_Mono_Day11..DR1_CD4_NA_Day0	DR1_CD4_Mono_Day11	DR1_CD4_NA_Day0	8	0.124031	0.151247	0.129106	0.0629138	0.20173	0.151247	0.129106	0.151247	0.200143	6	6	8	6	8	8	-0.878719	-0.763508	-1.19342	-0.378066	-0.874077	-0.677648	-0.0960388	0
ODC1	DR1_CD4_Mono_Day18..DR1_CD4_NA_Day0	DR1_CD4_Mono_Day18	DR1_CD4_NA_Day0	8	0.142517	0.330797	0.129106	0.0224757	0.473159	0.330797	0.129106	0.724123	0.200143	5	7	4	6	8	8	-0.511443	-0.673035	-1.19342	-0.433032	-0.568422	-0.677648	-0.0352382	0
ODC1	DR1_CD4_Mono_Day4..DR1_CD4_NA_Day0	DR1_CD4_Mono_Day4	DR1_CD4_NA_Day0	8	0.138519	0.276889	0.129106	0.138519	0.281254	0.276889	0.129106	0.545758	0.200143	6	8	5	6	8	8	-1.27136	-1.00216	-1.19342	-0.413401	-0.257365	-0.677648	-0.172198	0
ODC1	DR1_CD8_Mixed_Day11..DR1_CD8_NA_Day0	DR1_CD8_Mixed_Day11	DR1_CD8_NA_Day0	8	0.0416726	-0.260339	0.0139928	-0.452871	0.0416726	-0.418296	-0.222473	-0.176364	0.230898	8	5	7	4	5	6	-0.456323	-0.505262	-0.386589	-0.300379	-0.60449	-0.424577	-0.0269992	0
ODC1	DR1_CD8_Mixed_Day18..DR1_CD8_NA_Day0	DR1_CD8_Mixed_Day18	DR1_CD8_NA_Day0	8	0.248388	0.400649	0.0139928	0.148361	0.248388	0.293703	-0.222473	0.400649	0.230898	8	7	8	4	7	6	-1.22224	-1.00297	-0.386589	-0.442273	-0.410193	-0.424577	-0.1618	0
ODC1	DR1_CD8_Mixed_Day21..DR1_CD8_NA_Day0	DR1_CD8_Mixed_Day21	DR1_CD8_NA_Day0	8	0.260391	0.00910908	0.0139928	-0.0865187	0.260391	-0.322964	-0.222473	0.341182	0.230898	8	6	7	4	7	6	-0.9476	-1.05161	-0.386589	-0.475274	-0.593821	-0.424577	-0.10864	0
ODC1	DR1_CD8_Mixed_Day4..DR1_CD8_NA_Day0	DR1_CD8_Mixed_Day4	DR1_CD8_NA_Day0	8	0.177103	-0.0713628	0.0139928	0.177103	0.58004	-0.175114	-0.222473	-0.0655347	0.230898	5	8	7	4	5	6	-0.913736	-0.762247	-0.386589	-0.148271	-0.574172	-0.424577	-0.102159	0
ODC1	DR1_CD8_Mono_Day11..DR1_CD8_NA_Day0	DR1_CD8_Mono_Day11	DR1_CD8_NA_Day0	8	0.682236	0.696229	0.0139928	0.682236	0.906915	0.696229	-0.222473	1.00254	0.230898	6	8	6	4	8	6	-1.49836	-1.4317	-0.386589	-0.39503	-0.222265	-0.424577	-0.220699	0
ODC1	DR1_CD8_Mono_Day18..DR1_CD8_NA_Day0	DR1_CD8_Mono_Day18	DR1_CD8_NA_Day0	8	0.158496	0.0685703	0.0139928	0.15131	0.165682	0.0640667	-0.222473	0.234008	0.230898	7	7	5	4	7	6	-1.10409	-0.537137	-0.386589	-0.707506	-0.967234	-0.424577	-0.139041	0
ODC1	DR1_CD8_Mono_Day25..DR1_CD8_NA_Day0	DR1_CD8_Mono_Day25	DR1_CD8_NA_Day0	8	0.133213	-0.0616858	0.0139928	-0.436012	0.702438	-0.538488	-0.222473	0.229942	0.230898	7	7	7	4	6	6	-1.12338	-0.899219	-0.386589	-0.522753	-0.303465	-0.424577	-0.142979	0
ODC1	DR1_CD8_Mono_Day4..DR1_CD8_NA_Day0	DR1_CD8_Mono_Day4	DR1_CD8_NA_Day0	8	0.391511	0.331077	0.0139928	0.391511	0.589306	0.331077	-0.222473	0.543049	0.230898	5	8	6	4	8	6	-1.32808	-1.12063	-0.386589	-0.417543	-0.118272	-0.424577	-0.183134	0
ODC1	DR2_CD4_Mixed_Day14..DR2_CD4_NA_Day0	DR2_CD4_Mixed_Day14	DR2_CD4_NA_Day0	8	-0.260742	-0.417348	-0.123075	-0.602668	-0.260742	-0.486178	-0.431575	-0.417348	0.126801	8	4	8	4	7	4	-0.520572	-0.409144	-0.249372	-0.834525	-1.35991	-1.04236	-0.0365447	0
ODC1	DR2_CD4_Mixed_Day4..DR2_CD4_NA_Day0	DR2_CD4_Mixed_Day4	DR2_CD4_NA_Day0	8	-0.0729235	-0.377041	-0.123075	-0.13208	0.124292	-0.377041	-0.431575	-0.377041	0.126801	5	7	8	4	8	4	-0.232778	-0.246883	-0.249372	-0.651765	-1.76148	-1.04236	0	0
ODC1	DR2_CD4_Mono_Day11..DR2_CD4_NA_Day0	DR2_CD4_Mono_Day11	DR2_CD4_NA_Day0	8	0.139682	-0.414614	-0.123075	0.139682	0.264182	-0.438732	-0.431575	-0.414614	0.126801	5	8	8	4	6	4	-0.611173	-0.400824	-0.249372	-0.912791	-1.25262	-1.04236	-0.0511472	-0.000390265
ODC1	DR2_CD4_Mono_Day18..DR2_CD4_NA_Day0	DR2_CD4_Mono_Day18	DR2_CD4_NA_Day0	8	0.26374	-0.0449512	-0.123075	0.26374	0.55508	-0.0449512	-0.431575	0.499104	0.126801	5	8	4	4	8	4	-0.792805	-0.426329	-0.249372	-0.443227	-1.11553	-1.04236	-0.0801216	0
ODC1	DR2_CD4_Mono_Day25..DR2_CD4_NA_Day0	DR2_CD4_Mono_Day25	DR2_CD4_NA_Day0	8	-0.454134	-0.750515	-0.123075	-1.29529	0.160574	-1.6568	-0.431575	-0.375035	0.126801	6	4	7	4	4	4	-0.323157	-0.285732	-0.249372	-0.569193	-0.785198	-1.04236	-0.00674331	0
ODC1	DR2_CD4_Mono_Day4..DR2_CD4_NA_Day0	DR2_CD4_Mono_Day4	DR2_CD4_NA_Day0	8	-0.0925205	-0.228707	-0.123075	-0.355518	-0.0925205	-0.326212	-0.431575	-0.228707	0.126801	8	4	8	4	7	4	-0.570806	-0.54909	-0.249372	-0.453347	-1.03409	-1.04236	-0.04446	0
ODC1	DR2_CD8_Mixed_Day11..DR2_CD8_NA_Day0	DR2_CD8_Mixed_Day11	DR2_CD8_NA_Day0	8	0.0300559	-0.462037	-0.475995	-0.642239	0.0300559	-1.54832	-0.475995	-0.462037	-0.475995	8	5	8	8	5	8	-0.460152	-0.335739	-0.00517073	-0.337988	-0.793664	-3.55916	-0.0275644	0
ODC1	DR2_CD8_Mixed_Day18..DR2_CD8_NA_Day0	DR2_CD8_Mixed_Day18	DR2_CD8_NA_Day0	8	-0.00476483	-0.419668	-0.475995	-0.347822	0.0910974	-0.633895	-0.475995	-0.417833	-0.475995	7	5	7	8	5	8	-0.934921	-0.487408	-0.00517073	-0.334398	-0.760049	-3.55916	-0.106471	0
ODC1	DR2_CD8_Mixed_Day21..DR2_CD8_NA_Day0	DR2_CD8_Mixed_Day21	DR2_CD8_NA_Day0	8	-0.104692	-0.361543	-0.475995	-1.26192	2.44841	-1.59888	-0.475995	1.13257	-0.475995	4	4	5	8	5	8	-0.314745	-0.208348	-0.00517073	-0.3225	-0.479775	-3.55916	-0.00538895	0
ODC1	DR2_CD8_Mixed_Day4..DR2_CD8_NA_Day0	DR2_CD8_Mixed_Day4	DR2_CD8_NA_Day0	8	0.0366689	-0.384172	-0.475995	-0.552437	0.663983	-0.812667	-0.475995	-0.384172	-0.475995	4	4	8	8	5	8	-1.00013	-0.0866719	-0.00517073	-0.631188	-1.24539	-3.55916	-0.118793	0
ODC1	DR2_CD8_Mono_Day11..DR2_CD8_NA_Day0	DR2_CD8_Mono_Day11	DR2_CD8_NA_Day0	8	0.385169	-0.182089	-0.475995	0.275446	0.686146	-0.233484	-0.475995	-0.130694	-0.475995	6	7	7	8	7	8	-1.37969	-0.543969	-0.00517073	-0.188051	-1.30367	-3.55916	-0.19355	0
ODC1	DR2_CD8_Mono_Day18..DR2_CD8_NA_Day0	DR2_CD8_Mono_Day18	DR2_CD8_NA_Day0	8	0.996508	0.345572	-0.475995	0.996508	1.21976	0.345572	-0.475995	0.980869	-0.475995	6	8	5	8	8	8	-2.10362	-0.762604	-0.00517073	-0.204536	-0.586032	-3.55916	-0.34935	0
ODC1	DR2_CD8_Mono_Day25..DR2_CD8_NA_Day0	DR2_CD8_Mono_Day25	DR2_CD8_NA_Day0	8	0.692359	-0.723904	-0.475995	0.692359	0.924442	-0.723904	-0.475995	0.117881	-0.475995	5	8	6	8	8	8	-0.988231	-0.263274	-0.00517073	-0.316023	-0.537319	-3.55916	-0.116509	0
ODC1	DR2_CD8_Mono_Day4..DR2_CD8_NA_Day0	DR2_CD8_Mono_Day4	DR2_CD8_NA_Day0	8	0.231794	-0.266988	-0.475995	0.124343	0.284143	-0.309187	-0.475995	-0.266988	-0.475995	7	6	8	8	7	8	-1.53266	-0.359937	-0.00517073	-0.283019	-1.57109	-3.55916	-0.227927	0
OGDH	DR1_CD4_Mixed_Day14..DR1_CD4_NA_Day0	DR1_CD4_Mixed_Day14	DR1_CD4_NA_Day0	18	-1.03021	-1.45795	-0.212627	-1.17954	-1.02613	-3.08579	-0.405031	-1.45795	0.367207	17	15	18	4	10	9	-0.00552051	-0.0361612	-0.194249	-4.59194	-5.23321	-1.62607	0	-2.2301
OGDH	DR1_CD4_Mixed_Day4..DR1_CD4_NA_Day0	DR1_CD4_Mixed_Day4	DR1_CD4_NA_Day0	18	-0.782508	-0.900186	-0.212627	-0.93433	-0.782508	-1.02167	-0.405031	-0.900186	0.367207	18	12	18	4	15	9	-0.0979369	-0.0721276	-0.194249	-6.0591	-6.86654	-1.62607	0	-3.29733
OGDH	DR1_CD4_Mono_Day11..DR1_CD4_NA_Day0	DR1_CD4_Mono_Day11	DR1_CD4_NA_Day0	18	-1.84623	-2.28024	-0.212627	-2.82934	-1.84623	-3.37286	-0.405031	-2.28024	0.367207	18	12	18	4	11	9	-0.0034767	-0.0465238	-0.194249	-7.99738	-7.40849	-1.62607	0	-4.6359
OGDH	DR1_CD4_Mono_Day18..DR1_CD4_NA_Day0	DR1_CD4_Mono_Day18	DR1_CD4_NA_Day0	18	-2.26353	-2.63759	-0.212627	-3.53868	-2.26353	-4.09847	-0.405031	-2.63759	0.367207	18	12	18	4	9	9	-0.0196817	-0.0613686	-0.194249	-5.84229	-6.13334	-1.62607	0	-3.13974
OGDH	DR1_CD4_Mono_Day4..DR1_CD4_NA_Day0	DR1_CD4_Mono_Day4	DR1_CD4_NA_Day0	18	-0.694562	-0.689526	-0.212627	-1.14175	-0.694562	-0.847548	-0.405031	-0.689526	0.367207	18	10	18	4	15	9	-0.0530376	-0.103643	-0.194249	-4.40918	-4.25831	-1.62607	0	-2.09645
OGDH	DR1_CD8_Mixed_Day11..DR1_CD8_NA_Day0	DR1_CD8_Mixed_Day11	DR1_CD8_NA_Day0	18	-1.25932	-1.35403	-0.218221	-1.82415	-1.25932	-1.61424	-0.37972	-1.35403	-0.218221	18	10	18	18	17	10	-0.0616102	-0.0583491	-0.54049	-3.6992	-4.59912	-1.91302	0	-1.5656
OGDH	DR1_CD8_Mixed_Day18..DR1_CD8_NA_Day0	DR1_CD8_Mixed_Day18	DR1_CD8_NA_Day0	18	-1.9143	-1.61075	-0.218221	-4.77114	-1.9143	-5.08404	-0.37972	-1.61075	-0.218221	18	7	18	18	7	10	-0.0389313	-0.0163179	-0.54049	-5.22984	-5.9902	-1.91302	0	-2.6996
OGDH	DR1_CD8_Mixed_Day21..DR1_CD8_NA_Day0	DR1_CD8_Mixed_Day21	DR1_CD8_NA_Day0	18	-1.46449	-1.49922	-0.218221	-2.05672	-1.46449	-1.77111	-0.37972	-1.49922	-0.218221	18	13	18	18	14	10	-0.0349572	-0.0142763	-0.54049	-3.74304	-4.51358	-1.91302	0	-1.59815
OGDH	DR1_CD8_Mixed_Day4..DR1_CD8_NA_Day0	DR1_CD8_Mixed_Day4	DR1_CD8_NA_Day0	18	-0.832206	-1.07171	-0.218221	-1.10001	-0.832206	-1.35931	-0.37972	-1.07171	-0.218221	18	12	18	18	12	10	-0.0291803	-0.0312258	-0.54049	-6.01173	-7.32424	-1.91302	0	-3.26154
OGDH	DR1_CD8_Mono_Day11..DR1_CD8_NA_Day0	DR1_CD8_Mono_Day11	DR1_CD8_NA_Day0	18	-0.867882	-0.878606	-0.218221	-5.07499	-0.867882	-5.49713	-0.37972	-0.878606	-0.218221	18	4	18	18	4	10	-0.0506244	-0.0501419	-0.54049	-3.87596	-4.63364	-1.91302	0	-1.6983
OGDH	DR1_CD8_Mono_Day18..DR1_CD8_NA_Day0	DR1_CD8_Mono_Day18	DR1_CD8_NA_Day0	18	-1.27673	-1.17694	-0.218221	-1.70565	-1.27673	-1.17694	-0.37972	-1.17694	-0.218221	18	14	18	18	18	10	-0.0741844	-0.0395336	-0.54049	-3.18935	-4.22188	-1.91302	0	-1.18027
OGDH	DR1_CD8_Mono_Day25..DR1_CD8_NA_Day0	DR1_CD8_Mono_Day25	DR1_CD8_NA_Day0	18	-2.30907	-2.3921	-0.218221	-4.49323	-2.30907	-5.11039	-0.37972	-2.3921	-0.218221	18	7	18	18	5	10	-0.0409793	-0.0738214	-0.54049	-4.36786	-4.56849	-1.91302	0	-2.06496
OGDH	DR1_CD8_Mono_Day4..DR1_CD8_NA_Day0	DR1_CD8_Mono_Day4	DR1_CD8_NA_Day0	18	-0.782035	-0.985956	-0.218221	-0.955765	-0.782035	-1.12361	-0.37972	-0.985956	-0.218221	18	15	18	18	16	10	-0.204003	-0.188271	-0.54049	-5.52275	-5.16824	-1.91302	0	-2.91493
OGDH	DR2_CD4_Mixed_Day14..DR2_CD4_NA_Day0	DR2_CD4_Mixed_Day14	DR2_CD4_NA_Day0	18	-1.72081	-1.4003	0.0183304	-2.39941	-1.72081	-2.52289	0.0183304	-1.4003	0.375659	18	9	18	7	9	18	-0.118841	-0.0967233	-1.27339	-6.83773	-5.58301	-0.349163	0	-3.83578
OGDH	DR2_CD4_Mixed_Day4..DR2_CD4_NA_Day0	DR2_CD4_Mixed_Day4	DR2_CD4_NA_Day0	18	-0.780225	-0.69438	0.0183304	-0.910335	-0.770975	-0.916794	0.0183304	-0.684631	0.375659	17	14	17	7	13	18	-0.00550361	-0.0213151	-1.27339	-8.01512	-5.07234	-0.349163	0	-4.64728
OGDH	DR2_CD4_Mono_Day11..DR2_CD4_NA_Day0	DR2_CD4_Mono_Day11	DR2_CD4_NA_Day0	18	-1.08765	-1.16683	0.0183304	-1.38479	-1.08765	-2.52195	0.0183304	-1.16683	0.375659	18	17	18	7	9	18	-0.173551	-0.212866	-1.27339	-5.8098	-4.08623	-0.349163	0	-3.11826
OGDH	DR2_CD4_Mono_Day18..DR2_CD4_NA_Day0	DR2_CD4_Mono_Day18	DR2_CD4_NA_Day0	18	-1.4822	-1.41165	0.0183304	-1.60451	-1.45716	-1.86827	0.0183304	-1.36175	0.375659	17	15	17	7	15	18	-0.060404	-0.0639194	-1.27339	-8.26119	-5.95406	-0.349163	0	-4.81297
OGDH	DR2_CD4_Mono_Day25..DR2_CD4_NA_Day0	DR2_CD4_Mono_Day25	DR2_CD4_NA_Day0	18	-2.27818	-2.03349	0.0183304	-2.52974	-2.27818	-2.56298	0.0183304	-2.03349	0.375659	18	15	18	7	15	18	-0.0389313	-0.0618519	-1.27339	-6.81006	-5.90296	-0.349163	0	-3.81688
OGDH	DR2_CD4_Mono_Day4..DR2_CD4_NA_Day0	DR2_CD4_Mono_Day4	DR2_CD4_NA_Day0	18	-0.662747	-0.556399	0.0183304	-0.718712	-0.662747	-0.764008	0.0183304	-0.556399	0.375659	18	17	18	7	14	18	-0.110205	-0.172693	-1.27339	-6.17248	-5.7908	-0.349163	0	-3.3769
OGDH	DR2_CD8_Mixed_Day11..DR2_CD8_NA_Day0	DR2_CD8_Mixed_Day11	DR2_CD8_NA_Day0	18	-0.928501	-1.28175	-0.135802	-1.08858	-0.928501	-1.89961	-0.579292	-1.28175	-0.122309	18	14	18	17	13	7	-0.0806001	-0.0544858	-0.140806	-3.87018	-4.88862	-2.16088	0	-1.69398
OGDH	DR2_CD8_Mixed_Day18..DR2_CD8_NA_Day0	DR2_CD8_Mixed_Day18	DR2_CD8_NA_Day0	18	-0.82621	-1.21019	-0.135802	-2.7572	-0.82621	-2.75591	-0.579292	1.73435	-0.122309	18	7	4	17	8	7	-0.114339	-0.152676	-0.140806	-2.37117	-3.69717	-2.16088	0	-0.590564
OGDH	DR2_CD8_Mixed_Day21..DR2_CD8_NA_Day0	DR2_CD8_Mixed_Day21	DR2_CD8_NA_Day0	18	-1.17358	-1.45024	-0.135802	-3.19144	1.40807	-2.77326	-0.579292	1.78934	-0.122309	5	7	5	17	12	7	-0.100908	-0.0904283	-0.140806	-2.65557	-3.39279	-2.16088	0	-0.790542
OGDH	DR2_CD8_Mixed_Day4..DR2_CD8_NA_Day0	DR2_CD8_Mixed_Day4	DR2_CD8_NA_Day0	18	-0.399393	-0.470317	-0.135802	-0.474476	-0.399393	-0.660258	-0.579292	-0.448792	-0.122309	18	15	17	17	16	7	-0.131995	-0.100956	-0.140806	-3.28771	-3.70366	-2.16088	0	-1.2553
OGDH	DR2_CD8_Mono_Day11..DR2_CD8_NA_Day0	DR2_CD8_Mono_Day11	DR2_CD8_NA_Day0	18	-1.32661	-1.43645	-0.135802	-1.45357	-1.32661	-1.64405	-0.579292	-1.43645	-0.122309	18	14	18	17	15	7	-0.169998	-0.109962	-0.140806	-3.43116	-3.26387	-2.16088	0	-1.36302
OGDH	DR2_CD8_Mono_Day18..DR2_CD8_NA_Day0	DR2_CD8_Mono_Day18	DR2_CD8_NA_Day0	18	-1.37231	-1.63591	-0.135802	-1.52754	-1.37231	-1.97632	-0.579292	-1.05495	-0.122309	18	17	15	17	14	7	-0.316768	-0.10032	-0.140806	-2.83048	-3.25129	-2.16088	0	-0.917067
OGDH	DR2_CD8_Mono_Day25..DR2_CD8_NA_Day0	DR2_CD8_Mono_Day25	DR2_CD8_NA_Day0	18	-1.88158	-1.88032	-0.135802	-1.92193	-1.88158	-2.22599	-0.579292	-1.88032	-0.122309	18	16	18	17	16	7	-0.32776	-0.0808423	-0.140806	-4.09265	-3.29761	-2.16088	0	-1.8612
OGDH	DR2_CD8_Mono_Day4..DR2_CD8_NA_Day0	DR2_CD8_Mono_Day4	DR2_CD8_NA_Day0	18	-0.723089	-1.00072	-0.135802	-1.00143	-0.723089	-1.24395	-0.579292	-1.00072	-0.122309	18	14	18	17	13	7	-0.300435	-0.39517	-0.140806	-3.22547	-4.97764	-2.16088	0	-1.20843
OGFOD2	DR1_CD4_Mixed_Day14..DR1_CD4_NA_Day0	DR1_CD4_Mixed_Day14	DR1_CD4_NA_Day0	10	0.13324	0.213058	0.0612915	-0.411036	0.271027	-0.699551	-0.526347	0.930893	0.298617	9	4	5	5	4	4	-0.823082	-1.49605	-0.654042	-0.321559	-0.51802	-0.383619	-0.0730977	0
OGFOD2	DR1_CD4_Mixed_Day4..DR1_CD4_NA_Day0	DR1_CD4_Mixed_Day4	DR1_CD4_NA_Day0	10	0.195643	0.0321591	0.0612915	0.187358	0.281646	-0.662056	-0.526347	0.0321591	0.298617	6	9	10	5	4	4	-1.1633	-0.592794	-0.654042	-0.286766	-0.806616	-0.383619	-0.132051	0
OGFOD2	DR1_CD4_Mono_Day11..DR1_CD4_NA_Day0	DR1_CD4_Mono_Day11	DR1_CD4_NA_Day0	10	0.166218	0.196699	0.0612915	-0.64917	0.166218	0.0176268	-0.526347	0.688802	0.298617	10	4	5	5	9	4	-0.901062	-0.735966	-0.654042	-0.572949	-0.325824	-0.383619	-0.0860461	0
OGFOD2	DR1_CD4_Mono_Day18..DR1_CD4_NA_Day0	DR1_CD4_Mono_Day18	DR1_CD4_NA_Day0	10	-0.244565	0.150096	0.0612915	-0.804847	0.111128	-0.249545	-0.526347	0.603893	0.298617	8	5	5	5	8	4	-0.380284	-0.639518	-0.654042	-0.614045	-0.387945	-0.383619	-0.0097953	0
OGFOD2	DR1_CD4_Mono_Day4..DR1_CD4_NA_Day0	DR1_CD4_Mono_Day4	DR1_CD4_NA_Day0	10	0.136708	0.0421901	0.0612915	-0.526108	0.706635	-0.504244	-0.526347	0.766369	0.298617	4	4	4	5	5	4	-0.889906	-1.26159	-0.654042	-0.222059	-0.246187	-0.383619	-0.0845221	0
OGFOD2	DR1_CD8_Mixed_Day11..DR1_CD8_NA_Day0	DR1_CD8_Mixed_Day11	DR1_CD8_NA_Day0	10	-0.577275	-0.133576	0.204462	-1.2431	-0.577275	-1.5032	-0.180026	-0.133576	0.386453	10	7	10	6	4	4	-0.668242	-0.502608	-1.40801	-1.77563	-0.944197	-0.0776602	-0.0510591	-0.346437
OGFOD2	DR1_CD8_Mixed_Day18..DR1_CD8_NA_Day0	DR1_CD8_Mixed_Day18	DR1_CD8_NA_Day0	10	0.0457548	0.148257	0.204462	-0.0537182	0.14357	-0.0722254	-0.180026	0.36874	0.386453	9	8	9	6	9	4	-1.35225	-1.6403	-1.40801	-0.765039	-0.44994	-0.0776602	-0.166299	0
OGFOD2	DR1_CD8_Mixed_Day21..DR1_CD8_NA_Day0	DR1_CD8_Mixed_Day21	DR1_CD8_NA_Day0	10	-0.484397	0.0654239	0.204462	-0.537318	-0.484397	-2.6632	-0.180026	0.540355	0.386453	10	9	5	6	4	4	-0.348251	-0.458805	-1.40801	-1.13222	-1.09345	-0.0776602	-0.00514229	-0.0381628
OGFOD2	DR1_CD8_Mixed_Day4..DR1_CD8_NA_Day0	DR1_CD8_Mixed_Day4	DR1_CD8_NA_Day0	10	-0.388229	-0.183909	0.204462	-0.497342	-0.388229	-0.375549	-0.180026	-0.171566	0.386453	10	7	9	6	6	4	-0.652351	-0.493257	-1.40801	-1.65014	-0.854646	-0.0776602	-0.0486448	-0.272451
OGFOD2	DR1_CD8_Mono_Day11..DR1_CD8_NA_Day0	DR1_CD8_Mono_Day11	DR1_CD8_NA_Day0	10	0.131272	0.3282	0.204462	0.124503	0.260746	0.293191	-0.180026	0.456114	0.386453	6	9	6	6	9	4	-0.611721	-0.813602	-1.40801	-1.08407	-0.659239	-0.0776602	-0.0425066	-0.0238492
OGFOD2	DR1_CD8_Mono_Day18..DR1_CD8_NA_Day0	DR1_CD8_Mono_Day18	DR1_CD8_NA_Day0	10	-0.251126	-0.0336333	0.204462	-0.325869	-0.171399	-0.1007	-0.180026	0.178496	0.386453	7	9	7	6	9	4	-0.33811	-0.409828	-1.40801	-1.36654	-1.14901	-0.0776602	-0.00357746	-0.128742
OGFOD2	DR1_CD8_Mono_Day25..DR1_CD8_NA_Day0	DR1_CD8_Mono_Day25	DR1_CD8_NA_Day0	10	-0.232198	0.248059	0.204462	-0.232198	0.611728	-0.753322	-0.180026	0.431703	0.386453	6	10	6	6	8	4	-0.409605	-0.678279	-1.40801	-0.816593	-0.719403	-0.0776602	-0.0143863	0
OGFOD2	DR1_CD8_Mono_Day4..DR1_CD8_NA_Day0	DR1_CD8_Mono_Day4	DR1_CD8_NA_Day0	10	-0.0226112	0.182767	0.204462	-0.159474	0.438365	0.182767	-0.180026	0.702554	0.386453	5	9	5	6	10	4	-0.354345	-0.714812	-1.40801	-0.596872	-0.352582	-0.0776602	-0.00606958	0
OGFOD2	DR2_CD4_Mixed_Day14..DR2_CD4_NA_Day0	DR2_CD4_Mixed_Day14	DR2_CD4_NA_Day0	10	-0.183492	-0.202855	0.210462	-0.727757	0.565567	-0.67573	0.196115	-0.202855	0.263071	4	5	10	7	6	9	-0.427115	-0.399339	-1.86864	-0.77834	-0.664782	-0.0857481	-0.0167387	0
OGFOD2	DR2_CD4_Mixed_Day4..DR2_CD4_NA_Day0	DR2_CD4_Mixed_Day4	DR2_CD4_NA_Day0	10	-0.245713	-0.0226735	0.210462	-0.258964	-0.226733	-0.146998	0.196115	-0.0226735	0.263071	8	7	10	7	7	9	-0.440658	-0.778748	-1.86864	-1.64174	-0.453202	-0.0857481	-0.0185912	-0.267943
OGFOD2	DR2_CD4_Mono_Day11..DR2_CD4_NA_Day0	DR2_CD4_Mono_Day11	DR2_CD4_NA_Day0	10	0.271128	0.619513	0.210462	-1.00775	0.846846	-0.655413	0.196115	0.779239	0.263071	4	4	6	7	4	9	-1.05574	-2.39709	-1.86864	-0.132882	-0.396753	-0.0857481	-0.113084	0
OGFOD2	DR2_CD4_Mono_Day18..DR2_CD4_NA_Day0	DR2_CD4_Mono_Day18	DR2_CD4_NA_Day0	10	-0.466553	-0.454397	0.210462	-1.83564	-0.466553	-1.49707	0.196115	-0.454397	0.263071	10	4	10	7	6	9	-0.26628	-0.450814	-1.86864	-1.17938	-0.95904	-0.0857481	0	-0.0530421
OGFOD2	DR2_CD4_Mono_Day25..DR2_CD4_NA_Day0	DR2_CD4_Mono_Day25	DR2_CD4_NA_Day0	10	-0.246888	-0.0172949	0.210462	-0.412201	0.297777	-0.201738	0.196115	0.463796	0.263071	7	8	7	7	8	9	-0.407069	-0.584087	-1.86864	-0.600735	-0.451508	-0.0857481	-0.0139899	0
OGFOD2	DR2_CD4_Mono_Day4..DR2_CD4_NA_Day0	DR2_CD4_Mono_Day4	DR2_CD4_NA_Day0	10	0.0833488	0.224939	0.210462	0.0637988	0.1178	0.198668	0.196115	0.279317	0.263071	8	8	8	7	9	9	-1.20199	-2.00482	-1.86864	-0.652061	-0.425653	-0.0857481	-0.139467	0
OGFOD2	DR2_CD8_Mixed_Day11..DR2_CD8_NA_Day0	DR2_CD8_Mixed_Day11	DR2_CD8_NA_Day0	10	0.0224632	-0.0794202	0.0563668	-2.0086	0.949244	-0.507945	-0.0684851	0.657654	0.151213	4	4	6	5	7	8	-0.752533	-0.3224	-0.556849	-0.470872	-0.484663	-0.455235	-0.0631177	0
OGFOD2	DR2_CD8_Mixed_Day18..DR2_CD8_NA_Day0	DR2_CD8_Mixed_Day18	DR2_CD8_NA_Day0	10	-0.508607	-0.669425	0.0563668	-1.24419	-0.0503115	-1.25141	-0.0684851	-0.669425	0.151213	9	5	10	5	6	8	-0.433334	-0.312829	-0.556849	-0.992939	-0.901909	-0.455235	-0.0176046	-0.000231916
OGFOD2	DR2_CD8_Mixed_Day21..DR2_CD8_NA_Day0	DR2_CD8_Mixed_Day21	DR2_CD8_NA_Day0	10	-0.564674	-0.311836	0.0563668	-1.46471	-0.564674	-2.0388	-0.0684851	-0.311836	0.151213	10	5	10	5	5	8	-0.543994	-0.491558	-0.556849	-0.925482	-0.757291	-0.455235	-0.0330168	0
OGFOD2	DR2_CD8_Mixed_Day4..DR2_CD8_NA_Day0	DR2_CD8_Mixed_Day4	DR2_CD8_NA_Day0	10	0.0644522	0.356736	0.0563668	-0.157501	0.828751	0.356736	-0.0684851	0.498274	0.151213	4	6	6	5	10	8	-0.77247	-1.53135	-0.556849	-0.255535	-0.1486	-0.455235	-0.0658286	0
OGFOD2	DR2_CD8_Mono_Day11..DR2_CD8_NA_Day0	DR2_CD8_Mono_Day11	DR2_CD8_NA_Day0	10	-1.5574	-2.01743	0.0563668	-1.70715	-1.5574	-2.19946	-0.0684851	-2.01743	0.151213	10	9	10	5	9	8	-0.0788823	-0.13388	-0.556849	-3.94191	-3.1363	-0.455235	0	-1.99034
OGFOD2	DR2_CD8_Mono_Day18..DR2_CD8_NA_Day0	DR2_CD8_Mono_Day18	DR2_CD8_NA_Day0	10	-1.28547	-1.26681	0.0563668	-2.31015	-1.28547	-1.57344	-0.0684851	-1.26681	0.151213	10	8	10	5	9	8	-0.289208	-0.212457	-0.556849	-2.03404	-2.58373	-0.455235	0	-0.517327
OGFOD2	DR2_CD8_Mono_Day25..DR2_CD8_NA_Day0	DR2_CD8_Mono_Day25	DR2_CD8_NA_Day0	10	-1.69668	-2.07279	0.0563668	-2.70698	-1.69668	-3.08836	-0.0684851	-2.07279	0.151213	10	7	10	5	6	8	-0.276771	-0.133399	-0.556849	-1.21447	-1.34319	-0.455235	0	-0.0657933
OGFOD2	DR2_CD8_Mono_Day4..DR2_CD8_NA_Day0	DR2_CD8_Mono_Day4	DR2_CD8_NA_Day0	10	-1.1968	-1.42986	0.0563668	-1.25226	-1.1968	-1.53624	-0.0684851	-1.42986	0.151213	10	9	10	5	7	8	-0.0943695	-0.145983	-0.556849	-3.59632	-4.65276	-0.455235	0	-1.71909
OGG1	DR1_CD4_Mixed_Day14..DR1_CD4_NA_Day0	DR1_CD4_Mixed_Day14	DR1_CD4_NA_Day0	15	-0.504951	-0.183628	0.14129	-0.917043	-0.504951	-1.1667	0.14129	-0.183628	0.580776	15	11	15	5	5	15	-0.525428	-0.643753	-2.6069	-1.74125	-1.13343	-0.0654499	-0.01625	-0.24928
OGG1	DR1_CD4_Mixed_Day4..DR1_CD4_NA_Day0	DR1_CD4_Mixed_Day4	DR1_CD4_NA_Day0	15	0.0542304	-0.019242	0.14129	-0.0465392	0.222942	-0.0967021	0.14129	-0.019242	0.580776	8	14	15	5	10	15	-0.497114	-1.00066	-2.6069	-0.92924	-0.430572	-0.0654499	-0.0124799	0
OGG1	DR1_CD4_Mono_Day11..DR1_CD4_NA_Day0	DR1_CD4_Mono_Day11	DR1_CD4_NA_Day0	15	0.22003	0.523101	0.14129	0.0941758	0.456218	-0.158612	0.14129	0.855353	0.580776	13	11	9	5	5	15	-1.65917	-2.16908	-2.6069	-0.09998	-0.0521373	-0.0654499	-0.200563	0
OGG1	DR1_CD4_Mono_Day18..DR1_CD4_NA_Day0	DR1_CD4_Mono_Day18	DR1_CD4_NA_Day0	15	-0.0396269	0.169649	0.14129	-0.617874	-0.0162689	-0.30796	0.14129	0.239224	0.580776	14	9	14	5	11	15	-0.65532	-1.25975	-2.6069	-0.44207	-0.480262	-0.0654499	-0.0328149	0
OGG1	DR1_CD4_Mono_Day4..DR1_CD4_NA_Day0	DR1_CD4_Mono_Day4	DR1_CD4_NA_Day0	15	0.13092	0.449431	0.14129	0.116122	0.38288	0.449431	0.14129	0.598666	0.580776	9	14	9	5	15	15	-0.965884	-2.753	-2.6069	-0.495039	-0.197326	-0.0654499	-0.0761203	0
OGG1	DR1_CD8_Mixed_Day11..DR1_CD8_NA_Day0	DR1_CD8_Mixed_Day11	DR1_CD8_NA_Day0	15	-0.345142	-0.406026	0.249425	-0.794431	1.36819	-0.573918	0.238849	1.67789	0.514558	4	9	4	6	9	14	-0.672743	-2.13963	-2.71648	-0.922069	-0.928895	-0.0853247	-0.0349895	0
OGG1	DR1_CD8_Mixed_Day18..DR1_CD8_NA_Day0	DR1_CD8_Mixed_Day18	DR1_CD8_NA_Day0	15	-1.48366	-1.53649	0.249425	-2.11033	-1.48366	-1.88424	0.238849	-1.53649	0.514558	15	8	15	6	8	14	-0.804374	-0.965232	-2.71648	-1.75664	-1.75037	-0.0853247	-0.0532247	-0.25816
OGG1	DR1_CD8_Mixed_Day21..DR1_CD8_NA_Day0	DR1_CD8_Mixed_Day21	DR1_CD8_NA_Day0	15	-0.146937	0.306508	0.249425	-2.16383	1.13042	-2.70824	0.238849	1.77886	0.514558	5	6	4	6	4	14	-0.496805	-0.852894	-2.71648	-1.14125	-0.873792	-0.0853247	-0.0124723	-0.00464976
OGG1	DR1_CD8_Mixed_Day4..DR1_CD8_NA_Day0	DR1_CD8_Mixed_Day4	DR1_CD8_NA_Day0	15	-0.289558	-0.0239832	0.249425	-0.485379	-0.289558	-0.0239832	0.238849	-0.0239832	0.514558	15	8	15	6	15	14	-0.637031	-1.39271	-2.71648	-1.2358	-0.610212	-0.0853247	-0.0304974	-0.0301091
OGG1	DR1_CD8_Mono_Day11..DR1_CD8_NA_Day0	DR1_CD8_Mono_Day11	DR1_CD8_NA_Day0	15	-0.354966	-0.173849	0.249425	-2.17366	-0.354966	-1.88772	0.238849	-0.173849	0.514558	15	6	15	6	5	14	-0.51634	-0.511044	-2.71648	-1.29578	-0.980597	-0.0853247	-0.0151136	-0.0479531
OGG1	DR1_CD8_Mono_Day18..DR1_CD8_NA_Day0	DR1_CD8_Mono_Day18	DR1_CD8_NA_Day0	15	-0.324557	0.100807	0.249425	-0.614706	-0.324557	-0.404787	0.238849	0.100807	0.514558	15	10	15	6	10	14	-0.523371	-0.627126	-2.71648	-1.00023	-0.458095	-0.0853247	-0.0159637	0
OGG1	DR1_CD8_Mono_Day25..DR1_CD8_NA_Day0	DR1_CD8_Mono_Day25	DR1_CD8_NA_Day0	15	-1.44906	-1.40479	0.249425	-3.44703	-1.44906	-3.19981	0.238849	-1.40479	0.514558	15	7	15	6	7	14	-0.26584	-0.527377	-2.71648	-1.69087	-1.26324	-0.0853247	0	-0.22157
OGG1	DR1_CD8_Mono_Day4..DR1_CD8_NA_Day0	DR1_CD8_Mono_Day4	DR1_CD8_NA_Day0	15	0.211987	0.299725	0.249425	0.211987	0.375638	0.299725	0.238849	0.834576	0.514558	8	15	5	6	15	14	-0.795175	-1.04167	-2.71648	-1.30389	-0.520233	-0.0853247	-0.0520163	-0.0506251
OGG1	DR2_CD4_Mixed_Day14..DR2_CD4_NA_Day0	DR2_CD4_Mixed_Day14	DR2_CD4_NA_Day0	15	0.542645	0.829863	0.214385	-0.470877	0.988093	-0.297795	0.20731	1.1762	0.247138	7	4	8	11	5	14	-2.72754	-4.71879	-2.52008	-0.106143	-0.0587526	-0.183726	-0.412379	0
OGG1	DR2_CD4_Mixed_Day4..DR2_CD4_NA_Day0	DR2_CD4_Mixed_Day4	DR2_CD4_NA_Day0	15	-0.0621389	0.20562	0.214385	-0.0838605	-0.0621389	0.108245	0.20731	0.216494	0.247138	15	13	12	11	12	14	-1.08989	-1.85009	-2.52008	-0.583583	-0.317722	-0.183726	-0.0965147	0
OGG1	DR2_CD4_Mono_Day11..DR2_CD4_NA_Day0	DR2_CD4_Mono_Day11	DR2_CD4_NA_Day0	15	0.061232	0.436073	0.214385	-0.0478445	0.595236	0.436073	0.20731	0.678089	0.247138	7	13	11	11	15	14	-1.7237	-2.1173	-2.52008	-0.294872	-0.169281	-0.183726	-0.214551	0
OGG1	DR2_CD4_Mono_Day18..DR2_CD4_NA_Day0	DR2_CD4_Mono_Day18	DR2_CD4_NA_Day0	15	-0.169728	0.18271	0.214385	-0.86051	1.72159	-0.490598	0.20731	1.65409	0.247138	4	8	4	11	10	14	-0.83369	-1.40981	-2.52008	-0.454497	-0.411452	-0.183726	-0.0571307	0
OGG1	DR2_CD4_Mono_Day25..DR2_CD4_NA_Day0	DR2_CD4_Mono_Day25	DR2_CD4_NA_Day0	15	0.135262	0.203901	0.214385	-0.243359	0.147285	0.127689	0.20731	0.312781	0.247138	14	10	14	11	14	14	-1.07559	-1.4791	-2.52008	-0.429547	-0.285187	-0.183726	-0.0943233	0
OGG1	DR2_CD4_Mono_Day4..DR2_CD4_NA_Day0	DR2_CD4_Mono_Day4	DR2_CD4_NA_Day0	15	0.233299	0.401441	0.214385	0.0388195	0.3041	0.401441	0.20731	0.56258	0.247138	8	12	8	11	15	14	-1.29195	-2.38788	-2.52008	-0.242907	-0.206599	-0.183726	-0.131391	0
OGG1	DR2_CD8_Mixed_Day11..DR2_CD8_NA_Day0	DR2_CD8_Mixed_Day11	DR2_CD8_NA_Day0	15	-0.110361	-0.261401	0.187288	-1.77493	-0.110361	-1.96626	0.187288	-0.261401	0.196484	15	6	15	12	4	15	-0.448685	-0.617565	-1.6675	-0.950378	-0.965209	-0.156377	-0.00596088	0
OGG1	DR2_CD8_Mixed_Day18..DR2_CD8_NA_Day0	DR2_CD8_Mixed_Day18	DR2_CD8_NA_Day0	15	-0.0188703	-0.0815638	0.187288	-0.0499015	0.0141627	-0.195707	0.187288	-0.00221299	0.196484	14	13	14	12	13	15	-1.49819	-1.76209	-1.6675	-1.12936	-0.803419	-0.156377	-0.169163	-0.0016318
OGG1	DR2_CD8_Mixed_Day21..DR2_CD8_NA_Day0	DR2_CD8_Mixed_Day21	DR2_CD8_NA_Day0	15	-0.209069	-0.161218	0.187288	-0.446283	-0.209069	-0.634747	0.187288	-0.161218	0.196484	15	13	15	12	12	15	-0.887511	-1.15266	-1.6675	-1.2853	-0.851084	-0.156377	-0.0646842	-0.0446678
OGG1	DR2_CD8_Mixed_Day4..DR2_CD8_NA_Day0	DR2_CD8_Mixed_Day4	DR2_CD8_NA_Day0	15	-0.216539	-0.0760803	0.187288	-0.293129	-0.216539	-0.0760803	0.187288	-0.0467214	0.196484	15	12	14	12	15	15	-0.21671	-0.458742	-1.6675	-2.15263	-0.983443	-0.156377	0	-0.510066
OGG1	DR2_CD8_Mono_Day11..DR2_CD8_NA_Day0	DR2_CD8_Mono_Day11	DR2_CD8_NA_Day0	15	0.186053	0.215995	0.187288	-0.092673	0.54461	0.215995	0.187288	0.257724	0.196484	8	14	14	12	15	15	-0.576557	-0.768426	-1.6675	-0.596443	-0.917338	-0.156377	-0.0225229	0
OGG1	DR2_CD8_Mono_Day18..DR2_CD8_NA_Day0	DR2_CD8_Mono_Day18	DR2_CD8_NA_Day0	15	-0.10048	-0.0152938	0.187288	-1.13263	1.23777	-0.0152938	0.187288	0.384701	0.196484	5	7	12	12	15	15	-0.649769	-0.706322	-1.6675	-0.46177	-0.384162	-0.156377	-0.0322265	0
OGG1	DR2_CD8_Mono_Day25..DR2_CD8_NA_Day0	DR2_CD8_Mono_Day25	DR2_CD8_NA_Day0	15	0.141862	0.132253	0.187288	-1.98566	2.592	-1.83297	0.187288	2.05501	0.196484	4	7	5	12	6	15	-1.16341	-0.966155	-1.6675	-0.538259	-0.348443	-0.156377	-0.109098	0
OGG1	DR2_CD8_Mono_Day4..DR2_CD8_NA_Day0	DR2_CD8_Mono_Day4	DR2_CD8_NA_Day0	15	-0.0775615	0.0528195	0.187288	-0.407808	-0.0775615	0.0528195	0.187288	0.0528195	0.196484	15	10	15	12	15	15	-0.695113	-0.965811	-1.6675	-0.957315	-0.570298	-0.156377	-0.0377152	0
OGN	DR1_CD4_Mixed_Day14..DR1_CD4_NA_Day0	DR1_CD4_Mixed_Day14	DR1_CD4_NA_Day0	10	0.174161	0.235609	0.108696	0.174161	0.406363	-0.217276	0.108696	0.414851	0.223903	6	10	6	7	7	10	-0.740711	-0.916539	-1.16163	-0.573603	-0.291686	-0.77071	-0.0612351	0
OGN	DR1_CD4_Mixed_Day4..DR1_CD4_NA_Day0	DR1_CD4_Mixed_Day4	DR1_CD4_NA_Day0	10	0.00516652	0.10263	0.108696	0.00516652	0.110496	0.10263	0.108696	0.166653	0.223903	8	10	9	7	10	10	-0.613048	-0.687699	-1.16163	-1.38362	-1.09099	-0.77071	-0.0427404	-0.136174
OGN	DR1_CD4_Mono_Day11..DR1_CD4_NA_Day0	DR1_CD4_Mono_Day11	DR1_CD4_NA_Day0	10	0.316455	0.446953	0.108696	0.316455	0.379272	-0.360379	0.108696	0.586999	0.223903	7	10	6	7	4	10	-1.10706	-1.36608	-1.16163	-0.385492	-0.190165	-0.77071	-0.12202	0
OGN	DR1_CD4_Mono_Day18..DR1_CD4_NA_Day0	DR1_CD4_Mono_Day18	DR1_CD4_NA_Day0	10	1.23189	1.40818	0.108696	1.23189	1.31037	1.40818	0.108696	1.69097	0.223903	9	10	6	7	10	10	-3.03297	-3.60703	-1.16163	-0.0666946	-0.0430263	-0.77071	-0.504674	0
OGN	DR1_CD4_Mono_Day4..DR1_CD4_NA_Day0	DR1_CD4_Mono_Day4	DR1_CD4_NA_Day0	10	-0.368105	-0.428278	0.108696	-0.489836	-0.368105	-0.755915	0.108696	-0.428278	0.223903	10	7	10	7	5	10	-0.242206	-0.371616	-1.16163	-2.10803	-1.582	-0.77071	0	-0.569525
OGN	DR1_CD8_Mixed_Day11..DR1_CD8_NA_Day0	DR1_CD8_Mixed_Day11	DR1_CD8_NA_Day0	10	0.351197	0.215723	-0.00853954	-0.854388	1.24427	0.215723	-0.216558	0.427722	0.323044	5	4	8	4	10	5	-1.18808	-1.15342	-0.656458	-0.159688	-0.27961	-0.462606	-0.136525	0
OGN	DR1_CD8_Mixed_Day18..DR1_CD8_NA_Day0	DR1_CD8_Mixed_Day18	DR1_CD8_NA_Day0	10	0.352217	0.556389	-0.00853954	0.145147	0.990987	0.556389	-0.216558	0.874999	0.323044	5	9	6	4	10	5	-0.660142	-0.872175	-0.656458	-0.29811	-0.657848	-0.462606	-0.0498298	0
OGN	DR1_CD8_Mixed_Day21..DR1_CD8_NA_Day0	DR1_CD8_Mixed_Day21	DR1_CD8_NA_Day0	10	0.163048	0.00219801	-0.00853954	-0.325233	0.163048	-0.11299	-0.216558	0.106824	0.323044	10	7	9	4	7	5	-0.89754	-1.3952	-0.656458	-0.292748	-0.352754	-0.462606	-0.0855531	0
OGN	DR1_CD8_Mixed_Day4..DR1_CD8_NA_Day0	DR1_CD8_Mixed_Day4	DR1_CD8_NA_Day0	10	-0.0760821	-0.0707769	-0.00853954	-0.751596	-0.0760821	-0.691454	-0.216558	-0.0707769	0.323044	10	4	10	4	4	5	-0.446016	-0.440559	-0.656458	-0.79485	-0.832423	-0.462606	-0.0192517	0
OGN	DR1_CD8_Mono_Day11..DR1_CD8_NA_Day0	DR1_CD8_Mono_Day11	DR1_CD8_NA_Day0	10	-0.049857	0.0596726	-0.00853954	-0.493577	0.311491	0.0596726	-0.216558	0.652319	0.323044	7	6	7	4	10	5	-0.510086	-0.697783	-0.656458	-0.399452	-0.503355	-0.462606	-0.0280331	0
OGN	DR1_CD8_Mono_Day18..DR1_CD8_NA_Day0	DR1_CD8_Mono_Day18	DR1_CD8_NA_Day0	10	0.429985	0.278956	-0.00853954	0.429985	1.51068	0.278956	-0.216558	0.278956	0.323044	5	10	10	4	10	5	-1.08689	-0.934374	-0.656458	-0.201075	-0.244671	-0.462606	-0.118592	0
OGN	DR1_CD8_Mono_Day25..DR1_CD8_NA_Day0	DR1_CD8_Mono_Day25	DR1_CD8_NA_Day0	10	-0.199647	-0.281106	-0.00853954	-0.199647	0.0371707	-0.281106	-0.216558	-0.189423	0.323044	9	10	9	4	10	5	-1.11977	-1.07001	-0.656458	-1.12191	-0.94835	-0.462606	-0.12407	-0.034898
OGN	DR1_CD8_Mono_Day4..DR1_CD8_NA_Day0	DR1_CD8_Mono_Day4	DR1_CD8_NA_Day0	10	0.380228	0.130178	-0.00853954	0.373941	0.426702	0.130178	-0.216558	0.157382	0.323044	8	9	9	4	10	5	-1.69226	-1.54369	-0.656458	-0.46567	-0.614294	-0.462606	-0.233981	0
OGN	DR2_CD4_Mixed_Day14..DR2_CD4_NA_Day0	DR2_CD4_Mixed_Day14	DR2_CD4_NA_Day0	10	0.451804	0.396119	0.0329474	0.405784	0.56909	0.396119	0.00614767	0.491821	0.0329474	6	9	8	10	10	9	-1.6028	-1.7091	-0.920195	-0.209492	-0.190905	-0.484407	-0.216458	0
OGN	DR2_CD4_Mixed_Day4..DR2_CD4_NA_Day0	DR2_CD4_Mixed_Day4	DR2_CD4_NA_Day0	10	0.122224	0.0840013	0.0329474	0.122224	0.122224	0.0258001	0.00614767	0.0840013	0.0329474	10	10	10	10	6	9	-2.28629	-2.69555	-0.920195	-0.333487	-0.195277	-0.484407	-0.351384	0
OGN	DR2_CD4_Mono_Day11..DR2_CD4_NA_Day0	DR2_CD4_Mono_Day11	DR2_CD4_NA_Day0	10	0.143082	0.231345	0.0329474	0.143082	0.143082	-0.613316	0.00614767	0.900908	0.0329474	10	10	4	10	4	9	-0.978941	-1.03967	-0.920195	-0.289635	-0.301849	-0.484407	-0.0994424	0
OGN	DR2_CD4_Mono_Day18..DR2_CD4_NA_Day0	DR2_CD4_Mono_Day18	DR2_CD4_NA_Day0	10	-0.267672	-0.264385	0.0329474	-0.894956	0.257332	-0.894514	0.00614767	2.01299	0.0329474	9	5	4	10	5	9	-0.503363	-0.547336	-0.920195	-1.04597	-1.00196	-0.484407	-0.0272126	-0.0132092
OGN	DR2_CD4_Mono_Day25..DR2_CD4_NA_Day0	DR2_CD4_Mono_Day25	DR2_CD4_NA_Day0	10	0.108897	0.246165	0.0329474	-0.447786	0.516252	-0.28511	0.00614767	0.497265	0.0329474	6	8	6	10	8	9	-0.46638	-0.593796	-0.920195	-0.445154	-0.513316	-0.484407	-0.0219735	0
OGN	DR2_CD4_Mono_Day4..DR2_CD4_NA_Day0	DR2_CD4_Mono_Day4	DR2_CD4_NA_Day0	10	0.123355	0.0817054	0.0329474	0.123355	0.123355	-0.00924303	0.00614767	0.118958	0.0329474	10	10	9	10	7	9	-0.813219	-1.15748	-0.920195	-0.286433	-0.299349	-0.484407	-0.0718071	0
OGN	DR2_CD8_Mixed_Day11..DR2_CD8_NA_Day0	DR2_CD8_Mixed_Day11	DR2_CD8_NA_Day0	10	0.219251	0.652051	0.233042	-0.316311	0.462416	-0.71775	0.233042	1.12499	0.295583	8	5	5	7	4	10	-0.765421	-1.74792	-2.11197	-0.146628	-0.259168	-0.156186	-0.0647813	0
OGN	DR2_CD8_Mixed_Day18..DR2_CD8_NA_Day0	DR2_CD8_Mixed_Day18	DR2_CD8_NA_Day0	10	0.30749	0.599166	0.233042	-0.0841153	0.543299	0.599166	0.233042	1.30528	0.295583	9	8	5	7	10	10	-1.39689	-1.31625	-2.11197	-0.178955	-0.0965475	-0.156186	-0.175368	0
OGN	DR2_CD8_Mixed_Day21..DR2_CD8_NA_Day0	DR2_CD8_Mixed_Day21	DR2_CD8_NA_Day0	10	0.339392	0.384823	0.233042	0.0166284	0.339392	0.254267	0.233042	0.384823	0.295583	10	8	10	7	8	10	-0.898031	-1.13106	-2.11197	-0.351291	-0.257927	-0.156186	-0.0856433	0
OGN	DR2_CD8_Mixed_Day4..DR2_CD8_NA_Day0	DR2_CD8_Mixed_Day4	DR2_CD8_NA_Day0	10	0.0396694	0.330426	0.233042	-0.0123561	0.0396694	0.330426	0.233042	0.335452	0.295583	10	7	9	7	10	10	-2.0558	-2.08013	-2.11197	-0.445262	-0.169943	-0.156186	-0.303383	0
OGN	DR2_CD8_Mono_Day11..DR2_CD8_NA_Day0	DR2_CD8_Mono_Day11	DR2_CD8_NA_Day0	10	0.342802	0.594866	0.233042	0.0301632	0.342802	0.594866	0.233042	0.594866	0.295583	10	8	10	7	10	10	-1.61367	-2.06372	-2.11197	-0.187793	-0.231167	-0.156186	-0.218789	0
OGN	DR2_CD8_Mono_Day18..DR2_CD8_NA_Day0	DR2_CD8_Mono_Day18	DR2_CD8_NA_Day0	10	0.135892	0.368934	0.233042	-0.278727	0.135892	0.211669	0.233042	0.368934	0.295583	10	8	10	7	9	10	-1.35615	-1.21146	-2.11197	-0.532416	-0.451471	-0.156186	-0.16681	0
OGN	DR2_CD8_Mono_Day25..DR2_CD8_NA_Day0	DR2_CD8_Mono_Day25	DR2_CD8_NA_Day0	10	-0.579791	-0.460548	0.233042	-1.09628	-0.579791	-0.688582	0.233042	-0.460548	0.295583	10	7	10	7	8	10	-1.46393	-1.70963	-2.11197	-0.55494	-0.677189	-0.156186	-0.187328	0
OGN	DR2_CD8_Mono_Day4..DR2_CD8_NA_Day0	DR2_CD8_Mono_Day4	DR2_CD8_NA_Day0	10	0.0723863	0.225294	0.233042	-0.741789	0.0723863	0.225294	0.233042	0.225294	0.295583	10	4	10	7	10	10	-0.53879	-1.20961	-2.11197	-0.39576	-0.405402	-0.156186	-0.0323603	0
OLFM4	DR1_CD4_Mixed_Day14..DR1_CD4_NA_Day0	DR1_CD4_Mixed_Day14	DR1_CD4_NA_Day0	10	-0.0386584	-0.0134327	0.0309721	-0.101954	-0.0386584	-0.0870383	0.00635239	-0.0134327	0.0555917	10	8	10	9	9	9	-0.975939	-1.02591	-0.78452	-0.581713	-0.455033	-0.626975	-0.0990153	0
OLFM4	DR1_CD4_Mixed_Day4..DR1_CD4_NA_Day0	DR1_CD4_Mixed_Day4	DR1_CD4_NA_Day0	10	-0.217526	-0.160578	0.0309721	-0.250771	-0.217526	-0.160578	0.00635239	-0.160578	0.0555917	10	7	10	9	10	9	-0.764353	-0.674615	-0.78452	-1.21298	-1.24574	-0.626975	-0.0647226	-0.0651943
OLFM4	DR1_CD4_Mono_Day11..DR1_CD4_NA_Day0	DR1_CD4_Mono_Day11	DR1_CD4_NA_Day0	10	0.0970412	0.0466388	0.0309721	0.0970412	0.212864	-0.0570478	0.00635239	0.0466388	0.0555917	8	10	10	9	7	9	-1.29489	-1.22574	-0.78452	-0.56313	-0.539357	-0.626975	-0.156054	0
OLFM4	DR1_CD4_Mono_Day18..DR1_CD4_NA_Day0	DR1_CD4_Mono_Day18	DR1_CD4_NA_Day0	10	0.218246	0.301288	0.0309721	0.218246	0.218246	0.301288	0.00635239	0.446607	0.0555917	10	10	8	9	10	9	-1.57293	-1.59502	-0.78452	-0.603492	-0.767689	-0.626975	-0.210255	0
OLFM4	DR1_CD4_Mono_Day4..DR1_CD4_NA_Day0	DR1_CD4_Mono_Day4	DR1_CD4_NA_Day0	10	-0.133013	-0.089148	0.0309721	-0.356484	0.343739	-0.35377	0.00635239	-0.0419616	0.0555917	4	5	9	9	6	9	-0.64789	-0.488289	-0.78452	-0.624592	-0.513745	-0.626975	-0.0479121	0
OLFM4	DR1_CD8_Mixed_Day11..DR1_CD8_NA_Day0	DR1_CD8_Mixed_Day11	DR1_CD8_NA_Day0	10	0.352717	0.380952	0.0749843	0.179038	0.420489	0.380952	0.0749843	0.427701	0.119682	8	8	8	9	10	10	-1.21114	-1.22772	-0.924094	-0.326679	-0.356122	-0.87655	-0.141192	0
OLFM4	DR1_CD8_Mixed_Day18..DR1_CD8_NA_Day0	DR1_CD8_Mixed_Day18	DR1_CD8_NA_Day0	10	0.357536	0.320049	0.0749843	0.260944	0.553592	0.320049	0.0749843	0.536237	0.119682	8	9	8	9	10	10	-1.05215	-1.19942	-0.924094	-0.525661	-0.669018	-0.87655	-0.112399	0
OLFM4	DR1_CD8_Mixed_Day21..DR1_CD8_NA_Day0	DR1_CD8_Mixed_Day21	DR1_CD8_NA_Day0	10	0.458396	0.418751	0.0749843	-0.431489	0.458396	0.418751	0.0749843	0.418751	0.119682	10	7	10	9	10	10	-1.01807	-1.29875	-0.924094	-0.209423	-0.308752	-0.87655	-0.106585	0
OLFM4	DR1_CD8_Mixed_Day4..DR1_CD8_NA_Day0	DR1_CD8_Mixed_Day4	DR1_CD8_NA_Day0	10	-0.0470354	-0.0643903	0.0749843	-0.623509	-0.0470354	-0.0643903	0.0749843	-0.0643903	0.119682	10	4	10	9	10	10	-0.416308	-0.790235	-0.924094	-0.644367	-0.772619	-0.87655	-0.0153088	0
OLFM4	DR1_CD8_Mono_Day11..DR1_CD8_NA_Day0	DR1_CD8_Mono_Day11	DR1_CD8_NA_Day0	10	0.0597094	0.087052	0.0749843	-0.218527	0.371457	-0.0418013	0.0749843	0.333969	0.119682	8	8	8	9	9	10	-0.862206	-1.03058	-0.924094	-0.499187	-0.479585	-0.87655	-0.0797459	0
OLFM4	DR1_CD8_Mono_Day18..DR1_CD8_NA_Day0	DR1_CD8_Mono_Day18	DR1_CD8_NA_Day0	10	0.418557	0.493541	0.0749843	0.327942	0.509172	0.358229	0.0749843	0.628853	0.119682	9	9	9	9	9	10	-1.11953	-1.29875	-0.924094	-0.359238	-0.339274	-0.87655	-0.124042	0
OLFM4	DR1_CD8_Mono_Day25..DR1_CD8_NA_Day0	DR1_CD8_Mono_Day25	DR1_CD8_NA_Day0	10	0.180862	0.337343	0.0749843	-1.43756	1.25212	-0.380393	0.0749843	1.45732	0.119682	5	5	5	9	9	10	-0.838175	-0.930044	-0.924094	-0.30435	-0.454978	-0.87655	-0.0759591	0
OLFM4	DR1_CD8_Mono_Day4..DR1_CD8_NA_Day0	DR1_CD8_Mono_Day4	DR1_CD8_NA_Day0	10	-0.22309	-0.147278	0.0749843	-0.22309	-0.069009	-0.393015	0.0749843	-0.0370652	0.119682	9	10	9	9	8	10	-0.500005	-0.452566	-0.924094	-0.843192	-1.06097	-0.87655	-0.0267103	0
OLFM4	DR2_CD4_Mixed_Day14..DR2_CD4_NA_Day0	DR2_CD4_Mixed_Day14	DR2_CD4_NA_Day0	10	-0.0302408	0.103336	0.0032406	-0.117117	-0.0302408	-0.217352	-0.166059	0.769238	0.0032406	10	7	4	10	5	5	-1.01555	-1.27611	-1.2794	-0.555718	-0.234712	-0.393629	-0.106093	0
OLFM4	DR2_CD4_Mixed_Day4..DR2_CD4_NA_Day0	DR2_CD4_Mixed_Day4	DR2_CD4_NA_Day0	10	-0.00705035	0.279243	0.0032406	-0.0821299	-0.00705035	0.279243	-0.166059	0.516411	0.0032406	10	7	6	10	10	5	-1.21022	-1.46217	-1.2794	-0.528515	-0.165998	-0.393629	-0.141094	0
OLFM4	DR2_CD4_Mono_Day11..DR2_CD4_NA_Day0	DR2_CD4_Mono_Day11	DR2_CD4_NA_Day0	10	0.191997	0.311435	0.0032406	0.043839	0.360472	0.311435	-0.166059	0.771949	0.0032406	8	9	4	10	10	5	-1.03217	-1.52338	-1.2794	-0.385535	-0.54075	-0.393629	-0.108867	0
OLFM4	DR2_CD4_Mono_Day18..DR2_CD4_NA_Day0	DR2_CD4_Mono_Day18	DR2_CD4_NA_Day0	10	0.117619	0.267919	0.0032406	0.117619	0.160412	0.267919	-0.166059	0.267919	0.0032406	9	10	10	10	10	5	-1.59205	-1.24139	-1.2794	-0.329318	-0.213646	-0.393629	-0.214578	0
OLFM4	DR2_CD4_Mono_Day25..DR2_CD4_NA_Day0	DR2_CD4_Mono_Day25	DR2_CD4_NA_Day0	10	-0.0274925	-0.108882	0.0032406	-0.528799	-0.0274925	-0.795414	-0.166059	-0.108882	0.0032406	10	8	10	10	6	5	-1.61821	-1.38967	-1.2794	-0.535626	-0.353167	-0.393629	-0.219506	0
OLFM4	DR2_CD4_Mono_Day4..DR2_CD4_NA_Day0	DR2_CD4_Mono_Day4	DR2_CD4_NA_Day0	10	0.172853	0.210343	0.0032406	0.0248643	0.218408	0.210343	-0.166059	0.278272	0.0032406	9	7	9	10	10	5	-1.59751	-2.00103	-1.2794	-0.166899	-0.0731905	-0.393629	-0.215655	0
OLFM4	DR2_CD8_Mixed_Day11..DR2_CD8_NA_Day0	DR2_CD8_Mixed_Day11	DR2_CD8_NA_Day0	10	0.198801	0.423428	0.142306	0.147457	0.250145	0.415067	-0.128319	0.458268	0.265479	9	9	8	6	9	4	-1.26463	-1.38088	-1.09969	-0.78228	-0.391695	-0.220702	-0.150446	0
OLFM4	DR2_CD8_Mixed_Day18..DR2_CD8_NA_Day0	DR2_CD8_Mixed_Day18	DR2_CD8_NA_Day0	10	-0.174932	0.0501165	0.142306	-0.439086	0.0892221	-0.732585	-0.128319	0.0501165	0.265479	9	9	10	6	7	4	-0.934395	-0.567908	-1.09969	-0.730305	-0.468633	-0.220702	-0.0922783	0
OLFM4	DR2_CD8_Mixed_Day21..DR2_CD8_NA_Day0	DR2_CD8_Mixed_Day21	DR2_CD8_NA_Day0	10	-0.0131647	-0.148035	0.142306	-0.34356	0.503143	-0.387056	-0.128319	0.285425	0.265479	8	9	8	6	6	4	-0.741247	-0.859691	-1.09969	-0.392786	-0.334499	-0.220702	-0.0613451	0
OLFM4	DR2_CD8_Mixed_Day4..DR2_CD8_NA_Day0	DR2_CD8_Mixed_Day4	DR2_CD8_NA_Day0	10	0.0448084	0.390168	0.142306	0.0448084	0.0448084	0.390168	-0.128319	0.517412	0.265479	10	10	6	6	10	4	-1.61667	-1.80012	-1.09969	-0.993982	-0.326087	-0.220702	-0.21926	-0.000514482
OLFM4	DR2_CD8_Mono_Day11..DR2_CD8_NA_Day0	DR2_CD8_Mono_Day11	DR2_CD8_NA_Day0	10	0.638894	0.534537	0.142306	0.638894	0.724599	0.534537	-0.128319	0.534537	0.265479	7	10	10	6	10	4	-1.55497	-1.85853	-1.09969	-0.889116	-0.410815	-0.220702	-0.206216	0
OLFM4	DR2_CD8_Mono_Day18..DR2_CD8_NA_Day0	DR2_CD8_Mono_Day18	DR2_CD8_NA_Day0	10	-0.061475	-0.185216	0.142306	-1.07569	-0.061475	-0.707663	-0.128319	1.53056	0.265479	10	6	4	6	6	4	-1.04908	-0.925993	-1.09969	-0.383951	-0.445862	-0.220702	-0.111791	0
OLFM4	DR2_CD8_Mono_Day25..DR2_CD8_NA_Day0	DR2_CD8_Mono_Day25	DR2_CD8_NA_Day0	10	0.188706	0.0959508	0.142306	0.188706	2.20397	0.0959508	-0.128319	2.70047	0.265479	4	10	4	6	10	4	-1.29422	-1.14635	-1.09969	-0.380838	-0.339314	-0.220702	-0.155878	0
OLFM4	DR2_CD8_Mono_Day4..DR2_CD8_NA_Day0	DR2_CD8_Mono_Day4	DR2_CD8_NA_Day0	10	0.249255	0.0917763	0.142306	0.249255	0.249255	-0.046133	-0.128319	0.0917763	0.265479	10	10	10	6	6	4	-1.11554	-2.27278	-1.09969	-0.234609	-0.267305	-0.220702	-0.12344	0
OLFML1	DR1_CD4_Mixed_Day14..DR1_CD4_NA_Day0	DR1_CD4_Mixed_Day14	DR1_CD4_NA_Day0	10	-0.134614	0.0781801	0.171761	-0.424383	-0.134614	-0.333261	-0.186296	0.0781801	0.384921	10	7	10	5	6	4	-0.582731	-0.947191	-1.58013	-0.782542	-0.257968	-0.249744	-0.0381431	0
OLFML1	DR1_CD4_Mixed_Day4..DR1_CD4_NA_Day0	DR1_CD4_Mixed_Day4	DR1_CD4_NA_Day0	10	-0.0476144	0.0357818	0.171761	-0.183687	0.00460767	0.0357818	-0.186296	0.351211	0.384921	7	7	5	5	10	4	-0.312258	-0.671455	-1.58013	-0.698562	-0.894512	-0.249744	0	0
OLFML1	DR1_CD4_Mono_Day11..DR1_CD4_NA_Day0	DR1_CD4_Mono_Day11	DR1_CD4_NA_Day0	10	-0.0744907	0.303469	0.171761	-0.294449	-0.0609046	0.296844	-0.186296	0.554449	0.384921	9	7	7	5	9	4	-0.374853	-1.33985	-1.58013	-0.561657	-0.195151	-0.249744	-0.00909076	0
OLFML1	DR1_CD4_Mono_Day18..DR1_CD4_NA_Day0	DR1_CD4_Mono_Day18	DR1_CD4_NA_Day0	10	-0.145212	0.277277	0.171761	-0.889688	-0.145212	-0.329851	-0.186296	0.606452	0.384921	10	5	8	5	5	4	-0.615982	-0.84334	-1.58013	-0.435265	-0.175519	-0.249744	-0.043187	0
OLFML1	DR1_CD4_Mono_Day4..DR1_CD4_NA_Day0	DR1_CD4_Mono_Day4	DR1_CD4_NA_Day0	10	-0.0867373	0.300278	0.171761	-0.415903	0.780233	-0.281155	-0.186296	0.798117	0.384921	4	5	4	5	5	4	-1.75845	-1.52684	-1.58013	-0.526896	-0.0560414	-0.249744	-0.246308	0
OLFML1	DR1_CD8_Mixed_Day11..DR1_CD8_NA_Day0	DR1_CD8_Mixed_Day11	DR1_CD8_NA_Day0	10	0.127142	0.249353	0.101904	0.127142	0.281999	0.249353	0.101904	0.418919	0.229194	8	10	7	7	10	10	-0.939559	-1.14415	-0.992636	-1.50931	-1.06743	-0.515935	-0.0931422	-0.196281
OLFML1	DR1_CD8_Mixed_Day18..DR1_CD8_NA_Day0	DR1_CD8_Mixed_Day18	DR1_CD8_NA_Day0	10	-0.180678	-0.151617	0.101904	-0.704528	-0.180678	-0.968783	0.101904	-0.151617	0.229194	10	8	10	7	7	10	-1.16759	-0.904997	-0.992636	-0.54723	-0.449358	-0.515935	-0.132883	0
OLFML1	DR1_CD8_Mixed_Day21..DR1_CD8_NA_Day0	DR1_CD8_Mixed_Day21	DR1_CD8_NA_Day0	10	-0.266426	-0.0784413	0.101904	-0.266426	-0.266426	-0.247788	0.101904	0.0191006	0.229194	10	10	8	7	8	10	-1.02911	-0.81558	-0.992636	-1.02009	-0.903024	-0.515935	-0.108363	-0.00654069
OLFML1	DR1_CD8_Mixed_Day4..DR1_CD8_NA_Day0	DR1_CD8_Mixed_Day4	DR1_CD8_NA_Day0	10	-0.229268	-0.226722	0.101904	-0.667862	-0.229268	-0.509398	0.101904	0.508131	0.229194	10	5	4	7	5	10	-0.449707	-0.548169	-0.992636	-0.928859	-0.987561	-0.515935	-0.0197421	0
OLFML1	DR1_CD8_Mono_Day11..DR1_CD8_NA_Day0	DR1_CD8_Mono_Day11	DR1_CD8_NA_Day0	10	-0.0738251	0.182578	0.101904	-0.38677	-0.0738251	-0.00930791	0.101904	0.182578	0.229194	10	9	10	7	9	10	-0.783212	-0.698088	-0.992636	-0.530013	-0.525024	-0.515935	-0.0673122	0
OLFML1	DR1_CD8_Mono_Day18..DR1_CD8_NA_Day0	DR1_CD8_Mono_Day18	DR1_CD8_NA_Day0	10	-0.297463	-0.115195	0.101904	-0.540228	-0.297463	-0.200319	0.101904	-0.115195	0.229194	10	7	10	7	8	10	-1.15549	-0.940075	-0.992636	-0.839883	-0.841057	-0.515935	-0.130567	0
OLFML1	DR1_CD8_Mono_Day25..DR1_CD8_NA_Day0	DR1_CD8_Mono_Day25	DR1_CD8_NA_Day0	10	-1.29928	-0.924651	0.101904	-1.87897	-1.29928	-1.35367	0.101904	-0.454551	0.229194	10	6	8	7	8	10	-0.449707	-0.333953	-0.992636	-0.951042	-0.71805	-0.515935	-0.0197421	0
OLFML1	DR1_CD8_Mono_Day4..DR1_CD8_NA_Day0	DR1_CD8_Mono_Day4	DR1_CD8_NA_Day0	10	-0.702263	-0.657175	0.101904	-0.882027	-0.702263	-0.883888	0.101904	-0.657175	0.229194	10	6	10	7	6	10	-0.394305	-0.435035	-0.992636	-1.79029	-1.5052	-0.515935	-0.0119372	-0.355456
OLFML1	DR2_CD4_Mixed_Day14..DR2_CD4_NA_Day0	DR2_CD4_Mixed_Day14	DR2_CD4_NA_Day0	10	-0.0314009	0.132937	0.297022	-0.171664	0.0166505	-0.0461117	0.297022	0.311985	0.342238	9	8	9	6	9	10	-0.780313	-1.3156	-2.04811	-0.859555	-0.37823	-0.359954	-0.0668505	0
OLFML1	DR2_CD4_Mixed_Day4..DR2_CD4_NA_Day0	DR2_CD4_Mixed_Day4	DR2_CD4_NA_Day0	10	0.192661	0.151832	0.297022	0.192661	0.240633	0.151832	0.297022	0.151832	0.342238	6	10	10	6	10	10	-1.03198	-2.09758	-2.04811	-0.939083	-0.195708	-0.359954	-0.108806	0
OLFML1	DR2_CD4_Mono_Day11..DR2_CD4_NA_Day0	DR2_CD4_Mono_Day11	DR2_CD4_NA_Day0	10	-0.187033	-0.0274694	0.297022	-0.187033	-0.120834	-0.0274694	0.297022	-0.0274694	0.342238	9	10	10	6	10	10	-0.710762	-0.858825	-2.04811	-1.47757	-0.833985	-0.359954	-0.0569924	-0.181157
OLFML1	DR2_CD4_Mono_Day18..DR2_CD4_NA_Day0	DR2_CD4_Mono_Day18	DR2_CD4_NA_Day0	10	-0.0905521	0.0392372	0.297022	-0.0905521	-0.0905521	0.0392372	0.297022	0.0392372	0.342238	10	10	10	6	10	10	-0.612913	-0.508517	-2.04811	-1.39986	-0.679128	-0.359954	-0.0427062	-0.143931
OLFML1	DR2_CD4_Mono_Day25..DR2_CD4_NA_Day0	DR2_CD4_Mono_Day25	DR2_CD4_NA_Day0	10	-0.0229581	0.333242	0.297022	-0.146949	0.318476	0.120042	0.297022	0.561365	0.342238	8	9	8	6	9	10	-0.951756	-1.09776	-2.04811	-0.504048	-0.536421	-0.359954	-0.0952295	0
OLFML1	DR2_CD4_Mono_Day4..DR2_CD4_NA_Day0	DR2_CD4_Mono_Day4	DR2_CD4_NA_Day0	10	0.0206858	0.411767	0.297022	-0.208269	0.510114	0.411767	0.297022	0.635115	0.342238	4	6	6	6	10	10	-1.14181	-2.27673	-2.04811	-0.349524	-0.141647	-0.359954	-0.128317	0
OLFML1	DR2_CD8_Mixed_Day11..DR2_CD8_NA_Day0	DR2_CD8_Mixed_Day11	DR2_CD8_NA_Day0	10	0.75024	0.665775	-0.00394173	0.651317	1.0664	-0.7493	-0.255748	1.07301	0.016928	6	9	6	9	4	4	-1.77475	-1.73858	-0.524618	-0.0945229	-0.232968	-0.496274	-0.248699	0
OLFML1	DR2_CD8_Mixed_Day18..DR2_CD8_NA_Day0	DR2_CD8_Mixed_Day18	DR2_CD8_NA_Day0	10	0.471354	0.38185	-0.00394173	0.471354	1.26836	0.38185	-0.255748	1.38887	0.016928	4	10	4	9	10	4	-1.04857	-1.19218	-0.524618	-0.569882	-0.384473	-0.496274	-0.111618	0
OLFML1	DR2_CD8_Mixed_Day21..DR2_CD8_NA_Day0	DR2_CD8_Mixed_Day21	DR2_CD8_NA_Day0	10	-0.123492	-0.128746	-0.00394173	-0.123492	1.49816	-0.598412	-0.255748	1.60534	0.016928	4	10	4	9	6	4	-0.838336	-0.843489	-0.524618	-0.529302	-0.431795	-0.496274	-0.0759948	0
OLFML1	DR2_CD8_Mixed_Day4..DR2_CD8_NA_Day0	DR2_CD8_Mixed_Day4	DR2_CD8_NA_Day0	10	0.499234	0.404301	-0.00394173	0.499234	0.652788	0.32214	-0.255748	0.471626	0.016928	8	10	9	9	8	4	-3.46109	-2.56589	-0.524618	-0.0393965	-0.0324202	-0.496274	-0.621488	0
OLFML1	DR2_CD8_Mono_Day11..DR2_CD8_NA_Day0	DR2_CD8_Mono_Day11	DR2_CD8_NA_Day0	10	0.496722	0.272968	-0.00394173	0.306143	0.974137	-0.21291	-0.255748	0.43908	0.016928	5	9	8	9	7	4	-1.16047	-0.724213	-0.524618	-0.233598	-0.250566	-0.496274	-0.131392	0
OLFML1	DR2_CD8_Mono_Day18..DR2_CD8_NA_Day0	DR2_CD8_Mono_Day18	DR2_CD8_NA_Day0	10	0.810427	0.806485	-0.00394173	-1.94755	2.22542	-1.72882	-0.255748	2.00162	0.016928	4	4	4	9	4	4	-2.74106	-1.35938	-0.524618	-0.205698	-0.168859	-0.496274	-0.442229	0
OLFML1	DR2_CD8_Mono_Day25..DR2_CD8_NA_Day0	DR2_CD8_Mono_Day25	DR2_CD8_NA_Day0	10	0.864077	0.426933	-0.00394173	-1.01153	4.17609	-0.492857	-0.255748	4.16833	0.016928	4	5	4	9	5	4	-2.50257	-2.40594	-0.524618	-0.0866727	-0.134869	-0.496274	-0.392399	0
OLFML1	DR2_CD8_Mono_Day4..DR2_CD8_NA_Day0	DR2_CD8_Mono_Day4	DR2_CD8_NA_Day0	10	0.316019	0.312077	-0.00394173	-0.64875	1.25721	-0.608449	-0.255748	0.814179	0.016928	4	4	5	9	4	4	-2.92118	-1.06432	-0.524618	-0.175462	-0.396798	-0.496274	-0.480204	0
OLR1	DR1_CD4_Mixed_Day14..DR1_CD4_NA_Day0	DR1_CD4_Mixed_Day14	DR1_CD4_NA_Day0	10	0.220265	0.0236543	0.0639331	0.220265	0.854019	-0.374429	0.0639331	0.0236543	0.0648053	4	10	10	9	5	10	-0.902027	-1.08175	-1.26016	-0.268122	-0.287833	-1.43428	-0.0861928	0
OLR1	DR1_CD4_Mixed_Day4..DR1_CD4_NA_Day0	DR1_CD4_Mixed_Day4	DR1_CD4_NA_Day0	10	-0.00335521	0.0773574	0.0639331	-0.00335521	-0.000194807	0.0773574	0.0639331	0.142827	0.0648053	9	10	6	9	10	10	-0.76244	-0.592534	-1.26016	-1.48225	-0.840767	-1.43428	-0.0645021	-0.183271
OLR1	DR1_CD4_Mono_Day11..DR1_CD4_NA_Day0	DR1_CD4_Mono_Day11	DR1_CD4_NA_Day0	10	-0.0175822	0.0734504	0.0639331	-0.0175822	0.231999	0.0734504	0.0639331	0.225787	0.0648053	6	10	6	9	10	10	-0.414468	-0.427626	-1.26016	-0.984617	-0.927444	-1.43428	-0.015088	0
OLR1	DR1_CD4_Mono_Day18..DR1_CD4_NA_Day0	DR1_CD4_Mono_Day18	DR1_CD4_NA_Day0	10	-0.533216	-0.490102	0.0639331	-0.686664	-0.533216	-0.562612	0.0639331	-0.490102	0.0648053	10	8	10	9	8	10	-0.410596	-0.485597	-1.26016	-1.39391	-1.15787	-1.43428	-0.0145175	-0.140952
OLR1	DR1_CD4_Mono_Day4..DR1_CD4_NA_Day0	DR1_CD4_Mono_Day4	DR1_CD4_NA_Day0	10	0.0296107	-0.008064	0.0639331	0.0296107	0.0296107	-0.163953	0.0639331	-0.008064	0.0648053	10	10	10	9	9	10	-0.403941	-0.643539	-1.26016	-0.792552	-0.891845	-1.43428	-0.0135245	0
OLR1	DR1_CD8_Mixed_Day11..DR1_CD8_NA_Day0	DR1_CD8_Mixed_Day11	DR1_CD8_NA_Day0	10	0.123748	0.197915	0.0428693	0.0258432	0.123748	0.197915	-0.0196334	0.197915	0.0781304	10	9	10	9	10	7	-0.995573	-2.05388	-1.24687	-0.269438	-0.646319	-0.315248	-0.10234	0
OLR1	DR1_CD8_Mixed_Day18..DR1_CD8_NA_Day0	DR1_CD8_Mixed_Day18	DR1_CD8_NA_Day0	10	-0.260068	-0.263103	0.0428693	-0.260068	0.0151322	-0.263103	-0.0196334	0.123372	0.0781304	8	10	8	9	10	7	-0.641884	-0.526758	-1.24687	-0.92629	-0.623508	-0.315248	-0.0470666	0
OLR1	DR1_CD8_Mixed_Day21..DR1_CD8_NA_Day0	DR1_CD8_Mixed_Day21	DR1_CD8_NA_Day0	10	0.353932	0.417199	0.0428693	0.190913	0.458675	0.417199	-0.0196334	0.761946	0.0781304	9	7	8	9	10	7	-1.25721	-1.38079	-1.24687	-0.204612	-0.432313	-0.315248	-0.149147	0
OLR1	DR1_CD8_Mixed_Day4..DR1_CD8_NA_Day0	DR1_CD8_Mixed_Day4	DR1_CD8_NA_Day0	10	-0.0784288	-0.120816	0.0428693	-0.56995	0.600939	-0.251659	-0.0196334	-0.120816	0.0781304	4	5	10	9	7	7	-0.91451	-0.777315	-1.24687	-0.43686	-0.851158	-0.315248	-0.0886629	0
OLR1	DR1_CD8_Mono_Day11..DR1_CD8_NA_Day0	DR1_CD8_Mono_Day11	DR1_CD8_NA_Day0	10	-0.150258	-0.290021	0.0428693	-0.150258	-0.150258	-0.298989	-0.0196334	-0.290021	0.0781304	10	10	10	9	9	7	-0.805758	-0.801672	-1.24687	-1.37795	-1.65718	-0.315248	-0.0707777	-0.133622
OLR1	DR1_CD8_Mono_Day18..DR1_CD8_NA_Day0	DR1_CD8_Mono_Day18	DR1_CD8_NA_Day0	10	0.217508	0.140862	0.0428693	0.217508	0.406581	0.140862	-0.0196334	0.140862	0.0781304	9	10	10	9	10	7	-1.23014	-1.90888	-1.24687	-0.645779	-0.692227	-0.315248	-0.144436	0
OLR1	DR1_CD8_Mono_Day25..DR1_CD8_NA_Day0	DR1_CD8_Mono_Day25	DR1_CD8_NA_Day0	10	0.122303	0.149008	0.0428693	0.116803	0.472127	0.149008	-0.0196334	0.669544	0.0781304	6	9	6	9	10	7	-0.617856	-0.61245	-1.24687	-0.852412	-0.797269	-0.315248	-0.0434484	0
OLR1	DR1_CD8_Mono_Day4..DR1_CD8_NA_Day0	DR1_CD8_Mono_Day4	DR1_CD8_NA_Day0	10	-0.018863	-0.227859	0.0428693	-1.04196	0.598834	-0.491488	-0.0196334	-0.227859	0.0781304	4	4	10	9	6	7	-0.491437	-0.478827	-1.24687	-0.563176	-0.761888	-0.315248	-0.0255724	0
OLR1	DR2_CD4_Mixed_Day14..DR2_CD4_NA_Day0	DR2_CD4_Mixed_Day14	DR2_CD4_NA_Day0	10	0.239128	0.27078	0.150394	0.239128	0.362957	0.166304	0.150394	0.37767	0.160796	8	10	8	7	8	10	-1.65959	-1.07764	-1.56171	-0.480463	-0.139294	-0.348612	-0.227415	0
OLR1	DR2_CD4_Mixed_Day4..DR2_CD4_NA_Day0	DR2_CD4_Mixed_Day4	DR2_CD4_NA_Day0	10	-0.0241531	-0.0806098	0.150394	-0.0490357	0.0207943	-0.364883	0.150394	-0.0806098	0.160796	7	7	10	7	5	10	-0.65332	-0.699183	-1.56171	-0.637475	-0.927084	-0.348612	-0.0487673	0
OLR1	DR2_CD4_Mono_Day11..DR2_CD4_NA_Day0	DR2_CD4_Mono_Day11	DR2_CD4_NA_Day0	10	-0.0356215	-0.00747428	0.150394	-0.0356215	-0.0356215	-0.670916	0.150394	-0.00747428	0.160796	10	10	10	7	4	10	-0.53977	-0.878995	-1.56171	-0.649257	-0.522456	-0.348612	-0.0324636	0
OLR1	DR2_CD4_Mono_Day18..DR2_CD4_NA_Day0	DR2_CD4_Mono_Day18	DR2_CD4_NA_Day0	10	0.152876	-0.0985347	0.150394	0.152876	0.643533	-0.334682	0.150394	-0.0821493	0.160796	5	10	9	7	6	10	-0.868367	-0.993951	-1.56171	-0.377059	-0.476618	-0.348612	-0.080773	0
OLR1	DR2_CD4_Mono_Day25..DR2_CD4_NA_Day0	DR2_CD4_Mono_Day25	DR2_CD4_NA_Day0	10	-0.294531	-0.0966447	0.150394	-0.35365	-0.235413	-0.460258	0.150394	-0.0895923	0.160796	9	9	9	7	8	10	-0.745869	-0.465947	-1.56171	-0.951011	-0.72267	-0.348612	-0.0620049	0
OLR1	DR2_CD4_Mono_Day4..DR2_CD4_NA_Day0	DR2_CD4_Mono_Day4	DR2_CD4_NA_Day0	10	-0.218677	-0.261027	0.150394	-0.39845	-0.218677	-0.334936	0.150394	-0.261027	0.160796	10	6	10	7	6	10	-0.666922	-0.696993	-1.56171	-0.836613	-0.97066	-0.348612	-0.0508838	0
OLR1	DR2_CD8_Mixed_Day11..DR2_CD8_NA_Day0	DR2_CD8_Mixed_Day11	DR2_CD8_NA_Day0	10	0.680267	0.761133	0.0669853	0.680267	0.774006	0.7596	-0.0109711	0.766299	0.198756	8	10	8	6	9	8	-2.08945	-3.14502	-0.603849	-0.229763	-0.233082	-0.262188	-0.310744	0
OLR1	DR2_CD8_Mixed_Day18..DR2_CD8_NA_Day0	DR2_CD8_Mixed_Day18	DR2_CD8_NA_Day0	10	0.976065	0.903432	0.0669853	0.952243	1.00326	0.810444	-0.0109711	0.99642	0.198756	8	9	9	6	9	8	-2.65587	-2.76824	-0.603849	-0.215648	-0.142975	-0.262188	-0.422525	0
OLR1	DR2_CD8_Mixed_Day21..DR2_CD8_NA_Day0	DR2_CD8_Mixed_Day21	DR2_CD8_NA_Day0	10	0.843458	0.781101	0.0669853	0.679066	0.843458	0.750545	-0.0109711	0.811658	0.198756	10	9	9	6	9	8	-2.57512	-2.77975	-0.603849	-0.295528	-0.112996	-0.262188	-0.405295	0
OLR1	DR2_CD8_Mixed_Day4..DR2_CD8_NA_Day0	DR2_CD8_Mixed_Day4	DR2_CD8_NA_Day0	10	0.141795	0.0666475	0.0669853	0.141795	0.206486	-0.0660724	-0.0109711	0.0666475	0.198756	8	10	10	6	8	8	-1.2159	-1.54281	-0.603849	-0.427829	-0.381082	-0.262188	-0.142374	0
OLR1	DR2_CD8_Mono_Day11..DR2_CD8_NA_Day0	DR2_CD8_Mono_Day11	DR2_CD8_NA_Day0	10	0.05357	0.11234	0.0669853	0.05357	0.05357	0.11234	-0.0109711	0.32721	0.198756	10	10	8	6	10	8	-0.995322	-1.07353	-0.603849	-0.615138	-0.608545	-0.262188	-0.102263	0
OLR1	DR2_CD8_Mono_Day18..DR2_CD8_NA_Day0	DR2_CD8_Mono_Day18	DR2_CD8_NA_Day0	10	-0.0503988	0.329304	0.0669853	-0.0503988	0.647947	0.329304	-0.0109711	0.899126	0.198756	7	10	5	6	10	8	-0.536863	-0.675047	-0.603849	-0.984951	-1.00882	-0.262188	-0.0320273	0
OLR1	DR2_CD8_Mono_Day25..DR2_CD8_NA_Day0	DR2_CD8_Mono_Day25	DR2_CD8_NA_Day0	10	0.388622	0.788748	0.0669853	-0.137588	0.935264	0.759504	-0.0109711	0.959009	0.198756	8	9	7	6	9	8	-1.09588	-1.27821	-0.603849	-0.433873	-0.363321	-0.262188	-0.120206	0
OLR1	DR2_CD8_Mono_Day4..DR2_CD8_NA_Day0	DR2_CD8_Mono_Day4	DR2_CD8_NA_Day0	10	0.118193	0.109466	0.0669853	0.118193	0.118193	0.0682239	-0.0109711	0.109466	0.198756	10	10	10	6	9	8	-0.746921	-0.948433	-0.603849	-0.595619	-0.791529	-0.262188	-0.0621767	0
OMD	DR1_CD4_Mixed_Day14..DR1_CD4_NA_Day0	DR1_CD4_Mixed_Day14	DR1_CD4_NA_Day0	10	0.167463	0.113746	-0.0070887	0.065888	0.269038	0.113746	-0.0070887	0.131989	-0.0070887	9	9	9	10	10	10	-1.37897	-1.92685	-1.02127	-0.84953	-0.939166	-1.17133	-0.171854	0
OMD	DR1_CD4_Mixed_Day4..DR1_CD4_NA_Day0	DR1_CD4_Mixed_Day4	DR1_CD4_NA_Day0	10	-0.0705641	-0.0505302	-0.0070887	-0.0769553	-0.0705641	-0.0505302	-0.0070887	-0.0505302	-0.0070887	10	9	10	10	10	10	-1.5096	-1.21718	-1.02127	-1.54021	-1.64137	-1.17133	-0.196489	-0.212111
OMD	DR1_CD4_Mono_Day11..DR1_CD4_NA_Day0	DR1_CD4_Mono_Day11	DR1_CD4_NA_Day0	10	0.271103	0.16223	-0.0070887	0.271103	0.271103	0.16223	-0.0070887	0.16223	-0.0070887	10	10	10	10	10	10	-1.66534	-1.63661	-1.02127	-1.06003	-0.83689	-1.17133	-0.228289	-0.0167681
OMD	DR1_CD4_Mono_Day18..DR1_CD4_NA_Day0	DR1_CD4_Mono_Day18	DR1_CD4_NA_Day0	10	0.2821	0.213002	-0.0070887	0.145148	0.2821	0.213002	-0.0070887	0.213002	-0.0070887	10	9	10	10	10	10	-1.89186	-2.03043	-1.02127	-0.573747	-0.472141	-1.17133	-0.270572	0
OMD	DR1_CD4_Mono_Day4..DR1_CD4_NA_Day0	DR1_CD4_Mono_Day4	DR1_CD4_NA_Day0	10	-0.125301	-0.161264	-0.0070887	-0.125301	-0.125301	-0.214012	-0.0070887	-0.161264	-0.0070887	10	10	10	10	7	10	-0.784169	-1.00169	-1.02127	-1.52347	-1.02446	-1.17133	-0.0674988	-0.20337
OMD	DR1_CD8_Mixed_Day11..DR1_CD8_NA_Day0	DR1_CD8_Mixed_Day11	DR1_CD8_NA_Day0	10	0.3069	0.267586	-0.0556873	0.203788	0.3069	0.12659	-0.0556873	0.267586	-0.0556873	10	9	10	10	9	10	-1.7839	-1.40473	-1.18137	-0.35763	-0.708416	-2.37396	-0.251008	0
OMD	DR1_CD8_Mixed_Day18..DR1_CD8_NA_Day0	DR1_CD8_Mixed_Day18	DR1_CD8_NA_Day0	10	1.0586	1.05246	-0.0556873	1.0586	1.0586	1.05246	-0.0556873	1.1829	-0.0556873	10	10	9	10	10	10	-2.24277	-2.12797	-1.18137	-0.346303	-0.528851	-2.37396	-0.341535	0
OMD	DR1_CD8_Mixed_Day21..DR1_CD8_NA_Day0	DR1_CD8_Mixed_Day21	DR1_CD8_NA_Day0	10	0.48656	0.367303	-0.0556873	0.48656	0.814231	0.367303	-0.0556873	0.644647	-0.0556873	8	10	8	10	10	10	-1.49321	-1.47461	-1.18137	-0.79399	-1.01168	-2.37396	-0.192866	0
OMD	DR1_CD8_Mixed_Day4..DR1_CD8_NA_Day0	DR1_CD8_Mixed_Day4	DR1_CD8_NA_Day0	10	0.0860472	0.0112293	-0.0556873	0.0860472	0.187239	0.0112293	-0.0556873	0.0112293	-0.0556873	9	10	10	10	10	10	-1.25965	-1.17456	-1.18137	-0.452957	-1.14924	-2.37396	-0.149649	0
OMD	DR1_CD8_Mono_Day11..DR1_CD8_NA_Day0	DR1_CD8_Mono_Day11	DR1_CD8_NA_Day0	10	0.562902	0.381631	-0.0556873	0.562902	0.562902	0.381631	-0.0556873	0.381631	-0.0556873	10	10	10	10	10	10	-2.47473	-2.5191	-1.18137	-0.415429	-0.709441	-2.37396	-0.387901	0
OMD	DR1_CD8_Mono_Day18..DR1_CD8_NA_Day0	DR1_CD8_Mono_Day18	DR1_CD8_NA_Day0	10	0.432641	0.329884	-0.0556873	0.432641	0.432641	0.329884	-0.0556873	0.329884	-0.0556873	10	10	10	10	10	10	-1.02464	-0.8874	-1.18137	-0.747079	-0.837294	-2.37396	-0.107587	0
OMD	DR1_CD8_Mono_Day25..DR1_CD8_NA_Day0	DR1_CD8_Mono_Day25	DR1_CD8_NA_Day0	10	1.4125	1.44497	-0.0556873	1.4125	1.4125	1.44497	-0.0556873	1.44497	-0.0556873	10	10	10	10	10	10	-2.6091	-2.35949	-1.18137	-0.53668	-0.70333	-2.37396	-0.414039	0
OMD	DR1_CD8_Mono_Day4..DR1_CD8_NA_Day0	DR1_CD8_Mono_Day4	DR1_CD8_NA_Day0	10	0.109163	0.1167	-0.0556873	0.109163	0.109163	0.1167	-0.0556873	0.1167	-0.0556873	10	10	10	10	10	10	-1.96965	-1.53294	-1.18137	-0.342051	-0.78361	-2.37396	-0.287048	0
OMD	DR2_CD4_Mixed_Day14..DR2_CD4_NA_Day0	DR2_CD4_Mixed_Day14	DR2_CD4_NA_Day0	10	-0.00419251	0.0448712	0.0261383	-0.138207	-0.00419251	-0.0410057	0.0261383	0.0448712	0.0641955	10	9	10	9	8	10	-1.01034	-1.61078	-1.03246	-0.40528	-0.680232	-0.634436	-0.105219	0
OMD	DR2_CD4_Mixed_Day4..DR2_CD4_NA_Day0	DR2_CD4_Mixed_Day4	DR2_CD4_NA_Day0	10	0.266322	0.223725	0.0261383	0.254773	0.266322	0.223725	0.0261383	0.223725	0.0641955	10	9	10	9	10	10	-2.04129	-2.59576	-1.03246	-0.19616	-0.350271	-0.634436	-0.300656	0
OMD	DR2_CD4_Mono_Day11..DR2_CD4_NA_Day0	DR2_CD4_Mono_Day11	DR2_CD4_NA_Day0	10	-0.119916	-0.0925726	0.0261383	-0.119916	-0.119916	-0.319625	0.0261383	-0.0925726	0.0641955	10	10	10	9	6	10	-1.2727	-0.756896	-1.03246	-0.958883	-0.518073	-0.634436	-0.151503	0
OMD	DR2_CD4_Mono_Day18..DR2_CD4_NA_Day0	DR2_CD4_Mono_Day18	DR2_CD4_NA_Day0	10	0.101774	0.02621	0.0261383	0.101774	0.273236	0.0114947	0.0261383	0.176837	0.0641955	6	10	7	9	9	10	-0.550486	-0.833005	-1.03246	-1.41957	-1.19448	-0.634436	-0.0339604	-0.152913
OMD	DR2_CD4_Mono_Day25..DR2_CD4_NA_Day0	DR2_CD4_Mono_Day25	DR2_CD4_NA_Day0	10	-0.338905	-0.251784	0.0261383	-0.651234	-0.338905	-1.69233	0.0261383	-0.251784	0.0641955	10	9	10	9	4	10	-0.723262	-0.689729	-1.03246	-0.77517	-0.746578	-0.634436	-0.0586968	0
OMD	DR2_CD4_Mono_Day4..DR2_CD4_NA_Day0	DR2_CD4_Mono_Day4	DR2_CD4_NA_Day0	10	-0.0594663	0.114529	0.0261383	-0.0694721	0.00272568	0.114529	0.0261383	0.114529	0.0641955	8	8	10	9	10	10	-0.941562	-1.04365	-1.03246	-0.733636	-0.727117	-0.634436	-0.0933676	0
OMD	DR2_CD8_Mixed_Day11..DR2_CD8_NA_Day0	DR2_CD8_Mixed_Day11	DR2_CD8_NA_Day0	10	0.621128	0.485989	-0.0640832	0.621128	0.759275	0.485989	-0.0982682	0.485989	-0.0640832	8	10	10	10	10	8	-2.05237	-2.08648	-1.36553	-0.704035	-0.563054	-1.29142	-0.30271	0
OMD	DR2_CD8_Mixed_Day18..DR2_CD8_NA_Day0	DR2_CD8_Mixed_Day18	DR2_CD8_NA_Day0	10	0.348237	0.168043	-0.0640832	0.348237	0.348237	0.168043	-0.0982682	0.168043	-0.0640832	10	10	10	10	10	8	-1.40961	-1.74332	-1.36553	-0.443434	-0.497528	-1.29142	-0.177541	0
OMD	DR2_CD8_Mixed_Day21..DR2_CD8_NA_Day0	DR2_CD8_Mixed_Day21	DR2_CD8_NA_Day0	10	0.245574	0.0718783	-0.0640832	0.245574	0.245574	0.0718783	-0.0982682	0.0718783	-0.0640832	10	10	10	10	10	8	-1.43437	-1.48834	-1.36553	-0.487459	-0.541429	-1.29142	-0.182089	0
OMD	DR2_CD8_Mixed_Day4..DR2_CD8_NA_Day0	DR2_CD8_Mixed_Day4	DR2_CD8_NA_Day0	10	0.133477	0.163209	-0.0640832	0.133477	0.133477	0.163209	-0.0982682	0.163209	-0.0640832	10	10	10	10	10	8	-2.11055	-2.33024	-1.36553	-0.532011	-0.62666	-1.29142	-0.31485	0
OMD	DR2_CD8_Mono_Day11..DR2_CD8_NA_Day0	DR2_CD8_Mono_Day11	DR2_CD8_NA_Day0	10	0.228326	0.247437	-0.0640832	0.00901737	0.228326	0.178633	-0.0982682	0.316241	-0.0640832	10	9	9	10	9	8	-1.83744	-1.88662	-1.36553	-0.509419	-0.61136	-1.29142	-0.26088	0
OMD	DR2_CD8_Mono_Day18..DR2_CD8_NA_Day0	DR2_CD8_Mono_Day18	DR2_CD8_NA_Day0	10	0.36952	0.280278	-0.0640832	0.36952	0.36952	0.280278	-0.0982682	0.280278	-0.0640832	10	10	10	10	10	8	-2.39229	-2.19549	-1.36553	-0.609388	-0.831404	-1.29142	-0.37213	0
OMD	DR2_CD8_Mono_Day25..DR2_CD8_NA_Day0	DR2_CD8_Mono_Day25	DR2_CD8_NA_Day0	10	0.240643	0.218279	-0.0640832	0.240643	0.240643	0.218279	-0.0982682	0.218279	-0.0640832	10	10	10	10	10	8	-1.91012	-1.92658	-1.36553	-0.565025	-0.624507	-1.29142	-0.274809	0
OMD	DR2_CD8_Mono_Day4..DR2_CD8_NA_Day0	DR2_CD8_Mono_Day4	DR2_CD8_NA_Day0	10	0.259443	0.241317	-0.0640832	0.259443	0.259443	0.241317	-0.0982682	0.241317	-0.0640832	10	10	10	10	10	8	-1.90691	-1.96316	-1.36553	-1.02296	-1.03722	-1.29142	-0.27402	-0.0072631
OMP	DR1_CD4_Mixed_Day14..DR1_CD4_NA_Day0	DR1_CD4_Mixed_Day14	DR1_CD4_NA_Day0	10	-0.0753621	0.313421	0.295063	-0.358172	0.295344	0.207434	0.295063	0.498884	0.354264	7	6	7	6	8	10	-0.455545	-1.19692	-2.12182	-0.423919	-0.14919	-0.302394	-0.0205162	0
OMP	DR1_CD4_Mixed_Day4..DR1_CD4_NA_Day0	DR1_CD4_Mixed_Day4	DR1_CD4_NA_Day0	10	-0.0320204	0.163722	0.295063	-0.0713361	0.00923153	0.0908322	0.295063	0.203724	0.354264	8	9	9	6	8	10	-0.507866	-1.04367	-2.12182	-1.11326	-0.2435	-0.302394	-0.0277649	-0.0323477
OMP	DR1_CD4_Mono_Day11..DR1_CD4_NA_Day0	DR1_CD4_Mono_Day11	DR1_CD4_NA_Day0	10	0.183873	0.183108	0.295063	0.183873	0.375378	0.183108	0.295063	0.537163	0.354264	7	10	7	6	10	10	-0.99514	-1.07751	-2.12182	-0.540448	-0.221837	-0.302394	-0.102244	0
OMP	DR1_CD4_Mono_Day18..DR1_CD4_NA_Day0	DR1_CD4_Mono_Day18	DR1_CD4_NA_Day0	10	0.0576407	-0.0194955	0.295063	0.0576407	0.528251	-0.697536	0.295063	0.418519	0.354264	6	10	7	6	6	10	-0.498382	-0.477625	-2.12182	-0.397369	-0.324906	-0.302394	-0.0264608	0
OMP	DR1_CD4_Mono_Day4..DR1_CD4_NA_Day0	DR1_CD4_Mono_Day4	DR1_CD4_NA_Day0	10	0.0565648	0.0515068	0.295063	0.0164721	0.0565648	0.0515068	0.295063	0.0671217	0.354264	10	9	9	6	10	10	-0.525769	-1.74387	-2.12182	-0.871499	-0.823992	-0.302394	-0.0304855	0
OMP	DR1_CD8_Mixed_Day11..DR1_CD8_NA_Day0	DR1_CD8_Mixed_Day11	DR1_CD8_NA_Day0	10	-1.13366	-1.02106	-0.0351408	-1.3011	-1.07576	-1.53087	-0.437412	-0.898712	0.275457	9	6	9	5	6	4	-0.229864	-0.131876	-0.555309	-2.25702	-1.81281	-0.846972	0	-0.676759
OMP	DR1_CD8_Mixed_Day18..DR1_CD8_NA_Day0	DR1_CD8_Mixed_Day18	DR1_CD8_NA_Day0	10	-0.0482728	0.0669182	-0.0351408	-1.11536	-0.0482728	-1.12251	-0.437412	0.963184	0.275457	10	6	7	5	6	4	-0.500964	-0.707409	-0.555309	-0.321424	-0.301012	-0.846972	-0.0268797	0
OMP	DR1_CD8_Mixed_Day21..DR1_CD8_NA_Day0	DR1_CD8_Mixed_Day21	DR1_CD8_NA_Day0	10	-0.838673	-0.400519	-0.0351408	-1.1032	-0.522306	-0.887402	-0.437412	0.430328	0.275457	8	6	5	5	9	4	-0.277068	-0.286062	-0.555309	-1.08856	-1.0665	-0.846972	0	-0.0252436
OMP	DR1_CD8_Mixed_Day4..DR1_CD8_NA_Day0	DR1_CD8_Mixed_Day4	DR1_CD8_NA_Day0	10	-0.163859	-0.0768709	-0.0351408	-0.185619	-0.142099	-0.502139	-0.437412	-0.0768709	0.275457	9	9	10	5	6	4	-0.418768	-0.291984	-0.555309	-0.98441	-0.504576	-0.846972	-0.0156292	0
OMP	DR1_CD8_Mono_Day11..DR1_CD8_NA_Day0	DR1_CD8_Mono_Day11	DR1_CD8_NA_Day0	10	0.00433353	0.396038	-0.0351408	-1.78317	1.09669	-1.84715	-0.437412	0.56942	0.275457	4	4	6	5	4	4	-0.59911	-0.933972	-0.555309	-1.06251	-0.688708	-0.846972	-0.040446	-0.0175026
OMP	DR1_CD8_Mono_Day18..DR1_CD8_NA_Day0	DR1_CD8_Mono_Day18	DR1_CD8_NA_Day0	10	-0.67062	-0.758406	-0.0351408	-0.736995	-0.470065	-1.24987	-0.437412	-0.187094	0.275457	7	8	8	5	5	4	-0.202975	-0.207382	-0.555309	-1.69972	-1.07019	-0.846972	0	-0.301403
OMP	DR1_CD8_Mono_Day25..DR1_CD8_NA_Day0	DR1_CD8_Mono_Day25	DR1_CD8_NA_Day0	10	-1.44542	-0.795625	-0.0351408	-3.68134	-1.44542	-4.06651	-0.437412	-0.795625	0.275457	10	4	10	5	4	4	-0.459318	-0.321424	-0.555309	-1.27027	-1.82351	-0.846972	-0.0210693	-0.0869632
OMP	DR1_CD8_Mono_Day4..DR1_CD8_NA_Day0	DR1_CD8_Mono_Day4	DR1_CD8_NA_Day0	10	0.210422	0.22067	-0.0351408	0.210422	0.354321	0.170685	-0.437412	0.22067	0.275457	8	10	10	5	9	4	-1.34549	-1.54718	-0.555309	-0.215955	-0.302541	-0.846972	-0.165239	0
OMP	DR2_CD4_Mixed_Day14..DR2_CD4_NA_Day0	DR2_CD4_Mixed_Day14	DR2_CD4_NA_Day0	10	0.0806669	0.021046	-0.0142001	0.021745	0.232314	-0.0214556	-0.0430707	0.021046	0.00686615	7	8	10	9	8	8	-0.747642	-1.11124	-0.730173	-0.593877	-0.616728	-0.559932	-0.0622626	0
OMP	DR2_CD4_Mixed_Day4..DR2_CD4_NA_Day0	DR2_CD4_Mixed_Day4	DR2_CD4_NA_Day0	10	-0.0842686	0.0764556	-0.0142001	-0.224731	0.0414543	0.0764556	-0.0430707	0.0851191	0.00686615	8	6	9	9	10	8	-0.392345	-1.00391	-0.730173	-0.586198	-1.23785	-0.559932	-0.0116319	0
OMP	DR2_CD4_Mono_Day11..DR2_CD4_NA_Day0	DR2_CD4_Mono_Day11	DR2_CD4_NA_Day0	10	-0.232887	-0.164536	-0.0142001	-0.276213	-0.154509	-0.458919	-0.0430707	-0.164536	0.00686615	8	7	10	9	7	8	-0.434808	-0.394233	-0.730173	-1.00398	-0.754804	-0.559932	-0.0177773	-0.00265106
OMP	DR2_CD4_Mono_Day18..DR2_CD4_NA_Day0	DR2_CD4_Mono_Day18	DR2_CD4_NA_Day0	10	-0.139939	-0.161943	-0.0142001	-0.183055	-0.139939	-0.161943	-0.0430707	-0.161943	0.00686615	10	9	10	9	10	8	-0.837617	-1.21718	-0.730173	-0.891701	-0.815869	-0.559932	-0.0759321	0
OMP	DR2_CD4_Mono_Day25..DR2_CD4_NA_Day0	DR2_CD4_Mono_Day25	DR2_CD4_NA_Day0	10	0.0888867	0.0668823	-0.0142001	-0.136739	0.0888867	0.0668823	-0.0430707	0.0668823	0.00686615	10	8	10	9	10	8	-0.64686	-0.673526	-0.730173	-0.640322	-0.828019	-0.559932	-0.0477893	0
OMP	DR2_CD4_Mono_Day4..DR2_CD4_NA_Day0	DR2_CD4_Mono_Day4	DR2_CD4_NA_Day0	10	0.306581	0.339668	-0.0142001	0.285136	0.487237	0.339668	-0.0430707	0.599563	0.00686615	7	9	5	9	10	8	-2.18152	-1.85734	-0.730173	-0.143624	-0.0638557	-0.559932	-0.32801	0
OMP	DR2_CD8_Mixed_Day11..DR2_CD8_NA_Day0	DR2_CD8_Mixed_Day11	DR2_CD8_NA_Day0	10	-0.321337	-0.678655	-0.258164	-0.321337	-0.189154	-0.761285	-0.316653	-0.661971	-0.258164	7	10	7	10	8	9	-0.232253	-0.123469	-0.254403	-2.43944	-2.44337	-2.93609	0	-0.813383
OMP	DR2_CD8_Mixed_Day18..DR2_CD8_NA_Day0	DR2_CD8_Mixed_Day18	DR2_CD8_NA_Day0	10	-0.390016	-0.659295	-0.258164	-0.390016	-0.390016	-0.893983	-0.316653	-0.659295	-0.258164	10	10	10	10	7	9	-0.655834	-0.467763	-0.254403	-1.08662	-1.3156	-2.93609	-0.0491593	-0.0247491
OMP	DR2_CD8_Mixed_Day21..DR2_CD8_NA_Day0	DR2_CD8_Mixed_Day21	DR2_CD8_NA_Day0	10	-0.758158	-1.01517	-0.258164	-1.22835	-0.317131	-1.64467	-0.316653	-0.533089	-0.258164	8	6	8	10	6	9	-0.197355	-0.155957	-0.254403	-0.999191	-1.17284	-2.93609	0	-0.00152131
OMP	DR2_CD8_Mixed_Day4..DR2_CD8_NA_Day0	DR2_CD8_Mixed_Day4	DR2_CD8_NA_Day0	10	0.0939909	-0.122272	-0.258164	0.0939909	0.262576	-0.456161	-0.316653	-0.122272	-0.258164	7	10	10	10	5	9	-0.675025	-0.297828	-0.254403	-0.313401	-0.763682	-2.93609	-0.0519464	0
OMP	DR2_CD8_Mono_Day11..DR2_CD8_NA_Day0	DR2_CD8_Mono_Day11	DR2_CD8_NA_Day0	10	-0.074942	-0.543269	-0.258164	-1.31449	-0.074942	-1.23798	-0.316653	-0.543269	-0.258164	10	4	10	10	6	9	-0.698166	-0.599821	-0.254403	-0.512045	-0.903334	-2.93609	-0.0552826	0
OMP	DR2_CD8_Mono_Day18..DR2_CD8_NA_Day0	DR2_CD8_Mono_Day18	DR2_CD8_NA_Day0	10	-0.486144	-0.60408	-0.258164	-1.98992	-0.443548	-2.42588	-0.316653	-0.60408	-0.258164	9	4	10	10	4	9	-0.30709	-0.252145	-0.254403	-0.836743	-0.902504	-2.93609	0	0
OMP	DR2_CD8_Mono_Day25..DR2_CD8_NA_Day0	DR2_CD8_Mono_Day25	DR2_CD8_NA_Day0	10	-1.30451	-1.69751	-0.258164	-2.01145	-1.30451	-2.4427	-0.316653	-1.69751	-0.258164	10	8	10	10	8	9	-0.545881	-0.381928	-0.254403	-1.49858	-1.81982	-2.93609	-0.0333024	-0.191124
OMP	DR2_CD8_Mono_Day4..DR2_CD8_NA_Day0	DR2_CD8_Mono_Day4	DR2_CD8_NA_Day0	10	0.193383	-0.222938	-0.258164	0.193383	1.05277	-0.868625	-0.316653	0.761895	-0.258164	4	10	4	10	5	9	-0.723895	-0.700378	-0.254403	-0.217285	-0.617086	-2.93609	-0.0587625	0
OPA1	DR1_CD4_Mixed_Day14..DR1_CD4_NA_Day0	DR1_CD4_Mixed_Day14	DR1_CD4_NA_Day0	10	-0.815628	-0.881398	0.210316	-0.994159	-0.815628	-1.06485	0.210316	-0.881398	0.244797	10	9	10	8	7	10	-0.223239	-0.317912	-1.68014	-2.67183	-2.50005	-0.712343	0	-0.990027
OPA1	DR1_CD4_Mixed_Day4..DR1_CD4_NA_Day0	DR1_CD4_Mixed_Day4	DR1_CD4_NA_Day0	10	-0.0465763	0.0420362	0.210316	-0.0465763	-0.0465763	0.0283479	0.210316	0.0420362	0.244797	10	10	10	8	8	10	-1.08842	-1.19161	-1.68014	-1.32966	-0.523681	-0.712343	-0.118866	-0.112124
OPA1	DR1_CD4_Mono_Day11..DR1_CD4_NA_Day0	DR1_CD4_Mono_Day11	DR1_CD4_NA_Day0	10	-0.818851	-0.608535	0.210316	-1.13456	-0.818851	-0.740546	0.210316	-0.608535	0.244797	10	7	10	8	8	10	-0.314403	-0.417701	-1.68014	-2.47455	-2.15954	-0.712343	0	-0.840324
OPA1	DR1_CD4_Mono_Day18..DR1_CD4_NA_Day0	DR1_CD4_Mono_Day18	DR1_CD4_NA_Day0	10	-1.50138	-1.18825	0.210316	-2.37523	-1.50138	-2.31621	0.210316	-1.18825	0.244797	10	5	10	8	5	10	-0.257652	-0.310039	-1.68014	-2.37162	-1.85491	-0.712343	0	-0.763117
OPA1	DR1_CD4_Mono_Day4..DR1_CD4_NA_Day0	DR1_CD4_Mono_Day4	DR1_CD4_NA_Day0	10	-0.287671	-0.227537	0.210316	-0.302529	-0.287671	-0.506983	0.210316	-0.227537	0.244797	10	9	10	8	7	10	-0.51796	-0.832775	-1.68014	-2.08567	-1.15451	-0.712343	-0.0292692	-0.553624
OPA1	DR1_CD8_Mixed_Day11..DR1_CD8_NA_Day0	DR1_CD8_Mixed_Day11	DR1_CD8_NA_Day0	10	-0.409514	-0.414196	-0.00148846	-0.476635	-0.409514	-0.544777	-0.00148846	-0.414196	-0.00148846	10	8	10	10	8	10	-0.675626	-0.708736	-1.61058	-1.85935	-1.49628	-1.46496	-0.0520163	-0.399744
OPA1	DR1_CD8_Mixed_Day18..DR1_CD8_NA_Day0	DR1_CD8_Mixed_Day18	DR1_CD8_NA_Day0	10	-1.84176	-1.91704	-0.00148846	-2.58019	-1.84176	-2.63241	-0.00148846	-1.91704	-0.00148846	10	8	10	10	8	10	-0.0719717	-0.143504	-1.61058	-2.54128	-2.58696	-1.46496	0	-0.891215
OPA1	DR1_CD8_Mixed_Day21..DR1_CD8_NA_Day0	DR1_CD8_Mixed_Day21	DR1_CD8_NA_Day0	10	-0.627487	-0.522834	-0.00148846	-0.627487	-0.627487	-0.522834	-0.00148846	-0.522834	-0.00148846	10	10	10	10	10	10	-0.509341	-0.525844	-1.61058	-2.21429	-2.3124	-1.46496	-0.0279115	-0.645764
OPA1	DR1_CD8_Mixed_Day4..DR1_CD8_NA_Day0	DR1_CD8_Mixed_Day4	DR1_CD8_NA_Day0	10	-0.121006	-0.13276	-0.00148846	-0.224042	-0.121006	-0.211043	-0.00148846	-0.13276	-0.00148846	10	8	10	10	7	10	-0.878914	-0.782653	-1.61058	-0.658442	-1.12919	-1.46496	-0.0829595	0
OPA1	DR1_CD8_Mono_Day11..DR1_CD8_NA_Day0	DR1_CD8_Mono_Day11	DR1_CD8_NA_Day0	10	-1.18946	-1.20751	-0.00148846	-2.29822	-1.18946	-2.47266	-0.00148846	-1.20751	-0.00148846	10	7	10	10	7	10	-0.0817311	-0.145638	-1.61058	-1.92768	-2.04337	-1.46496	0	-0.444993
OPA1	DR1_CD8_Mono_Day18..DR1_CD8_NA_Day0	DR1_CD8_Mono_Day18	DR1_CD8_NA_Day0	10	-0.733335	-0.590507	-0.00148846	-1.39088	-0.733335	-0.590507	-0.00148846	-0.590507	-0.00148846	10	7	10	10	10	10	-0.352943	-0.36589	-1.61058	-1.71803	-1.59421	-1.46496	-0.00581739	-0.312403
OPA1	DR1_CD8_Mono_Day25..DR1_CD8_NA_Day0	DR1_CD8_Mono_Day25	DR1_CD8_NA_Day0	10	-1.95039	-1.99381	-0.00148846	-2.06833	-1.95039	-2.12832	-0.00148846	-1.99381	-0.00148846	10	9	10	10	9	10	-0.150874	-0.267767	-1.61058	-2.04239	-2.16086	-1.46496	0	-0.523025
OPA1	DR1_CD8_Mono_Day4..DR1_CD8_NA_Day0	DR1_CD8_Mono_Day4	DR1_CD8_NA_Day0	10	-0.345636	-0.462852	-0.00148846	-0.74679	-0.345636	-0.659888	-0.00148846	-0.462852	-0.00148846	10	6	10	10	6	10	-0.189027	-0.28231	-1.61058	-1.04727	-1.20214	-1.46496	0	-0.0134633
OPA1	DR2_CD4_Mixed_Day14..DR2_CD4_NA_Day0	DR2_CD4_Mixed_Day14	DR2_CD4_NA_Day0	10	-1.05265	-1.03795	0.206871	-1.40164	-1.05265	-1.06065	0.206871	-1.03795	0.292312	10	8	10	7	9	10	-0.164684	-0.265856	-1.75466	-4.15053	-4.20277	-0.386948	0	-2.15306
OPA1	DR2_CD4_Mixed_Day4..DR2_CD4_NA_Day0	DR2_CD4_Mixed_Day4	DR2_CD4_NA_Day0	10	-0.526684	-0.343732	0.206871	-0.861053	-0.526684	-0.601806	0.206871	-0.343732	0.292312	10	6	10	7	5	10	-0.318486	-0.428857	-1.75466	-2.2245	-1.70546	-0.386948	-0.000549802	-0.653065
OPA1	DR2_CD4_Mono_Day11..DR2_CD4_NA_Day0	DR2_CD4_Mono_Day11	DR2_CD4_NA_Day0	10	-1.39384	-1.14769	0.206871	-1.70261	-1.39384	-1.5356	0.206871	-1.14769	0.292312	10	7	10	7	7	10	-0.0408749	-0.0566991	-1.75466	-4.19258	-3.78007	-0.386948	0	-2.18566
OPA1	DR2_CD4_Mono_Day18..DR2_CD4_NA_Day0	DR2_CD4_Mono_Day18	DR2_CD4_NA_Day0	10	-2.41517	-2.53634	0.206871	-2.92382	-2.41517	-2.83145	0.206871	-2.53634	0.292312	10	5	10	7	6	10	-0.150805	-0.212737	-1.75466	-4.27139	-4.78389	-0.386948	0	-2.24592
OPA1	DR2_CD4_Mono_Day25..DR2_CD4_NA_Day0	DR2_CD4_Mono_Day25	DR2_CD4_NA_Day0	10	-1.86509	-1.70554	0.206871	-3.08448	-1.86509	-3.14478	0.206871	-1.70554	0.292312	10	5	10	7	5	10	-0.17022	-0.179232	-1.75466	-2.90468	-2.48565	-0.386948	0	-1.17084
OPA1	DR2_CD4_Mono_Day4..DR2_CD4_NA_Day0	DR2_CD4_Mono_Day4	DR2_CD4_NA_Day0	10	-0.370088	-0.352077	0.206871	-0.370088	-0.370088	-0.550568	0.206871	-0.352077	0.292312	10	10	10	7	6	10	-0.217635	-0.320134	-1.75466	-2.84756	-1.31406	-0.386948	0	-1.12624
OPA1	DR2_CD8_Mixed_Day11..DR2_CD8_NA_Day0	DR2_CD8_Mixed_Day11	DR2_CD8_NA_Day0	10	-1.03313	-1.04246	0.0510012	-1.03313	-1.03313	-1.04246	0.0510012	-1.04246	0.0510012	10	10	10	10	10	10	-0.232501	-0.294192	-1.13262	-2.72888	-2.31671	-1.20776	0	-1.03339
OPA1	DR2_CD8_Mixed_Day18..DR2_CD8_NA_Day0	DR2_CD8_Mixed_Day18	DR2_CD8_NA_Day0	10	-1.4902	-1.45233	0.0510012	-2.50346	-1.10198	-2.28807	0.0510012	-1.23724	0.0510012	9	5	9	10	6	10	-0.0675458	-0.0736589	-1.13262	-2.17035	-1.90679	-1.20776	0	-0.614334
OPA1	DR2_CD8_Mixed_Day21..DR2_CD8_NA_Day0	DR2_CD8_Mixed_Day21	DR2_CD8_NA_Day0	10	-1.52407	-1.71972	0.0510012	-2.4839	-1.3908	-2.51752	0.0510012	-1.71972	0.0510012	9	7	10	10	6	10	-0.0478844	-0.0939612	-1.13262	-2.01425	-2.19995	-1.20776	0	-0.503537
OPA1	DR2_CD8_Mixed_Day4..DR2_CD8_NA_Day0	DR2_CD8_Mixed_Day4	DR2_CD8_NA_Day0	10	-0.452078	-0.267132	0.0510012	-0.489418	-0.452078	-0.580763	0.0510012	-0.267132	0.0510012	10	6	10	10	7	10	-0.587455	-0.704348	-1.13262	-1.9222	-1.64387	-1.20776	-0.0388157	-0.441477
OPA1	DR2_CD8_Mono_Day11..DR2_CD8_NA_Day0	DR2_CD8_Mono_Day11	DR2_CD8_NA_Day0	10	-0.732923	-0.611663	0.0510012	-0.732923	-0.732923	-0.611663	0.0510012	-0.581695	0.0510012	10	10	9	10	10	10	-0.440854	-0.541744	-1.13262	-2.31127	-2.2072	-1.20776	-0.0186189	-0.717275
OPA1	DR2_CD8_Mono_Day18..DR2_CD8_NA_Day0	DR2_CD8_Mono_Day18	DR2_CD8_NA_Day0	10	-0.656962	-0.794737	0.0510012	-0.656962	-0.656962	-0.794737	0.0510012	-0.794737	0.0510012	10	10	10	10	10	10	-0.96628	-1.13374	-1.13262	-2.16053	-1.94061	-1.20776	-0.0972746	-0.607209
OPA1	DR2_CD8_Mono_Day25..DR2_CD8_NA_Day0	DR2_CD8_Mono_Day25	DR2_CD8_NA_Day0	10	-1.22903	-1.32374	0.0510012	-1.88561	-0.822759	-2.14166	0.0510012	-1.32374	0.0510012	8	7	10	10	7	10	-0.27363	-0.345222	-1.13262	-1.10829	-1.08945	-1.20776	0	-0.0309932
OPA1	DR2_CD8_Mono_Day4..DR2_CD8_NA_Day0	DR2_CD8_Mono_Day4	DR2_CD8_NA_Day0	10	-0.318877	-0.233487	0.0510012	-0.318877	-0.318877	-0.233487	0.0510012	-0.233487	0.0510012	10	10	10	10	10	10	-0.693477	-0.74447	-1.13262	-1.50225	-1.28772	-1.20776	-0.0546847	-0.192813
OPN1LW	DR1_CD4_Mixed_Day14..DR1_CD4_NA_Day0	DR1_CD4_Mixed_Day14	DR1_CD4_NA_Day0	9	0.362315	0.254209	0.124249	0.139388	0.398548	0.211376	0.124249	0.427491	0.174091	5	8	6	7	7	9	-1.01387	-1.09295	-1.20417	-0.618503	-0.24127	-0.196122	-0.113314	0
OPN1LW	DR1_CD4_Mixed_Day4..DR1_CD4_NA_Day0	DR1_CD4_Mixed_Day4	DR1_CD4_NA_Day0	9	0.0168258	0.104852	0.124249	-0.0692389	0.0514403	0.104852	0.124249	0.175312	0.174091	7	7	7	7	9	9	-0.605999	-0.861341	-1.20417	-0.683981	-0.566621	-0.196122	-0.043685	0
OPN1LW	DR1_CD4_Mono_Day11..DR1_CD4_NA_Day0	DR1_CD4_Mono_Day11	DR1_CD4_NA_Day0	9	0.222502	0.249652	0.124249	-0.500401	0.222502	0.136552	0.124249	0.354178	0.174091	9	4	8	7	8	9	-0.923614	-1.21104	-1.20417	-0.353043	-0.269622	-0.196122	-0.0964141	0
OPN1LW	DR1_CD4_Mono_Day18..DR1_CD4_NA_Day0	DR1_CD4_Mono_Day18	DR1_CD4_NA_Day0	9	0.0523632	0.346773	0.124249	0.0523632	0.0523632	0.346773	0.124249	0.346773	0.174091	9	9	9	7	9	9	-1.50733	-1.80135	-1.20417	-0.643222	-0.370587	-0.196122	-0.215418	0
OPN1LW	DR1_CD4_Mono_Day4..DR1_CD4_NA_Day0	DR1_CD4_Mono_Day4	DR1_CD4_NA_Day0	9	0.126974	0.251223	0.124249	0.0545919	0.359241	0.251223	0.124249	0.26479	0.174091	5	8	8	7	9	9	-0.618406	-1.54339	-1.20417	-0.178387	-0.164056	-0.196122	-0.0457654	0
OPN1LW	DR1_CD8_Mixed_Day11..DR1_CD8_NA_Day0	DR1_CD8_Mixed_Day11	DR1_CD8_NA_Day0	9	0.439486	0.468076	-0.0334504	0.41925	0.559027	0.468076	-0.0793541	0.609723	-0.00520415	7	7	7	8	9	7	-2.07952	-1.892	-1.05339	-0.130686	-0.0870146	-0.568796	-0.33678	0
OPN1LW	DR1_CD8_Mixed_Day18..DR1_CD8_NA_Day0	DR1_CD8_Mixed_Day18	DR1_CD8_NA_Day0	9	0.456684	0.557816	-0.0334504	0.352703	0.578143	0.522504	-0.0793541	0.896249	-0.00520415	7	8	6	8	8	7	-1.10523	-1.2171	-1.05339	-0.249736	-0.329281	-0.568796	-0.130816	0
OPN1LW	DR1_CD8_Mixed_Day21..DR1_CD8_NA_Day0	DR1_CD8_Mixed_Day21	DR1_CD8_NA_Day0	9	0.351104	0.265031	-0.0334504	0.102189	0.351104	0.125231	-0.0793541	0.265031	-0.00520415	9	7	9	8	7	7	-1.34863	-1.44934	-1.05339	-0.46804	-0.243092	-0.568796	-0.179932	0
OPN1LW	DR1_CD8_Mixed_Day4..DR1_CD8_NA_Day0	DR1_CD8_Mixed_Day4	DR1_CD8_NA_Day0	9	0.228061	0.226304	-0.0334504	0.216819	0.317255	0.210458	-0.0793541	0.230862	-0.00520415	7	7	8	8	8	7	-1.9677	-1.94906	-1.05339	-0.193763	-0.664922	-0.568796	-0.312816	0
OPN1LW	DR1_CD8_Mono_Day11..DR1_CD8_NA_Day0	DR1_CD8_Mono_Day11	DR1_CD8_NA_Day0	9	0.804858	0.366912	-0.0334504	0.36763	0.921295	0.149856	-0.0793541	0.366912	-0.00520415	5	8	9	8	8	7	-1.5383	-1.15266	-1.05339	-0.224991	-0.241553	-0.568796	-0.221547	0
OPN1LW	DR1_CD8_Mono_Day18..DR1_CD8_NA_Day0	DR1_CD8_Mono_Day18	DR1_CD8_NA_Day0	9	0.259267	0.362488	-0.0334504	-0.0215682	0.259267	0.172964	-0.0793541	0.362488	-0.00520415	9	6	9	8	7	7	-2.09792	-1.34558	-1.05339	-0.186424	-0.197615	-0.568796	-0.342355	0
OPN1LW	DR1_CD8_Mono_Day25..DR1_CD8_NA_Day0	DR1_CD8_Mono_Day25	DR1_CD8_NA_Day0	9	-0.218336	0.00276051	-0.0334504	-0.43375	-0.218336	-0.286795	-0.0793541	0.00276051	-0.00520415	9	5	9	8	6	7	-1.691	-1.63962	-1.05339	-0.294444	-0.245112	-0.568796	-0.25394	0
OPN1LW	DR1_CD8_Mono_Day4..DR1_CD8_NA_Day0	DR1_CD8_Mono_Day4	DR1_CD8_NA_Day0	9	0.139033	0.105583	-0.0334504	0.139033	0.86333	0.105583	-0.0793541	0.287631	-0.00520415	4	9	8	8	9	7	-1.22203	-0.897763	-1.05339	-0.209439	-0.311671	-0.568796	-0.15388	0
OPN1LW	DR2_CD4_Mixed_Day14..DR2_CD4_NA_Day0	DR2_CD4_Mixed_Day14	DR2_CD4_NA_Day0	9	-0.295537	-0.4518	-0.211991	-0.396592	0.0270827	-0.4518	-0.25129	-0.4518	-0.211991	7	5	9	9	9	7	-0.364108	-0.319141	-0.161619	-0.735479	-1.95244	-1.93137	-0.00807749	0
OPN1LW	DR2_CD4_Mixed_Day4..DR2_CD4_NA_Day0	DR2_CD4_Mixed_Day4	DR2_CD4_NA_Day0	9	-0.142692	-0.301088	-0.211991	-0.349842	0.546228	-0.401219	-0.25129	-0.301088	-0.211991	4	5	9	9	6	7	-0.779691	-0.431677	-0.161619	-0.588155	-1.12388	-1.93137	-0.0706247	0
OPN1LW	DR2_CD4_Mono_Day11..DR2_CD4_NA_Day0	DR2_CD4_Mono_Day11	DR2_CD4_NA_Day0	9	0.402587	0.190596	-0.211991	0.365907	0.402587	-0.0360419	-0.25129	0.190596	-0.211991	9	8	9	9	6	7	-1.80515	-1.36474	-0.161619	-0.0920646	-0.252981	-1.93137	-0.277772	0
OPN1LW	DR2_CD4_Mono_Day18..DR2_CD4_NA_Day0	DR2_CD4_Mono_Day18	DR2_CD4_NA_Day0	9	-0.37123	-0.161732	-0.211991	-0.458161	-0.37123	-0.196968	-0.25129	-0.161732	-0.211991	9	5	9	9	8	7	-1.07812	-0.937375	-0.161619	-0.646291	-1.04433	-1.93137	-0.125436	0
OPN1LW	DR2_CD4_Mono_Day25..DR2_CD4_NA_Day0	DR2_CD4_Mono_Day25	DR2_CD4_NA_Day0	9	0.21306	0.00106859	-0.211991	-0.0202234	0.21306	0.00106859	-0.25129	0.168062	-0.211991	9	7	8	9	9	7	-0.955622	-1.06352	-0.161619	-0.446931	-0.943397	-1.93137	-0.10207	0
OPN1LW	DR2_CD4_Mono_Day4..DR2_CD4_NA_Day0	DR2_CD4_Mono_Day4	DR2_CD4_NA_Day0	9	0.135229	-0.116061	-0.211991	0.135229	0.135229	-0.429068	-0.25129	-0.116061	-0.211991	9	9	9	9	4	7	-1.64226	-0.518907	-0.161619	-0.362952	-0.817826	-1.93137	-0.243398	0
OPN1LW	DR2_CD8_Mixed_Day11..DR2_CD8_NA_Day0	DR2_CD8_Mixed_Day11	DR2_CD8_NA_Day0	9	0.329389	0.237298	-0.0869457	0.329389	0.329389	-0.246289	-0.0869457	0.237298	-0.0543636	9	9	9	8	7	9	-0.883893	-0.926727	-0.485907	-0.319922	-0.442567	-1.30311	-0.0892429	0
OPN1LW	DR2_CD8_Mixed_Day18..DR2_CD8_NA_Day0	DR2_CD8_Mixed_Day18	DR2_CD8_NA_Day0	9	0.139395	0.0211036	-0.0869457	-0.798375	1.02953	-0.931636	-0.0869457	0.995551	-0.0543636	5	6	5	8	6	9	-0.445389	-0.352915	-0.485907	-0.40596	-0.499404	-1.30311	-0.0200277	0
OPN1LW	DR2_CD8_Mixed_Day21..DR2_CD8_NA_Day0	DR2_CD8_Mixed_Day21	DR2_CD8_NA_Day0	9	-0.19295	-0.326532	-0.0869457	-0.19295	-0.19295	-0.326532	-0.0869457	-0.326532	-0.0543636	9	9	9	8	9	9	-0.574874	-0.573555	-0.485907	-0.46029	-0.567453	-1.30311	-0.0387511	0
OPN1LW	DR2_CD8_Mixed_Day4..DR2_CD8_NA_Day0	DR2_CD8_Mixed_Day4	DR2_CD8_NA_Day0	9	-0.0663323	-0.158423	-0.0869457	-0.0663323	0.39368	-0.816161	-0.0869457	0.446571	-0.0543636	4	9	4	8	5	9	-0.598399	-1.10504	-0.485907	-0.528774	-0.616584	-1.30311	-0.0425247	0
OPN1LW	DR2_CD8_Mono_Day11..DR2_CD8_NA_Day0	DR2_CD8_Mono_Day11	DR2_CD8_NA_Day0	9	0.243413	-0.00132764	-0.0869457	-0.18223	0.884762	-1.08839	-0.0869457	-0.00132764	-0.0543636	6	6	9	8	5	9	-0.649011	-0.591012	-0.485907	-0.221339	-0.27737	-1.30311	-0.0506598	0
OPN1LW	DR2_CD8_Mono_Day18..DR2_CD8_NA_Day0	DR2_CD8_Mono_Day18	DR2_CD8_NA_Day0	9	0.514631	0.381049	-0.0869457	0.514631	1.95661	-1.14671	-0.0869457	2.001	-0.0543636	4	9	4	8	4	9	-1.46766	-1.67943	-0.485907	-0.199463	-0.242786	-1.30311	-0.205867	0
OPN1LW	DR2_CD8_Mono_Day25..DR2_CD8_NA_Day0	DR2_CD8_Mono_Day25	DR2_CD8_NA_Day0	9	0.800176	0.71323	-0.0869457	-0.678608	2.98582	-0.847024	-0.0869457	3.15235	-0.0543636	4	4	4	8	4	9	-1.8875	-1.65454	-0.485907	-0.147643	-0.150189	-1.30311	-0.295827	0
OPN1LW	DR2_CD8_Mono_Day4..DR2_CD8_NA_Day0	DR2_CD8_Mono_Day4	DR2_CD8_NA_Day0	9	0.477746	0.344164	-0.0869457	0.477746	0.8743	-0.744467	-0.0869457	1.07753	-0.0543636	5	9	4	8	4	9	-1.42238	-1.44917	-0.485907	-0.139697	-0.339854	-1.30311	-0.194772	0
OPN1MW	DR1_CD4_Mixed_Day14..DR1_CD4_NA_Day0	DR1_CD4_Mixed_Day14	DR1_CD4_NA_Day0	5	0.361883	0.115727	0.0232369	-0.0282826	0.361883	0.037799	0.0232369	0.401369	0.0232369	5	4	4	5	4	5	-0.732072	-0.68756	-0.154799	-0.134355	-0.0878254	-0.298141	-0.118358	0
OPN1MW	DR1_CD4_Mixed_Day4..DR1_CD4_NA_Day0	DR1_CD4_Mixed_Day4	DR1_CD4_NA_Day0	5	0.138319	-0.159039	0.0232369	0.138319	0.138319	-0.159039	0.0232369	0.152204	0.0232369	5	5	4	5	5	5	-0.972342	-0.377429	-0.154799	-0.657758	-0.158556	-0.298141	-0.166571	-0.00144028
OPN1MW	DR1_CD4_Mono_Day11..DR1_CD4_NA_Day0	DR1_CD4_Mono_Day11	DR1_CD4_NA_Day0	5	0.246939	0.249904	0.0232369	0.236803	0.280419	-0.0808117	0.0232369	0.249904	0.0232369	4	4	5	5	4	5	-1.14704	-0.361183	-0.154799	-0.337764	-0.134094	-0.298141	-0.204277	0
OPN1MW	DR1_CD4_Mono_Day18..DR1_CD4_NA_Day0	DR1_CD4_Mono_Day18	DR1_CD4_NA_Day0	5	-0.206483	-0.183247	0.0232369	-0.413108	-0.206483	-0.627336	0.0232369	-0.183247	0.0232369	5	4	5	5	4	5	-0.378393	-0.252041	-0.154799	-0.333205	-0.183825	-0.298141	-0.0488872	0
OPN1MW	DR1_CD4_Mono_Day4..DR1_CD4_NA_Day0	DR1_CD4_Mono_Day4	DR1_CD4_NA_Day0	5	0.00274977	0.0259867	0.0232369	-0.265854	0.181737	0.0259867	0.0232369	0.29469	0.0232369	4	4	4	5	5	5	-0.114916	-0.393461	-0.154799	-0.153502	-0.152048	-0.298141	0	0
OPN1MW	DR1_CD8_Mixed_Day11..DR1_CD8_NA_Day0	DR1_CD8_Mixed_Day11	DR1_CD8_NA_Day0	5	0.307738	0.375495	0.14176	0.0791541	0.380366	0.120093	0.14176	0.485125	0.227307	4	4	4	4	4	5	-0.598591	-0.61392	-0.740307	-0.270336	-0.20224	-0.12575	-0.0912178	0
OPN1MW	DR1_CD8_Mixed_Day18..DR1_CD8_NA_Day0	DR1_CD8_Mixed_Day18	DR1_CD8_NA_Day0	5	0.0434013	-0.109322	0.14176	-0.28589	0.0434013	-0.360606	0.14176	-0.109322	0.227307	5	4	5	4	4	5	-0.840216	-0.932186	-0.740307	-0.454942	-0.347383	-0.12575	-0.140603	0
OPN1MW	DR1_CD8_Mixed_Day21..DR1_CD8_NA_Day0	DR1_CD8_Mixed_Day21	DR1_CD8_NA_Day0	5	1.43819	0.995147	0.14176	1.43819	1.43819	0.995147	0.14176	0.995147	0.227307	5	5	5	4	5	5	-0.864419	-1.31074	-0.740307	-0.0364922	-0.0276402	-0.12575	-0.145327	0
OPN1MW	DR1_CD8_Mixed_Day4..DR1_CD8_NA_Day0	DR1_CD8_Mixed_Day4	DR1_CD8_NA_Day0	5	-0.069023	-0.29165	0.14176	-0.069023	-0.069023	-0.29165	0.14176	-0.29165	0.227307	5	5	5	4	5	5	-0.226802	-0.262723	-0.740307	-0.575854	-0.200939	-0.12575	-0.0188484	0
OPN1MW	DR1_CD8_Mono_Day11..DR1_CD8_NA_Day0	DR1_CD8_Mono_Day11	DR1_CD8_NA_Day0	5	0.0762099	0.0795014	0.14176	-0.0600183	0.137118	-0.0827593	0.14176	0.20409	0.227307	4	4	4	4	4	5	-0.604568	-0.568678	-0.740307	-0.514138	-0.430856	-0.12575	-0.0926135	0
OPN1MW	DR1_CD8_Mono_Day18..DR1_CD8_NA_Day0	DR1_CD8_Mono_Day18	DR1_CD8_NA_Day0	5	1.12229	0.679247	0.14176	1.12229	1.12229	0.679247	0.14176	1.41043	0.227307	5	5	4	4	5	5	-0.888595	-0.955273	-0.740307	-0.043138	-0.0322645	-0.12575	-0.150043	0
OPN1MW	DR1_CD8_Mono_Day25..DR1_CD8_NA_Day0	DR1_CD8_Mono_Day25	DR1_CD8_NA_Day0	5	-0.220856	-0.0790964	0.14176	-0.220856	-0.220856	-0.0790964	0.14176	0.652651	0.227307	5	5	4	4	5	5	-0.426151	-0.380796	-0.740307	-0.403824	-0.314394	-0.12575	-0.0577925	0
OPN1MW	DR1_CD8_Mono_Day4..DR1_CD8_NA_Day0	DR1_CD8_Mono_Day4	DR1_CD8_NA_Day0	5	-0.0519366	-0.494984	0.14176	-0.0519366	-0.0519366	-0.494984	0.14176	-0.494984	0.227307	5	5	5	4	5	5	-0.107798	-0.136217	-0.740307	-0.064947	-0.0268649	-0.12575	0	0
OPN1MW	DR2_CD4_Mixed_Day14..DR2_CD4_NA_Day0	DR2_CD4_Mixed_Day14	DR2_CD4_NA_Day0	5	0.130373	-0.392236	0.020659	0.130373	0.130373	-0.392236	0.020659	-0.392236	0.0460607	5	5	5	4	5	5	-0.232353	-0.237583	-0.528873	-0.350711	-0.239589	-1.00414	-0.019838	0
OPN1MW	DR2_CD4_Mixed_Day4..DR2_CD4_NA_Day0	DR2_CD4_Mixed_Day4	DR2_CD4_NA_Day0	5	0.321044	0.200238	0.020659	0.252296	0.321044	0.158607	0.020659	0.200238	0.0460607	5	4	5	4	4	5	-2.12702	-1.41666	-0.528873	-0.059049	-0.149125	-1.00414	-0.406719	0
OPN1MW	DR2_CD4_Mono_Day11..DR2_CD4_NA_Day0	DR2_CD4_Mono_Day11	DR2_CD4_NA_Day0	5	0.106816	-0.071889	0.020659	0.106816	0.152393	-0.071889	0.020659	0.0531949	0.0460607	4	5	4	4	5	5	-0.746661	-0.36745	-0.528873	-0.765961	-0.62777	-1.00414	-0.121142	-0.0356254
OPN1MW	DR2_CD4_Mono_Day18..DR2_CD4_NA_Day0	DR2_CD4_Mono_Day18	DR2_CD4_NA_Day0	5	0.0992013	-0.0853738	0.020659	0.0992013	0.0992013	-0.0853738	0.020659	-0.0853738	0.0460607	5	5	5	4	5	5	-0.856602	-0.9797	-0.528873	-0.833755	-1.06075	-1.00414	-0.143866	-0.0604474
OPN1MW	DR2_CD4_Mono_Day25..DR2_CD4_NA_Day0	DR2_CD4_Mono_Day25	DR2_CD4_NA_Day0	5	-0.0801384	0.0331747	0.020659	-0.0801384	-0.0801384	0.0331747	0.020659	0.0331747	0.0460607	5	5	5	4	5	5	-0.864271	-0.83268	-0.528873	-0.519223	-0.516772	-1.00414	-0.145322	0
OPN1MW	DR2_CD4_Mono_Day4..DR2_CD4_NA_Day0	DR2_CD4_Mono_Day4	DR2_CD4_NA_Day0	5	-0.258333	-0.314601	0.020659	-0.322198	-0.258333	-0.401158	0.020659	-0.314601	0.0460607	5	4	5	4	4	5	-0.562571	-0.299631	-0.528873	-1.27245	-1.19617	-1.00414	-0.0839124	-0.289509
OPN1MW	DR2_CD8_Mixed_Day11..DR2_CD8_NA_Day0	DR2_CD8_Mixed_Day11	DR2_CD8_NA_Day0	5	1.03786	0.966753	0.0186464	1.03786	1.03786	0.966753	0.0186464	0.966753	0.0186464	5	5	5	5	5	5	-0.176464	-0.148837	-0.309552	-0.132215	-0.12642	-0.421417	-0.0076437	0
OPN1MW	DR2_CD8_Mixed_Day18..DR2_CD8_NA_Day0	DR2_CD8_Mixed_Day18	DR2_CD8_NA_Day0	5	0.776082	0.372591	0.0186464	0.776082	1.19034	0.372591	0.0186464	0.372591	0.0186464	4	5	5	5	5	5	-0.0972756	-0.0874277	-0.309552	-0.186308	-0.12921	-0.421417	0	0
OPN1MW	DR2_CD8_Mixed_Day21..DR2_CD8_NA_Day0	DR2_CD8_Mixed_Day21	DR2_CD8_NA_Day0	5	0.939549	0.536058	0.0186464	0.939549	0.939549	0.536058	0.0186464	0.536058	0.0186464	5	5	5	5	5	5	-0.136323	-0.152155	-0.309552	-0.157195	-0.114315	-0.421417	0	0
OPN1MW	DR2_CD8_Mixed_Day4..DR2_CD8_NA_Day0	DR2_CD8_Mixed_Day4	DR2_CD8_NA_Day0	5	-0.0985864	0.0768455	0.0186464	-0.0985864	0.174097	-0.295266	0.0186464	0.0768455	0.0186464	4	5	5	5	4	5	-0.290446	-0.206571	-0.309552	-0.380494	-0.474326	-0.421417	-0.0317697	0
OPN1MW	DR2_CD8_Mono_Day11..DR2_CD8_NA_Day0	DR2_CD8_Mono_Day11	DR2_CD8_NA_Day0	5	0.374694	0.498384	0.0186464	0.374694	0.427215	0.498384	0.0186464	0.550229	0.0186464	4	5	4	5	5	5	-0.76186	-0.460511	-0.309552	-0.723182	-0.496844	-0.421417	-0.123931	-0.0210422
OPN1MW	DR2_CD8_Mono_Day18..DR2_CD8_NA_Day0	DR2_CD8_Mono_Day18	DR2_CD8_NA_Day0	5	0.267082	0.285728	0.0186464	-0.243989	0.443028	-0.423736	0.0186464	0.566042	0.0186464	4	4	4	5	4	5	-0.381374	-0.274814	-0.309552	-0.30718	-0.224947	-0.421417	-0.0495445	0
OPN1MW	DR2_CD8_Mono_Day25..DR2_CD8_NA_Day0	DR2_CD8_Mono_Day25	DR2_CD8_NA_Day0	5	0.526378	0.753759	0.0186464	0.526378	0.526378	-0.389616	0.0186464	0.753759	0.0186464	5	5	5	5	4	5	-0.742732	-0.648224	-0.309552	-0.247821	-0.211554	-0.421417	-0.120455	0
OPN1MW	DR2_CD8_Mono_Day4..DR2_CD8_NA_Day0	DR2_CD8_Mono_Day4	DR2_CD8_NA_Day0	5	-0.2416	-0.0142194	0.0186464	-0.2416	0.0329571	-0.538813	0.0186464	-0.0142194	0.0186464	4	5	5	5	4	5	-0.15598	-0.102208	-0.309552	-0.355608	-0.32603	-0.421417	-0.00274849	0
OPN3	DR1_CD4_Mixed_Day14..DR1_CD4_NA_Day0	DR1_CD4_Mixed_Day14	DR1_CD4_NA_Day0	10	0.209984	-0.238406	-0.0660852	0.209984	0.841794	-0.877251	-0.307073	0.970336	-0.0660852	5	10	4	10	5	6	-0.744295	-0.60931	-0.528625	-0.281457	-0.706427	-0.60825	-0.061746	0
OPN3	DR1_CD4_Mixed_Day4..DR1_CD4_NA_Day0	DR1_CD4_Mixed_Day4	DR1_CD4_NA_Day0	10	0.0193825	0.0501836	-0.0660852	0.0193825	0.266207	-0.441075	-0.307073	0.0501836	-0.0660852	7	10	10	10	4	6	-0.708437	-0.577252	-0.528625	-0.603416	-0.624938	-0.60825	-0.0566896	0
OPN3	DR1_CD4_Mono_Day11..DR1_CD4_NA_Day0	DR1_CD4_Mono_Day11	DR1_CD4_NA_Day0	10	-0.171174	-0.290959	-0.0660852	-0.296146	-0.171174	-0.571651	-0.307073	-0.290959	-0.0660852	10	9	10	10	8	6	-0.576416	-1.08124	-0.528625	-1.46221	-1.10388	-0.60825	-0.0372554	-0.173723
OPN3	DR1_CD4_Mono_Day18..DR1_CD4_NA_Day0	DR1_CD4_Mono_Day18	DR1_CD4_NA_Day0	10	-0.296846	-0.101442	-0.0660852	-0.296846	-0.296846	-0.355309	-0.307073	-0.0162343	-0.0660852	10	10	9	10	8	6	-0.573679	-0.472664	-0.528625	-0.881686	-0.846906	-0.60825	-0.0369808	0
OPN3	DR1_CD4_Mono_Day4..DR1_CD4_NA_Day0	DR1_CD4_Mono_Day4	DR1_CD4_NA_Day0	10	0.108928	0.0423159	-0.0660852	0.108928	0.108928	0.0386181	-0.307073	0.0460137	-0.0660852	10	10	9	10	9	6	-1.16811	-1.18743	-0.528625	-0.321568	-0.863913	-0.60825	-0.13304	0
OPN3	DR1_CD8_Mixed_Day11..DR1_CD8_NA_Day0	DR1_CD8_Mixed_Day11	DR1_CD8_NA_Day0	10	-0.0684722	-0.389538	-0.0690433	-0.0684722	-0.0684722	-0.498173	-0.288155	-0.386214	0.39836	10	10	9	4	6	5	-0.883318	-0.655447	-0.569613	-1.06879	-0.908372	-0.761476	-0.0834835	-0.0192076
OPN3	DR1_CD8_Mixed_Day18..DR1_CD8_NA_Day0	DR1_CD8_Mixed_Day18	DR1_CD8_NA_Day0	10	0.611991	0.406736	-0.0690433	0.611991	1.38714	0.406736	-0.288155	1.83863	0.39836	5	10	4	4	10	5	-1.2983	-1.61854	-0.569613	-0.287073	-0.33953	-0.761476	-0.156527	0
OPN3	DR1_CD8_Mixed_Day21..DR1_CD8_NA_Day0	DR1_CD8_Mixed_Day21	DR1_CD8_NA_Day0	10	0.0739744	-0.247092	-0.0690433	-0.659859	0.0739744	-0.763666	-0.288155	0.533626	0.39836	10	7	7	4	6	5	-0.846104	-0.528163	-0.569613	-0.410866	-0.519421	-0.761476	-0.0770907	0
OPN3	DR1_CD8_Mixed_Day4..DR1_CD8_NA_Day0	DR1_CD8_Mixed_Day4	DR1_CD8_NA_Day0	10	0.0804687	0.0786374	-0.0690433	0.049801	0.0804687	0.0786374	-0.288155	0.279975	0.39836	10	9	7	4	10	5	-1.4999	-0.874292	-0.569613	-0.716053	-0.319919	-0.761476	-0.19416	0
OPN3	DR1_CD8_Mono_Day11..DR1_CD8_NA_Day0	DR1_CD8_Mono_Day11	DR1_CD8_NA_Day0	10	-0.300653	-0.182647	-0.0690433	-0.300653	0.62775	-0.566629	-0.288155	0.412947	0.39836	4	10	5	4	8	5	-0.354092	-0.221509	-0.569613	-1.01799	-0.592211	-0.761476	-0.00602481	-0.00594534
OPN3	DR1_CD8_Mono_Day18..DR1_CD8_NA_Day0	DR1_CD8_Mono_Day18	DR1_CD8_NA_Day0	10	0.408527	0.455041	-0.0690433	0.141697	0.900729	0.220261	-0.288155	0.989552	0.39836	5	9	5	4	9	5	-1.01803	-1.00732	-0.569613	-0.357128	-0.285191	-0.761476	-0.106585	0
OPN3	DR1_CD8_Mono_Day25..DR1_CD8_NA_Day0	DR1_CD8_Mono_Day25	DR1_CD8_NA_Day0	10	0.737313	0.92025	-0.0690433	0.737313	1.59964	0.92025	-0.288155	1.52098	0.39836	5	10	6	4	10	5	-0.963774	-1.19475	-0.569613	-0.280036	-0.354243	-0.761476	-0.0968279	0
OPN3	DR1_CD8_Mono_Day4..DR1_CD8_NA_Day0	DR1_CD8_Mono_Day4	DR1_CD8_NA_Day0	10	-0.0347354	-0.0524842	-0.0690433	-0.186964	0.0304627	-0.365487	-0.288155	0.0376674	0.39836	8	7	8	4	7	5	-0.682025	-0.417914	-0.569613	-0.58752	-0.589888	-0.761476	-0.0529007	0
OPN3	DR2_CD4_Mixed_Day14..DR2_CD4_NA_Day0	DR2_CD4_Mixed_Day14	DR2_CD4_NA_Day0	10	0.208607	0.0077854	-0.0579422	0.0408515	0.277032	0.0077854	-0.226448	0.0077854	-0.0579422	9	8	10	10	10	7	-1.00353	-1.32876	-0.202261	-0.219914	-0.663119	-0.793041	-0.103701	0
OPN3	DR2_CD4_Mixed_Day4..DR2_CD4_NA_Day0	DR2_CD4_Mixed_Day4	DR2_CD4_NA_Day0	10	0.0179962	0.0625515	-0.0579422	-0.12891	0.0179962	0.0625515	-0.226448	0.239472	-0.0579422	10	9	5	10	10	7	-0.667077	-0.565601	-0.202261	-0.684677	-0.914849	-0.793041	-0.0508873	0
OPN3	DR2_CD4_Mono_Day11..DR2_CD4_NA_Day0	DR2_CD4_Mono_Day11	DR2_CD4_NA_Day0	10	-0.410073	-0.386715	-0.0579422	-0.462486	-0.357659	-0.468041	-0.226448	-0.305389	-0.0579422	9	9	9	10	9	7	-0.157934	-0.164744	-0.202261	-1.56407	-1.86286	-0.793041	0	-0.224483
OPN3	DR2_CD4_Mono_Day18..DR2_CD4_NA_Day0	DR2_CD4_Mono_Day18	DR2_CD4_NA_Day0	10	-0.559019	-0.524553	-0.0579422	-2.62547	0.286742	-2.73761	-0.226448	0.678233	-0.0579422	5	5	4	10	4	7	-0.121168	-0.186577	-0.202261	-1.24146	-1.18321	-0.793041	0	-0.075895
OPN3	DR2_CD4_Mono_Day25..DR2_CD4_NA_Day0	DR2_CD4_Mono_Day25	DR2_CD4_NA_Day0	10	-1.21383	-1.06499	-0.0579422	-1.63392	-1.21383	-1.5372	-0.226448	-1.06499	-0.0579422	10	7	10	10	7	7	-0.473477	-0.293409	-0.202261	-1.87744	-1.85477	-0.793041	-0.0231349	-0.411335
OPN3	DR2_CD4_Mono_Day4..DR2_CD4_NA_Day0	DR2_CD4_Mono_Day4	DR2_CD4_NA_Day0	10	-0.12684	-0.0684178	-0.0579422	-0.198586	-0.12684	-0.844417	-0.226448	-0.0684178	-0.0579422	10	8	10	10	4	7	-1.13997	-0.40416	-0.202261	-1.51798	-0.860138	-0.793041	-0.127946	-0.200694
OPN3	DR2_CD8_Mixed_Day11..DR2_CD8_NA_Day0	DR2_CD8_Mixed_Day11	DR2_CD8_NA_Day0	10	0.0349374	-0.124688	0.104013	-0.274981	1.68196	-0.477643	0.104013	1.9587	0.254991	4	6	4	5	5	10	-2.01121	-1.4861	-0.785612	-0.273564	-0.460227	-0.536529	-0.295288	0
OPN3	DR2_CD8_Mixed_Day18..DR2_CD8_NA_Day0	DR2_CD8_Mixed_Day18	DR2_CD8_NA_Day0	10	0.459626	0.242078	0.104013	0.459626	1.80943	-0.204842	0.104013	2.07699	0.254991	4	10	4	5	6	10	-1.4005	-0.965427	-0.785612	-0.192575	-0.186863	-0.536529	-0.175808	0
OPN3	DR2_CD8_Mixed_Day21..DR2_CD8_NA_Day0	DR2_CD8_Mixed_Day21	DR2_CD8_NA_Day0	10	0.0774631	0.071297	0.104013	-0.758592	0.0774631	-0.225672	0.104013	0.071297	0.254991	10	5	10	5	7	10	-0.83342	-0.906063	-0.785612	-0.335306	-0.452193	-0.536529	-0.0753512	0
OPN3	DR2_CD8_Mixed_Day4..DR2_CD8_NA_Day0	DR2_CD8_Mixed_Day4	DR2_CD8_NA_Day0	10	0.0528527	0.0542463	0.104013	-0.0623927	0.182628	-0.100775	0.104013	0.32542	0.254991	7	8	7	5	6	10	-0.560977	-0.869992	-0.785612	-0.355437	-0.2859	-0.536529	-0.035208	0
OPN3	DR2_CD8_Mono_Day11..DR2_CD8_NA_Day0	DR2_CD8_Mono_Day11	DR2_CD8_NA_Day0	10	0.151918	0.130852	0.104013	-0.117534	0.42137	0.0114046	0.104013	0.2503	0.254991	9	9	9	5	9	10	-0.911743	-0.762238	-0.785612	-0.542624	-0.779365	-0.536529	-0.0880566	0
OPN3	DR2_CD8_Mono_Day18..DR2_CD8_NA_Day0	DR2_CD8_Mono_Day18	DR2_CD8_NA_Day0	10	0.134956	0.243718	0.104013	-0.197562	0.229479	-0.185297	0.104013	0.341746	0.254991	9	6	9	5	7	10	-1.29088	-0.87719	-0.785612	-0.235283	-0.309211	-0.536529	-0.155027	0
OPN3	DR2_CD8_Mono_Day25..DR2_CD8_NA_Day0	DR2_CD8_Mono_Day25	DR2_CD8_NA_Day0	10	0.817301	0.486933	0.104013	0.404937	2.218	-3.22285	0.104013	2.55258	0.254991	4	9	4	5	4	10	-1.41176	-1.5551	-0.785612	-0.155774	-0.194445	-0.536529	-0.177882	0
OPN3	DR2_CD8_Mono_Day4..DR2_CD8_NA_Day0	DR2_CD8_Mono_Day4	DR2_CD8_NA_Day0	10	0.117653	0.301952	0.104013	0.117653	0.117653	0.301952	0.104013	0.301952	0.254991	10	10	10	5	10	10	-1.64906	-1.58548	-0.785612	-0.372124	-0.541957	-0.536529	-0.22476	0
OPN5	DR1_CD4_Mixed_Day14..DR1_CD4_NA_Day0	DR1_CD4_Mixed_Day14	DR1_CD4_NA_Day0	9	0.307162	0.366242	0.0675163	0.307162	0.3359	0.366242	0.0675163	0.366242	0.110409	8	9	9	8	9	9	-1.12631	-1.0726	-1.17161	-0.776808	-0.54369	-0.994613	-0.135179	0
OPN5	DR1_CD4_Mixed_Day4..DR1_CD4_NA_Day0	DR1_CD4_Mixed_Day4	DR1_CD4_NA_Day0	9	-0.128638	-0.119134	0.0675163	-0.327522	-0.103419	-0.164271	0.0675163	-0.0373255	0.110409	8	7	8	8	8	9	-0.389767	-0.537402	-1.17161	-0.984664	-0.753006	-0.994613	-0.0119568	-0.00796175
OPN5	DR1_CD4_Mono_Day11..DR1_CD4_NA_Day0	DR1_CD4_Mono_Day11	DR1_CD4_NA_Day0	9	-0.0582515	0.0206971	0.0675163	-0.627865	-0.0582515	0.0206971	0.0675163	0.0206971	0.110409	9	6	9	8	9	9	-0.383258	-0.406993	-1.17161	-0.649229	-0.457999	-0.994613	-0.0109314	0
OPN5	DR1_CD4_Mono_Day18..DR1_CD4_NA_Day0	DR1_CD4_Mono_Day18	DR1_CD4_NA_Day0	9	-0.069084	-0.00156776	0.0675163	-0.069084	-0.069084	-0.00156776	0.0675163	-0.00156776	0.110409	9	9	9	8	9	9	-0.891263	-0.961135	-1.17161	-0.875412	-0.832912	-0.994613	-0.0904729	0
OPN5	DR1_CD4_Mono_Day4..DR1_CD4_NA_Day0	DR1_CD4_Mono_Day4	DR1_CD4_NA_Day0	9	-0.36306	-0.319701	0.0675163	-0.455584	-0.36306	-0.511185	0.0675163	-0.319701	0.110409	9	5	9	8	5	9	-0.542519	-0.721859	-1.17161	-1.24829	-0.999317	-0.994613	-0.0342269	-0.104395
OPN5	DR1_CD8_Mixed_Day11..DR1_CD8_NA_Day0	DR1_CD8_Mixed_Day11	DR1_CD8_NA_Day0	9	0.178297	0.237996	0.127297	0.178297	0.178297	0.0536044	0.127297	0.237996	0.14942	9	9	9	7	8	9	-1.21373	-1.43028	-1.42562	-0.64619	-0.573491	-1.00204	-0.151999	0
OPN5	DR1_CD8_Mixed_Day18..DR1_CD8_NA_Day0	DR1_CD8_Mixed_Day18	DR1_CD8_NA_Day0	9	-0.179097	-0.0296769	0.127297	-0.179097	-0.0911094	-0.0296769	0.127297	0.0887012	0.14942	8	9	8	7	9	9	-0.977883	-0.649408	-1.42562	-1.3638	-1.23899	-1.00204	-0.106622	-0.162737
OPN5	DR1_CD8_Mixed_Day21..DR1_CD8_NA_Day0	DR1_CD8_Mixed_Day21	DR1_CD8_NA_Day0	9	0.338744	0.144561	0.127297	0.338744	0.36026	0.144561	0.127297	0.600427	0.14942	7	9	7	7	9	9	-1.17068	-1.28709	-1.42562	-0.539009	-0.447032	-1.00204	-0.144045	0
OPN5	DR1_CD8_Mixed_Day4..DR1_CD8_NA_Day0	DR1_CD8_Mixed_Day4	DR1_CD8_NA_Day0	9	-0.165609	-0.0383123	0.127297	-0.165609	-0.165609	-0.0428294	0.127297	-0.0383123	0.14942	9	9	9	7	8	9	-1.02628	-1.30788	-1.42562	-1.19831	-1.39779	-1.00204	-0.115619	-0.0819894
OPN5	DR1_CD8_Mono_Day11..DR1_CD8_NA_Day0	DR1_CD8_Mono_Day11	DR1_CD8_NA_Day0	9	-0.0166086	0.193592	0.127297	-0.0166086	-0.0166086	0.193592	0.127297	0.193592	0.14942	9	9	9	7	9	9	-1.23825	-0.97088	-1.42562	-0.930602	-0.860821	-1.00204	-0.157013	0
OPN5	DR1_CD8_Mono_Day18..DR1_CD8_NA_Day0	DR1_CD8_Mono_Day18	DR1_CD8_NA_Day0	9	0.17201	0.265652	0.127297	0.17201	0.17201	0.265652	0.127297	0.265652	0.14942	9	9	9	7	9	9	-0.944313	-1.06433	-1.42562	-0.976338	-0.741079	-1.00204	-0.100089	-0.00568675
OPN5	DR1_CD8_Mono_Day25..DR1_CD8_NA_Day0	DR1_CD8_Mono_Day25	DR1_CD8_NA_Day0	9	-0.487873	-0.338452	0.127297	-0.487873	-0.209145	-0.338452	0.127297	-0.338452	0.14942	8	9	9	7	9	9	-0.849947	-0.865978	-1.42562	-0.656668	-0.541418	-1.00204	-0.0831204	0
OPN5	DR1_CD8_Mono_Day4..DR1_CD8_NA_Day0	DR1_CD8_Mono_Day4	DR1_CD8_NA_Day0	9	-0.177057	-0.21851	0.127297	-0.177057	-0.177057	-0.21851	0.127297	-0.21851	0.14942	9	9	9	7	9	9	-0.833283	-0.992836	-1.42562	-1.84434	-1.4657	-1.00204	-0.0797459	-0.471342
OPN5	DR2_CD4_Mixed_Day14..DR2_CD4_NA_Day0	DR2_CD4_Mixed_Day14	DR2_CD4_NA_Day0	9	0.0324429	-0.0844126	-0.104364	0.0304324	0.0324429	-0.132309	-0.158506	-0.0844126	-0.104364	9	8	9	9	8	8	-1.10673	-1.78447	-0.551687	-1.00611	-1.45062	-1.17522	-0.131048	-0.0139632
OPN5	DR2_CD4_Mixed_Day4..DR2_CD4_NA_Day0	DR2_CD4_Mixed_Day4	DR2_CD4_NA_Day0	9	0.153913	0.141238	-0.104364	0.153913	0.153913	0.141238	-0.158506	0.141238	-0.104364	9	9	9	9	9	8	-1.6035	-0.907178	-0.551687	-0.378171	-0.836028	-1.17522	-0.235674	0
OPN5	DR2_CD4_Mono_Day11..DR2_CD4_NA_Day0	DR2_CD4_Mono_Day11	DR2_CD4_NA_Day0	9	0.108826	-0.180159	-0.104364	0.108826	0.108826	-0.184822	-0.158506	-0.180159	-0.104364	9	9	9	9	7	8	-1.25788	-1.14437	-0.551687	-0.911867	-0.877179	-1.17522	-0.160952	0
OPN5	DR2_CD4_Mono_Day18..DR2_CD4_NA_Day0	DR2_CD4_Mono_Day18	DR2_CD4_NA_Day0	9	-0.347807	-0.45217	-0.104364	-0.387068	-0.347807	-0.472188	-0.158506	-0.45217	-0.104364	9	7	9	9	8	8	-1.39305	-1.13003	-0.551687	-1.23464	-1.71839	-1.17522	-0.188527	-0.0985337
OPN5	DR2_CD4_Mono_Day25..DR2_CD4_NA_Day0	DR2_CD4_Mono_Day25	DR2_CD4_NA_Day0	9	0.624696	0.34685	-0.104364	0.624696	0.789206	0.34685	-0.158506	0.34685	-0.104364	5	9	9	9	9	8	-0.949214	-0.758794	-0.551687	-0.924297	-0.930526	-1.17522	-0.101109	0
OPN5	DR2_CD4_Mono_Day4..DR2_CD4_NA_Day0	DR2_CD4_Mono_Day4	DR2_CD4_NA_Day0	9	0.093951	-0.0891854	-0.104364	0.093951	0.093951	-0.0891854	-0.158506	-0.0891854	-0.104364	9	9	9	9	9	8	-0.905969	-0.70948	-0.551687	-0.629048	-1.04439	-1.17522	-0.0932423	0
OPN5	DR2_CD8_Mixed_Day11..DR2_CD8_NA_Day0	DR2_CD8_Mixed_Day11	DR2_CD8_NA_Day0	9	0.510296	0.571115	-0.104005	0.510296	0.510296	0.571115	-0.104005	0.571115	-0.104005	9	9	9	9	9	9	-1.39947	-1.49185	-0.80005	-0.210451	-0.326626	-0.744485	-0.189893	0
OPN5	DR2_CD8_Mixed_Day18..DR2_CD8_NA_Day0	DR2_CD8_Mixed_Day18	DR2_CD8_NA_Day0	9	0.254115	0.324723	-0.104005	0.254115	0.497988	0.324723	-0.104005	0.324723	-0.104005	7	9	9	9	9	9	-1.53391	-1.53741	-0.80005	-0.246985	-0.345041	-0.744485	-0.220738	0
OPN5	DR2_CD8_Mixed_Day21..DR2_CD8_NA_Day0	DR2_CD8_Mixed_Day21	DR2_CD8_NA_Day0	9	0.54809	0.767569	-0.104005	0.503954	0.54809	0.767569	-0.104005	0.767569	-0.104005	9	8	9	9	9	9	-1.32299	-1.39493	-0.80005	-0.387632	-0.33517	-0.744485	-0.174996	0
OPN5	DR2_CD8_Mixed_Day4..DR2_CD8_NA_Day0	DR2_CD8_Mixed_Day4	DR2_CD8_NA_Day0	9	-0.210359	-0.247911	-0.104005	-0.333686	-0.210359	-0.335762	-0.104005	-0.247911	-0.104005	9	6	9	9	6	9	-0.674644	-0.782295	-0.80005	-0.999799	-0.985713	-0.744485	-0.05463	-0.0119266
OPN5	DR2_CD8_Mono_Day11..DR2_CD8_NA_Day0	DR2_CD8_Mono_Day11	DR2_CD8_NA_Day0	9	0.346598	0.302665	-0.104005	0.346598	0.346598	0.302665	-0.104005	0.302665	-0.104005	9	9	9	9	9	9	-1.28725	-1.0995	-0.80005	-0.478535	-0.711852	-0.744485	-0.166621	0
OPN5	DR2_CD8_Mono_Day18..DR2_CD8_NA_Day0	DR2_CD8_Mono_Day18	DR2_CD8_NA_Day0	9	0.455793	0.744216	-0.104005	0.455793	0.834418	0.744216	-0.104005	0.806586	-0.104005	7	9	7	9	9	9	-1.50056	-1.86764	-0.80005	-0.686698	-0.890134	-0.744485	-0.213726	0
OPN5	DR2_CD8_Mono_Day25..DR2_CD8_NA_Day0	DR2_CD8_Mono_Day25	DR2_CD8_NA_Day0	9	0.151316	0.299497	-0.104005	0.151316	0.151316	0.299497	-0.104005	0.299497	-0.104005	9	9	9	9	9	9	-1.18668	-1.11031	-0.80005	-0.672152	-0.670729	-0.744485	-0.147236	0
OPN5	DR2_CD8_Mono_Day4..DR2_CD8_NA_Day0	DR2_CD8_Mono_Day4	DR2_CD8_NA_Day0	9	0.165058	0.189594	-0.104005	0.165058	0.174278	0.189594	-0.104005	0.225926	-0.104005	8	9	8	9	9	9	-1.29763	-0.723097	-0.80005	-1.039	-1.20157	-0.744485	-0.169321	-0.0240318
OPRD1	DR1_CD4_Mixed_Day14..DR1_CD4_NA_Day0	DR1_CD4_Mixed_Day14	DR1_CD4_NA_Day0	9	-0.0740182	0.0531279	-0.0760919	-0.221927	-0.0740182	-0.0621584	-0.0760919	0.210113	-0.0760919	9	7	7	9	7	9	-0.595406	-0.597607	-0.731602	-0.501367	-0.525114	-0.66284	-0.042047	0
OPRD1	DR1_CD4_Mixed_Day4..DR1_CD4_NA_Day0	DR1_CD4_Mixed_Day4	DR1_CD4_NA_Day0	9	-0.0680436	0.0205461	-0.0760919	-0.558505	0.483552	-0.0443323	-0.0760919	0.315898	-0.0760919	4	4	4	9	8	9	-0.37077	-0.642127	-0.731602	-0.552009	-0.390955	-0.66284	-0.00909687	0
OPRD1	DR1_CD4_Mono_Day11..DR1_CD4_NA_Day0	DR1_CD4_Mono_Day11	DR1_CD4_NA_Day0	9	-0.356576	-0.684696	-0.0760919	-0.957796	-0.356576	-0.825723	-0.0760919	-0.684696	-0.0760919	9	4	9	9	5	9	-0.762944	-0.798065	-0.731602	-0.840253	-1.2618	-0.66284	-0.0678988	0
OPRD1	DR1_CD4_Mono_Day18..DR1_CD4_NA_Day0	DR1_CD4_Mono_Day18	DR1_CD4_NA_Day0	9	0.359738	0.48246	-0.0760919	0.359738	0.742608	0.48246	-0.0760919	1.01585	-0.0760919	6	9	5	9	9	9	-0.786823	-0.86135	-0.731602	-0.423654	-0.501563	-0.66284	-0.0716482	0
OPRD1	DR1_CD4_Mono_Day4..DR1_CD4_NA_Day0	DR1_CD4_Mono_Day4	DR1_CD4_NA_Day0	9	0.202834	-0.0206169	-0.0760919	0.202834	0.263189	-0.126473	-0.0760919	-0.0206169	-0.0760919	6	9	9	9	6	9	-1.21623	-0.966657	-0.731602	-0.816041	-0.439066	-0.66284	-0.152528	0
OPRD1	DR1_CD8_Mixed_Day11..DR1_CD8_NA_Day0	DR1_CD8_Mixed_Day11	DR1_CD8_NA_Day0	9	-0.138001	0.0859625	-0.106116	-0.138001	0.668355	0.0859625	-0.261488	0.539307	-0.106116	4	9	4	9	9	6	-0.459231	-0.590313	-0.302142	-0.615206	-0.936614	-0.944358	-0.021961	0
OPRD1	DR1_CD8_Mixed_Day18..DR1_CD8_NA_Day0	DR1_CD8_Mixed_Day18	DR1_CD8_NA_Day0	9	-0.423697	-0.498363	-0.106116	-0.423697	-0.423697	-1.03652	-0.261488	-0.498363	-0.106116	9	9	9	9	7	6	-0.364925	-0.432614	-0.302142	-1.333	-1.02416	-0.944358	-0.00818399	-0.146266
OPRD1	DR1_CD8_Mixed_Day21..DR1_CD8_NA_Day0	DR1_CD8_Mixed_Day21	DR1_CD8_NA_Day0	9	0.157454	-0.0912347	-0.106116	-2.06958	1.3599	-1.13548	-0.261488	0.595859	-0.106116	5	4	6	9	6	6	-0.469144	-0.359076	-0.302142	-0.371324	-0.493397	-0.944358	-0.0234873	0
OPRD1	DR1_CD8_Mixed_Day4..DR1_CD8_NA_Day0	DR1_CD8_Mixed_Day4	DR1_CD8_NA_Day0	9	-0.208668	-0.0735403	-0.106116	-0.360615	-0.208668	-0.0735403	-0.261488	-0.0735403	-0.106116	9	6	9	9	9	6	-0.404002	-0.491425	-0.302142	-0.78626	-1.70256	-0.944358	-0.014306	0
OPRD1	DR1_CD8_Mono_Day11..DR1_CD8_NA_Day0	DR1_CD8_Mono_Day11	DR1_CD8_NA_Day0	9	0.262924	-0.109408	-0.106116	0.0868256	0.668328	-0.109408	-0.261488	0.740769	-0.106116	5	8	4	9	9	6	-0.587305	-0.604022	-0.302142	-0.547081	-0.760177	-0.944358	-0.0405805	0
OPRD1	DR1_CD8_Mono_Day18..DR1_CD8_NA_Day0	DR1_CD8_Mono_Day18	DR1_CD8_NA_Day0	9	-0.12482	-0.230935	-0.106116	-1.15787	1.2454	-1.22974	-0.261488	0.0130314	-0.106116	4	4	8	9	5	6	-0.655041	-0.370386	-0.302142	-0.434126	-0.435098	-0.944358	-0.0515122	0
OPRD1	DR1_CD8_Mono_Day25..DR1_CD8_NA_Day0	DR1_CD8_Mono_Day25	DR1_CD8_NA_Day0	9	0.0432374	-0.552676	-0.106116	0.0432374	0.531836	-0.552676	-0.261488	0.802802	-0.106116	6	9	6	9	9	6	-0.445542	-0.408103	-0.302142	-0.722075	-0.894124	-0.944358	-0.0200438	0
OPRD1	DR1_CD8_Mono_Day4..DR1_CD8_NA_Day0	DR1_CD8_Mono_Day4	DR1_CD8_NA_Day0	9	0.014013	-0.10588	-0.106116	-0.0312136	0.0399235	-0.10588	-0.261488	0.108893	-0.106116	6	7	6	9	9	6	-0.55961	-0.347927	-0.302142	-0.89115	-1.48869	-0.944358	-0.0365424	0
OPRD1	DR2_CD4_Mixed_Day14..DR2_CD4_NA_Day0	DR2_CD4_Mixed_Day14	DR2_CD4_NA_Day0	9	-0.0983729	-0.00759591	-0.21389	-0.161028	-0.0983729	-0.248656	-0.447736	-0.00759591	-0.21389	9	8	9	9	8	5	-1.2573	-0.792337	-0.316476	-0.900792	-1.22374	-1.11374	-0.160939	0
OPRD1	DR2_CD4_Mixed_Day4..DR2_CD4_NA_Day0	DR2_CD4_Mixed_Day4	DR2_CD4_NA_Day0	9	0.235713	0.0218233	-0.21389	0.235713	0.547525	0.0218233	-0.447736	0.0218233	-0.21389	4	9	9	9	9	5	-1.11705	-0.83447	-0.316476	-0.148028	-0.749854	-1.11374	-0.133275	0
OPRD1	DR2_CD4_Mono_Day11..DR2_CD4_NA_Day0	DR2_CD4_Mono_Day11	DR2_CD4_NA_Day0	9	0.338547	-0.0969988	-0.21389	0.338547	0.511935	-0.0969988	-0.447736	-0.0969988	-0.21389	6	9	9	9	9	5	-1.01547	-0.925208	-0.316476	-0.323435	-0.674145	-1.11374	-0.113592	0
OPRD1	DR2_CD4_Mono_Day18..DR2_CD4_NA_Day0	DR2_CD4_Mono_Day18	DR2_CD4_NA_Day0	9	0.529816	0.55305	-0.21389	0.529816	0.738737	0.55305	-0.447736	0.781867	-0.21389	8	9	7	9	9	5	-1.80138	-1.47953	-0.316476	-0.200346	-0.409188	-1.11374	-0.276804	0
OPRD1	DR2_CD4_Mono_Day25..DR2_CD4_NA_Day0	DR2_CD4_Mono_Day25	DR2_CD4_NA_Day0	9	0.662338	0.453476	-0.21389	0.662338	1.37604	0.453476	-0.447736	1.22953	-0.21389	7	9	6	9	9	5	-1.61703	-1.18155	-0.316476	-0.19776	-0.214374	-1.11374	-0.238205	0
OPRD1	DR2_CD4_Mono_Day4..DR2_CD4_NA_Day0	DR2_CD4_Mono_Day4	DR2_CD4_NA_Day0	9	-0.405738	-0.335744	-0.21389	-0.59972	0.359103	-0.526639	-0.447736	-0.335744	-0.21389	4	5	9	9	7	5	-0.242417	-0.267914	-0.316476	-1.41514	-1.74353	-1.11374	0	-0.189556
OPRD1	DR2_CD8_Mixed_Day11..DR2_CD8_NA_Day0	DR2_CD8_Mixed_Day11	DR2_CD8_NA_Day0	9	-0.658814	-0.457466	-0.190123	-0.975307	-0.658814	-0.457466	-0.436778	-0.457466	0.0647666	9	5	9	6	9	5	-0.466632	-0.452276	-0.118006	-1.02979	-1.44439	-1.07495	-0.0231754	-0.0210326
OPRD1	DR2_CD8_Mixed_Day18..DR2_CD8_NA_Day0	DR2_CD8_Mixed_Day18	DR2_CD8_NA_Day0	9	-0.615984	-0.414635	-0.190123	-1.49467	-0.542886	-0.414635	-0.436778	-0.232923	0.0647666	8	7	8	6	9	5	-0.208272	-0.136241	-0.118006	-1.36249	-2.22257	-1.07495	0	-0.162036
OPRD1	DR2_CD8_Mixed_Day21..DR2_CD8_NA_Day0	DR2_CD8_Mixed_Day21	DR2_CD8_NA_Day0	9	-0.897435	-0.847279	-0.190123	-1.29689	-0.873295	-0.908265	-0.436778	-0.747543	0.0647666	8	6	8	6	8	5	-0.443054	-0.316897	-0.118006	-1.42947	-1.53756	-1.07495	-0.0196901	-0.19723
OPRD1	DR2_CD8_Mixed_Day4..DR2_CD8_NA_Day0	DR2_CD8_Mixed_Day4	DR2_CD8_NA_Day0	9	0.00849649	-0.170655	-0.190123	-0.189236	0.00849649	-0.18362	-0.436778	-0.170655	0.0647666	9	5	9	6	7	5	-1.15507	-0.968806	-0.118006	-0.269793	-0.797253	-1.07495	-0.141153	0
OPRD1	DR2_CD8_Mono_Day11..DR2_CD8_NA_Day0	DR2_CD8_Mono_Day11	DR2_CD8_NA_Day0	9	-0.0617119	0.139637	-0.190123	-0.581665	0.0150326	-0.102682	-0.436778	0.155992	0.0647666	8	6	8	6	8	5	-0.531328	-0.470632	-0.118006	-0.455846	-0.540153	-1.07495	-0.0326649	0
OPRD1	DR2_CD8_Mono_Day18..DR2_CD8_NA_Day0	DR2_CD8_Mono_Day18	DR2_CD8_NA_Day0	9	0.0748145	0.0492809	-0.190123	0.0748145	0.40229	0.0492809	-0.436778	0.323171	0.0647666	6	9	6	6	9	5	-0.630967	-0.454718	-0.118006	-0.695995	-0.518975	-1.07495	-0.0476617	0
OPRD1	DR2_CD8_Mono_Day25..DR2_CD8_NA_Day0	DR2_CD8_Mono_Day25	DR2_CD8_NA_Day0	9	0.23203	-0.204748	-0.190123	-0.425345	0.23203	-1.05364	-0.436778	0.480444	0.0647666	9	7	6	6	6	5	-0.899476	-0.631021	-0.118006	-0.423945	-0.409117	-1.07495	-0.0921554	0
OPRD1	DR2_CD8_Mono_Day4..DR2_CD8_NA_Day0	DR2_CD8_Mono_Day4	DR2_CD8_NA_Day0	9	0.0271495	-0.0265818	-0.190123	-0.463293	0.254798	-0.585448	-0.436778	0.373238	0.0647666	6	6	6	6	5	5	-0.493625	-0.398655	-0.118006	-0.408711	-0.321434	-1.07495	-0.026982	0
OPRK1	DR1_CD4_Mixed_Day14..DR1_CD4_NA_Day0	DR1_CD4_Mixed_Day14	DR1_CD4_NA_Day0	9	0.490805	0.560425	-0.00698194	0.490805	0.544852	0.560425	-0.00698194	0.610928	0.0421154	8	9	5	8	9	9	-2.06815	-1.6118	-0.591361	-0.45046	-0.219061	-0.393516	-0.334568	0
OPRK1	DR1_CD4_Mixed_Day4..DR1_CD4_NA_Day0	DR1_CD4_Mixed_Day4	DR1_CD4_NA_Day0	9	-0.17107	0.0217912	-0.00698194	-0.268889	-0.17107	0.0217912	-0.00698194	0.233643	0.0421154	9	5	6	8	9	9	-1.20834	-0.581292	-0.591361	-0.684251	-0.429536	-0.393516	-0.151203	0
OPRK1	DR1_CD4_Mono_Day11..DR1_CD4_NA_Day0	DR1_CD4_Mono_Day11	DR1_CD4_NA_Day0	9	0.49058	0.161737	-0.00698194	0.49058	0.681406	-0.0918398	-0.00698194	0.287919	0.0421154	6	9	8	8	5	9	-1.6394	-1.40237	-0.591361	-0.265733	-0.163528	-0.393516	-0.24308	0
OPRK1	DR1_CD4_Mono_Day18..DR1_CD4_NA_Day0	DR1_CD4_Mono_Day18	DR1_CD4_NA_Day0	9	0.919684	0.74953	-0.00698194	0.732807	0.923343	0.618856	-0.00698194	0.865932	0.0421154	7	8	8	8	8	9	-2.31516	-1.7349	-0.591361	-0.0714156	-0.106004	-0.393516	-0.389545	0
OPRK1	DR1_CD4_Mono_Day4..DR1_CD4_NA_Day0	DR1_CD4_Mono_Day4	DR1_CD4_NA_Day0	9	-0.215604	-0.0767102	-0.00698194	-0.513114	0.348364	-0.84445	-0.00698194	0.553103	0.0421154	4	5	4	8	4	9	-0.538148	-0.449437	-0.591361	-0.7824	-0.783449	-0.393516	-0.0336844	0
OPRK1	DR1_CD8_Mixed_Day11..DR1_CD8_NA_Day0	DR1_CD8_Mixed_Day11	DR1_CD8_NA_Day0	9	-0.246069	-0.0902014	-0.00573815	-0.546897	-0.246069	-0.383477	-0.468006	0.00660126	0.216959	9	7	7	4	7	4	-0.858581	-0.51813	-0.437415	-0.651513	-0.689291	-0.646028	-0.084468	0
OPRK1	DR1_CD8_Mixed_Day18..DR1_CD8_NA_Day0	DR1_CD8_Mixed_Day18	DR1_CD8_NA_Day0	9	-0.656778	-0.662516	-0.00573815	-2.46148	-0.656778	-2.727	-0.468006	-0.662516	0.216959	9	4	9	4	4	4	-0.524385	-0.603021	-0.437415	-0.730019	-1.11339	-0.646028	-0.0316772	0
OPRK1	DR1_CD8_Mixed_Day21..DR1_CD8_NA_Day0	DR1_CD8_Mixed_Day21	DR1_CD8_NA_Day0	9	-0.540052	-0.21911	-0.00573815	-0.540052	0.726699	-0.21911	-0.468006	0.413066	0.216959	4	9	7	4	9	4	-0.442457	-0.466029	-0.437415	-0.954933	-1.09331	-0.646028	-0.019636	-0.000375063
OPRK1	DR1_CD8_Mixed_Day4..DR1_CD8_NA_Day0	DR1_CD8_Mixed_Day4	DR1_CD8_NA_Day0	9	-0.384936	-0.60798	-0.00573815	-0.557438	-0.384936	-0.677513	-0.468006	-0.60798	0.216959	9	6	9	4	6	4	-0.410453	-0.341312	-0.437415	-1.80136	-1.94164	-0.646028	-0.0152244	-0.43952
OPRK1	DR1_CD8_Mono_Day11..DR1_CD8_NA_Day0	DR1_CD8_Mono_Day11	DR1_CD8_NA_Day0	9	-0.5298	-1.05598	-0.00573815	-0.972819	-0.5298	-1.64955	-0.468006	-1.05598	0.216959	9	5	9	4	5	4	-0.402474	-0.505653	-0.437415	-0.723518	-1.25996	-0.646028	-0.0140696	0
OPRK1	DR1_CD8_Mono_Day18..DR1_CD8_NA_Day0	DR1_CD8_Mono_Day18	DR1_CD8_NA_Day0	9	-0.28079	-0.261088	-0.00573815	-0.28079	-0.28079	-0.380003	-0.468006	-0.261088	0.216959	9	9	9	4	8	4	-0.822618	-0.630104	-0.437415	-1.26964	-1.43148	-0.646028	-0.0778536	-0.114995
OPRK1	DR1_CD8_Mono_Day25..DR1_CD8_NA_Day0	DR1_CD8_Mono_Day25	DR1_CD8_NA_Day0	9	-1.28156	-1.2873	-0.00573815	-1.51901	-0.517467	-1.85179	-0.468006	-1.2873	0.216959	8	5	9	4	5	4	-0.639248	-0.554793	-0.437415	-0.757475	-0.752039	-0.646028	-0.0490408	0
OPRK1	DR1_CD8_Mono_Day4..DR1_CD8_NA_Day0	DR1_CD8_Mono_Day4	DR1_CD8_NA_Day0	9	-0.187798	-0.39473	-0.00573815	-0.350842	-0.187798	-1.17922	-0.468006	-0.39473	0.216959	9	8	9	4	4	4	-0.485857	-0.35776	-0.437415	-1.4475	-1.013	-0.646028	-0.0258452	-0.20699
OPRK1	DR2_CD4_Mixed_Day14..DR2_CD4_NA_Day0	DR2_CD4_Mixed_Day14	DR2_CD4_NA_Day0	9	0.129875	0.0302102	-0.214359	-0.304583	0.868676	-0.202227	-0.258954	0.0302102	-0.214359	4	5	9	9	7	8	-0.938303	-1.07773	-0.552791	-0.153657	-0.454645	-1.66054	-0.0989112	0
OPRK1	DR2_CD4_Mixed_Day4..DR2_CD4_NA_Day0	DR2_CD4_Mixed_Day4	DR2_CD4_NA_Day0	9	0.213208	-0.00115107	-0.214359	0.213208	0.235802	-0.0145508	-0.258954	0.00661479	-0.214359	8	9	8	9	8	8	-1.43311	-1.19453	-0.552791	-0.231058	-1.12834	-1.66054	-0.197816	0
OPRK1	DR2_CD4_Mono_Day11..DR2_CD4_NA_Day0	DR2_CD4_Mono_Day11	DR2_CD4_NA_Day0	9	-0.15646	-0.256125	-0.214359	-0.473311	-0.148205	-0.590068	-0.258954	-0.256125	-0.214359	8	6	9	9	7	8	-0.428377	-0.379228	-0.552791	-0.851839	-1.04058	-1.66054	-0.0176886	0
OPRK1	DR2_CD4_Mono_Day18..DR2_CD4_NA_Day0	DR2_CD4_Mono_Day18	DR2_CD4_NA_Day0	9	0.148621	-0.180709	-0.214359	0.135731	0.739875	-0.570845	-0.258954	0.151244	-0.214359	6	8	8	9	5	8	-0.830339	-0.74415	-0.552791	-0.266117	-0.429091	-1.66054	-0.0793429	0
OPRK1	DR2_CD4_Mono_Day25..DR2_CD4_NA_Day0	DR2_CD4_Mono_Day25	DR2_CD4_NA_Day0	9	0.550598	0.10495	-0.214359	0.550598	2.0927	0.10495	-0.258954	1.99091	-0.214359	4	9	4	9	9	8	-2.09509	-1.7041	-0.552791	-0.275559	-0.270033	-1.66054	-0.341535	0
OPRK1	DR2_CD4_Mono_Day4..DR2_CD4_NA_Day0	DR2_CD4_Mono_Day4	DR2_CD4_NA_Day0	9	0.104181	-0.23144	-0.214359	-0.0855971	0.260112	-0.318763	-0.258954	-0.23144	-0.214359	6	6	9	9	7	8	-0.861805	-0.786983	-0.552791	-0.275935	-0.936464	-1.66054	-0.0848278	0
OPRK1	DR2_CD8_Mixed_Day11..DR2_CD8_NA_Day0	DR2_CD8_Mixed_Day11	DR2_CD8_NA_Day0	9	0.399879	0.371048	-0.0810424	0.399879	1.45257	0.371048	-0.0810424	0.764425	0.12041	4	9	6	6	9	9	-1.76709	-1.15201	-0.297603	-0.17877	-0.198454	-0.951033	-0.268596	0
OPRK1	DR2_CD8_Mixed_Day18..DR2_CD8_NA_Day0	DR2_CD8_Mixed_Day18	DR2_CD8_NA_Day0	9	0.6974	0.333671	-0.0810424	0.6974	0.741919	0.333671	-0.0810424	0.619735	0.12041	8	9	8	6	9	9	-1.61512	-1.9582	-0.297603	-0.123335	-0.154693	-0.951033	-0.23771	0
OPRK1	DR2_CD8_Mixed_Day21..DR2_CD8_NA_Day0	DR2_CD8_Mixed_Day21	DR2_CD8_NA_Day0	9	0.406642	0.3256	-0.0810424	0.109367	0.694939	0.3256	-0.0810424	1.33071	0.12041	7	6	6	6	9	9	-1.15293	-0.920039	-0.297603	-0.133257	-0.149086	-0.951033	-0.140831	0
OPRK1	DR2_CD8_Mixed_Day4..DR2_CD8_NA_Day0	DR2_CD8_Mixed_Day4	DR2_CD8_NA_Day0	9	0.0833296	0.323378	-0.0810424	-0.320878	0.707209	0.323378	-0.0810424	0.529078	0.12041	4	4	5	6	9	9	-0.961509	-1.26691	-0.297603	-0.374064	-0.473932	-0.951033	-0.103283	0
OPRK1	DR2_CD8_Mono_Day11..DR2_CD8_NA_Day0	DR2_CD8_Mono_Day11	DR2_CD8_NA_Day0	9	-0.0371688	-0.05754	-0.0810424	-0.26594	0.153033	-0.299734	-0.0810424	0.000417671	0.12041	7	7	7	6	7	9	-0.379309	-0.550056	-0.297603	-0.515717	-0.639622	-0.951033	-0.0102908	0
OPRK1	DR2_CD8_Mono_Day18..DR2_CD8_NA_Day0	DR2_CD8_Mono_Day18	DR2_CD8_NA_Day0	9	0.0491686	0.034733	-0.0810424	-0.386606	0.545948	-0.474869	-0.0810424	0.257569	0.12041	6	6	7	6	6	9	-0.673046	-0.623299	-0.297603	-0.46886	-0.35316	-0.951033	-0.0543857	0
OPRK1	DR2_CD8_Mono_Day25..DR2_CD8_NA_Day0	DR2_CD8_Mono_Day25	DR2_CD8_NA_Day0	9	-1.10031	-0.897078	-0.0810424	-1.21523	-1.10031	-1.668	-0.0810424	-0.897078	0.12041	9	5	9	6	5	9	-0.580153	-0.790062	-0.297603	-0.63906	-0.541657	-0.951033	-0.0395012	0
OPRK1	DR2_CD8_Mono_Day4..DR2_CD8_NA_Day0	DR2_CD8_Mono_Day4	DR2_CD8_NA_Day0	9	-0.190554	-0.133146	-0.0810424	-0.420358	-0.190554	-0.196134	-0.0810424	-0.133146	0.12041	9	6	9	6	8	9	-0.572375	-0.589618	-0.297603	-0.609008	-0.951019	-0.951033	-0.0383141	0
OPRL1	DR1_CD4_Mixed_Day14..DR1_CD4_NA_Day0	DR1_CD4_Mixed_Day14	DR1_CD4_NA_Day0	10	-0.293836	-0.404212	0.236289	-0.332671	-0.255001	-0.574027	-0.533168	0.566352	0.542966	9	9	4	5	5	4	-0.130099	-0.383312	-2.34603	-1.13503	-0.940254	-0.336303	0	-0.039026
OPRL1	DR1_CD4_Mixed_Day4..DR1_CD4_NA_Day0	DR1_CD4_Mixed_Day4	DR1_CD4_NA_Day0	10	0.0903999	0.245329	0.236289	0.0618817	0.127347	0.245329	-0.533168	0.376575	0.542966	8	8	8	5	10	4	-1.34639	-1.28413	-2.34603	-0.55316	-0.0731905	-0.336303	-0.165423	0
OPRL1	DR1_CD4_Mono_Day11..DR1_CD4_NA_Day0	DR1_CD4_Mono_Day11	DR1_CD4_NA_Day0	10	0.0480473	0.591082	0.236289	-0.131267	0.98609	-0.515442	-0.533168	0.824875	0.542966	4	6	5	5	4	4	-1.4303	-1.79546	-2.34603	-0.311196	-0.102747	-0.336303	-0.181357	0
OPRL1	DR1_CD4_Mono_Day18..DR1_CD4_NA_Day0	DR1_CD4_Mono_Day18	DR1_CD4_NA_Day0	10	0.477001	0.328637	0.236289	0.477001	0.881253	0.328637	-0.533168	0.328637	0.542966	6	10	10	5	10	4	-1.02599	-0.86963	-2.34603	-0.541881	-0.403429	-0.336303	-0.107767	0
OPRL1	DR1_CD4_Mono_Day4..DR1_CD4_NA_Day0	DR1_CD4_Mono_Day4	DR1_CD4_NA_Day0	10	0.268546	0.237494	0.236289	-0.847697	0.7496	-0.4578	-0.533168	0.561835	0.542966	5	4	5	5	4	4	-2.01252	-1.04033	-2.34603	-0.156099	-0.168379	-0.336303	-0.29568	0
OPRL1	DR1_CD8_Mixed_Day11..DR1_CD8_NA_Day0	DR1_CD8_Mixed_Day11	DR1_CD8_NA_Day0	10	-0.148287	-0.145988	0.179282	-0.501976	-0.148287	-1.7403	0.031059	0.707564	0.518195	10	8	5	6	4	7	-0.437097	-0.820427	-1.28954	-0.772314	-1.13692	-0.0701472	-0.0180897	0
OPRL1	DR1_CD8_Mixed_Day18..DR1_CD8_NA_Day0	DR1_CD8_Mixed_Day18	DR1_CD8_NA_Day0	10	0.29672	-0.164893	0.179282	-2.81845	0.792755	-2.59377	0.031059	1.648	0.518195	6	4	4	6	4	7	-0.633875	-1.02966	-1.28954	-0.605784	-0.490355	-0.0701472	-0.0459124	0
OPRL1	DR1_CD8_Mixed_Day21..DR1_CD8_NA_Day0	DR1_CD8_Mixed_Day21	DR1_CD8_NA_Day0	10	-0.370635	-0.156686	0.179282	-1.72981	-0.370635	-2.21084	0.031059	1.63237	0.518195	10	5	4	6	4	7	-0.598904	-1.39351	-1.28954	-0.909424	-1.13606	-0.0701472	-0.040446	0
OPRL1	DR1_CD8_Mixed_Day4..DR1_CD8_NA_Day0	DR1_CD8_Mixed_Day4	DR1_CD8_NA_Day0	10	0.156267	0.370217	0.179282	0.156267	0.639335	0.190184	0.031059	0.459017	0.518195	4	10	6	6	8	7	-1.14857	-1.5505	-1.28954	-0.206169	-0.101247	-0.0701472	-0.129488	0
OPRL1	DR1_CD8_Mono_Day11..DR1_CD8_NA_Day0	DR1_CD8_Mono_Day11	DR1_CD8_NA_Day0	10	-0.292254	-0.283556	0.179282	-1.28423	-0.292254	-1.12057	0.031059	-0.283556	0.518195	10	5	10	6	5	7	-0.695352	-0.657228	-1.28954	-0.760694	-0.556244	-0.0701472	-0.0549143	0
OPRL1	DR1_CD8_Mono_Day18..DR1_CD8_NA_Day0	DR1_CD8_Mono_Day18	DR1_CD8_NA_Day0	10	-0.56024	-0.346291	0.179282	-1.66675	-0.56024	-2.03631	0.031059	1.47626	0.518195	10	5	4	6	4	7	-0.389423	-1.08658	-1.28954	-1.43869	-1.35085	-0.0701472	-0.0111788	-0.162663
OPRL1	DR1_CD8_Mono_Day25..DR1_CD8_NA_Day0	DR1_CD8_Mono_Day25	DR1_CD8_NA_Day0	10	0.100116	-0.0937538	0.179282	0.100116	1.00377	-1.08706	0.031059	-0.0937538	0.518195	5	10	10	6	7	7	-0.50665	-0.606095	-1.28954	-0.420267	-0.471964	-0.0701472	-0.0276467	0
OPRL1	DR1_CD8_Mono_Day4..DR1_CD8_NA_Day0	DR1_CD8_Mono_Day4	DR1_CD8_NA_Day0	10	0.330704	0.144616	0.179282	-0.447859	0.995403	-0.657784	0.031059	1.73277	0.518195	4	4	4	6	4	7	-1.48626	-2.00462	-1.28954	-0.266214	-0.313212	-0.0701472	-0.191535	0
OPRL1	DR2_CD4_Mixed_Day14..DR2_CD4_NA_Day0	DR2_CD4_Mixed_Day14	DR2_CD4_NA_Day0	10	-0.183153	-0.261724	0.0432807	-0.675102	-0.183153	-0.722388	0.0432807	-0.261724	0.0432807	10	5	10	10	6	10	-0.251721	-0.339458	-1.02886	-0.585663	-0.835342	-0.501711	0	0
OPRL1	DR2_CD4_Mixed_Day4..DR2_CD4_NA_Day0	DR2_CD4_Mixed_Day4	DR2_CD4_NA_Day0	10	-0.0378124	-0.0152958	0.0432807	-0.63677	0.629053	-0.188661	0.0432807	-0.0152958	0.0432807	4	4	10	10	6	10	-0.622597	-0.947936	-1.02886	-0.792751	-0.433559	-0.501711	-0.0441527	0
OPRL1	DR2_CD4_Mono_Day11..DR2_CD4_NA_Day0	DR2_CD4_Mono_Day11	DR2_CD4_NA_Day0	10	-0.18118	-0.13051	0.0432807	-0.463014	0.453635	-0.314474	0.0432807	-0.00763969	0.0432807	4	6	9	10	8	10	-0.494258	-0.815197	-1.02886	-0.641735	-0.782331	-0.501711	-0.0258857	0
OPRL1	DR2_CD4_Mono_Day18..DR2_CD4_NA_Day0	DR2_CD4_Mono_Day18	DR2_CD4_NA_Day0	10	-0.216475	-0.228962	0.0432807	-0.216475	-0.145802	-0.271024	0.0432807	-0.186901	0.0432807	9	10	9	10	9	10	-0.362009	-0.475841	-1.02886	-1.22688	-1.40973	-0.501711	-0.00724298	-0.0701676
OPRL1	DR2_CD4_Mono_Day25..DR2_CD4_NA_Day0	DR2_CD4_Mono_Day25	DR2_CD4_NA_Day0	10	-0.912527	-0.934381	0.0432807	-1.58619	-0.912527	-1.1852	0.0432807	-0.934381	0.0432807	10	5	10	10	7	10	-0.672049	-0.645392	-1.02886	-1.19299	-1.2413	-0.501711	-0.0515539	-0.0578177
OPRL1	DR2_CD4_Mono_Day4..DR2_CD4_NA_Day0	DR2_CD4_Mono_Day4	DR2_CD4_NA_Day0	10	0.193621	0.0736179	0.0432807	-0.563486	0.35736	-0.0739801	0.0432807	0.0975787	0.0432807	6	4	8	10	7	10	-1.06291	-0.602807	-1.02886	-0.504576	-0.476206	-0.501711	-0.114227	0
OPRL1	DR2_CD8_Mixed_Day11..DR2_CD8_NA_Day0	DR2_CD8_Mixed_Day11	DR2_CD8_NA_Day0	10	-0.566489	-0.398135	-0.0275393	-1.22235	-0.566489	-0.711742	-0.218633	-0.398135	0.371712	10	7	10	4	8	6	-0.265785	-0.224711	-1.29876	-1.6479	-1.06643	-0.454969	0	-0.271218
OPRL1	DR2_CD8_Mixed_Day18..DR2_CD8_NA_Day0	DR2_CD8_Mixed_Day18	DR2_CD8_NA_Day0	10	-1.21231	-1.03034	-0.0275393	-1.42231	-1.16801	-1.41033	-0.218633	-0.870781	0.371712	9	6	9	4	6	6	-0.210403	-0.323593	-1.29876	-1.86219	-1.36035	-0.454969	0	-0.401739
OPRL1	DR2_CD8_Mixed_Day21..DR2_CD8_NA_Day0	DR2_CD8_Mixed_Day21	DR2_CD8_NA_Day0	10	-0.78756	-0.991046	-0.0275393	-1.08371	-0.78756	-1.37736	-0.218633	-0.776364	0.371712	10	8	9	4	8	6	-0.202749	-0.194304	-1.29876	-1.80492	-1.30371	-0.454969	0	-0.364776
OPRL1	DR2_CD8_Mixed_Day4..DR2_CD8_NA_Day0	DR2_CD8_Mixed_Day4	DR2_CD8_NA_Day0	10	0.0263534	-0.0811438	-0.0275393	0.00471524	0.188799	-0.229101	-0.218633	-0.0811438	0.371712	6	9	10	4	8	6	-0.459455	-0.396493	-1.29876	-0.670604	-1.23042	-0.454969	-0.0210876	0
OPRL1	DR2_CD8_Mono_Day11..DR2_CD8_NA_Day0	DR2_CD8_Mono_Day11	DR2_CD8_NA_Day0	10	-0.174416	-0.177536	-0.0275393	-0.174416	-0.174416	-0.177536	-0.218633	-0.177536	0.371712	10	10	10	4	10	6	-0.676637	-0.559644	-1.29876	-0.951997	-1.30963	-0.454969	-0.0521955	0
OPRL1	DR2_CD8_Mono_Day18..DR2_CD8_NA_Day0	DR2_CD8_Mono_Day18	DR2_CD8_NA_Day0	10	-0.350967	-0.434108	-0.0275393	-0.937806	-0.28052	-0.872778	-0.218633	-0.122959	0.371712	8	7	8	4	6	6	-0.450205	-0.452136	-1.29876	-0.934495	-0.617686	-0.454969	-0.0198044	0
OPRL1	DR2_CD8_Mono_Day25..DR2_CD8_NA_Day0	DR2_CD8_Mono_Day25	DR2_CD8_NA_Day0	10	-0.430356	-0.512899	-0.0275393	-1.15578	-0.026177	-1.0651	-0.218633	-0.0383871	0.371712	8	7	8	4	6	6	-0.627036	-0.616105	-1.29876	-0.582322	-0.46411	-0.454969	-0.0448097	0
OPRL1	DR2_CD8_Mono_Day4..DR2_CD8_NA_Day0	DR2_CD8_Mono_Day4	DR2_CD8_NA_Day0	10	0.169909	0.0085604	-0.0275393	0.169909	0.407504	0.0085604	-0.218633	0.197141	0.371712	5	10	8	4	10	6	-0.791325	-0.613727	-1.29876	-0.579534	-0.538187	-0.454969	-0.068654	0
OPRM1	DR1_CD4_Mixed_Day14..DR1_CD4_NA_Day0	DR1_CD4_Mixed_Day14	DR1_CD4_NA_Day0	24	0.288664	0.107396	-0.00231993	0.288664	0.624771	0.0855757	-0.00231993	0.192026	0.0131843	13	24	21	22	22	24	-1.51785	-1.32772	-1.24015	-0.480959	-0.229778	-1.34185	-0.150842	0
OPRM1	DR1_CD4_Mixed_Day4..DR1_CD4_NA_Day0	DR1_CD4_Mixed_Day4	DR1_CD4_NA_Day0	24	0.0294684	0.0688558	-0.00231993	0.0294684	0.0294684	0.0688558	-0.00231993	0.210924	0.0131843	24	24	17	22	24	24	-2.50162	-1.41252	-1.24015	-1.45994	-1.45406	-1.34185	-0.33903	-0.0640705
OPRM1	DR1_CD4_Mono_Day11..DR1_CD4_NA_Day0	DR1_CD4_Mono_Day11	DR1_CD4_NA_Day0	24	0.17317	0.130014	-0.00231993	0.17317	0.343483	0.0915807	-0.00231993	0.328272	0.0131843	17	24	20	22	22	24	-1.30144	-1.8245	-1.24015	-0.791832	-1.05742	-1.34185	-0.113245	0
OPRM1	DR1_CD4_Mono_Day18..DR1_CD4_NA_Day0	DR1_CD4_Mono_Day18	DR1_CD4_NA_Day0	24	0.551235	0.581239	-0.00231993	0.525416	0.913176	0.491558	-0.00231993	1.18391	0.0131843	14	23	12	22	23	24	-2.26418	-1.87014	-1.24015	-0.286879	-0.431857	-1.34185	-0.292452	0
OPRM1	DR1_CD4_Mono_Day4..DR1_CD4_NA_Day0	DR1_CD4_Mono_Day4	DR1_CD4_NA_Day0	24	-0.00466472	0.0350263	-0.00231993	-0.0854459	0.0177735	-0.0153166	-0.00231993	0.0350263	0.0131843	23	15	24	22	19	24	-2.16788	-2.84761	-1.24015	-0.548196	-0.969265	-1.34185	-0.273401	0
OPRM1	DR1_CD8_Mixed_Day11..DR1_CD8_NA_Day0	DR1_CD8_Mixed_Day11	DR1_CD8_NA_Day0	24	0.526602	0.411445	0.00139199	0.526602	0.580089	0.411445	-0.101188	0.482298	0.00658982	22	24	22	22	24	20	-4.33193	-3.575	-1.13638	-0.272509	-0.198456	-1.17685	-0.814992	0
OPRM1	DR1_CD8_Mixed_Day18..DR1_CD8_NA_Day0	DR1_CD8_Mixed_Day18	DR1_CD8_NA_Day0	24	0.437267	0.459605	0.00139199	0.406448	0.442148	-0.236545	-0.101188	0.469411	0.00658982	23	22	23	22	18	20	-2.00108	-1.89744	-1.13638	-0.60246	-0.506993	-1.17685	-0.242551	0
OPRM1	DR1_CD8_Mixed_Day21..DR1_CD8_NA_Day0	DR1_CD8_Mixed_Day21	DR1_CD8_NA_Day0	24	0.601738	0.494618	0.00139199	0.601738	0.833573	0.494618	-0.101188	0.890014	0.00658982	19	24	20	22	24	20	-3.48432	-3.28449	-1.13638	-0.3918	-0.417885	-1.17685	-0.548581	0
OPRM1	DR1_CD8_Mixed_Day4..DR1_CD8_NA_Day0	DR1_CD8_Mixed_Day4	DR1_CD8_NA_Day0	24	0.231005	0.132869	0.00139199	0.231005	0.255299	0.132502	-0.101188	0.133236	0.00658982	22	24	23	22	23	20	-3.5896	-3.09855	-1.13638	-1.30555	-0.248358	-1.17685	-0.578539	-0.0169213
OPRM1	DR1_CD8_Mono_Day11..DR1_CD8_NA_Day0	DR1_CD8_Mono_Day11	DR1_CD8_NA_Day0	24	0.521041	0.525791	0.00139199	0.521041	0.63149	0.525791	-0.101188	0.552527	0.00658982	21	24	23	22	24	20	-2.35108	-1.91056	-1.13638	-0.722229	-0.535327	-1.17685	-0.309337	0
OPRM1	DR1_CD8_Mono_Day18..DR1_CD8_NA_Day0	DR1_CD8_Mono_Day18	DR1_CD8_NA_Day0	24	0.46224	0.462718	0.00139199	0.46224	0.591068	0.462718	-0.101188	0.631569	0.00658982	19	24	20	22	24	20	-3.90591	-2.78726	-1.13638	-0.338998	-0.25497	-1.17685	-0.664819	0
OPRM1	DR1_CD8_Mono_Day25..DR1_CD8_NA_Day0	DR1_CD8_Mono_Day25	DR1_CD8_NA_Day0	24	0.124414	0.156956	0.00139199	0.093299	0.124414	0.0714797	-0.101188	0.156956	0.00658982	24	23	24	22	23	20	-3.47634	-3.30025	-1.13638	-0.777889	-0.687804	-1.17685	-0.545851	0
OPRM1	DR1_CD8_Mono_Day4..DR1_CD8_NA_Day0	DR1_CD8_Mono_Day4	DR1_CD8_NA_Day0	24	0.305882	0.216029	0.00139199	0.286279	0.372115	0.216029	-0.101188	0.318071	0.00658982	21	23	22	22	24	20	-2.82903	-2.79993	-1.13638	-0.285116	-0.203181	-1.17685	-0.401295	0
OPRM1	DR2_CD4_Mixed_Day14..DR2_CD4_NA_Day0	DR2_CD4_Mixed_Day14	DR2_CD4_NA_Day0	24	-0.0142879	0.052685	0.119274	-0.0142879	0.218591	0.0342825	0.119274	0.131303	0.191277	19	24	22	23	23	24	-1.11739	-1.76025	-2.47709	-1.32949	-0.47264	-0.348744	-0.0832251	-0.0237494
OPRM1	DR2_CD4_Mixed_Day4..DR2_CD4_NA_Day0	DR2_CD4_Mixed_Day4	DR2_CD4_NA_Day0	24	0.0450453	0.142892	0.119274	0.0403077	0.0766649	0.13535	0.119274	0.172151	0.191277	19	23	18	23	23	24	-0.936919	-1.99086	-2.47709	-1.65601	-0.642866	-0.348744	-0.0570534	-0.144248
OPRM1	DR2_CD4_Mono_Day11..DR2_CD4_NA_Day0	DR2_CD4_Mono_Day11	DR2_CD4_NA_Day0	24	-0.0956519	0.0928239	0.119274	-0.111454	-0.0956519	0.0928239	0.119274	0.157849	0.191277	24	22	18	23	24	24	-0.34957	-0.745591	-2.47709	-1.50417	-0.882233	-0.348744	0	-0.0800203
OPRM1	DR2_CD4_Mono_Day18..DR2_CD4_NA_Day0	DR2_CD4_Mono_Day18	DR2_CD4_NA_Day0	24	-0.505329	-0.154813	0.119274	-0.529316	-0.505329	-0.29455	0.119274	-0.154813	0.191277	24	23	24	23	22	24	-0.336687	-0.591334	-2.47709	-1.49817	-1.20114	-0.348744	0	-0.0775683
OPRM1	DR2_CD4_Mono_Day25..DR2_CD4_NA_Day0	DR2_CD4_Mono_Day25	DR2_CD4_NA_Day0	24	-0.239523	-0.209833	0.119274	-0.490971	-0.182117	-0.251539	0.119274	-0.17486	0.191277	23	20	23	23	21	24	-1.34002	-1.19959	-2.47709	-2.44108	-1.33368	-0.348744	-0.119872	-0.616225
OPRM1	DR2_CD4_Mono_Day4..DR2_CD4_NA_Day0	DR2_CD4_Mono_Day4	DR2_CD4_NA_Day0	24	-0.0903376	0.0477431	0.119274	-0.106228	-0.0903376	-0.0445406	0.119274	0.0477431	0.191277	24	22	24	23	17	24	-0.773053	-1.74056	-2.47709	-1.24058	-0.401544	-0.348744	-0.0352382	-0.00143186
OPRM1	DR2_CD8_Mixed_Day11..DR2_CD8_NA_Day0	DR2_CD8_Mixed_Day11	DR2_CD8_NA_Day0	24	0.297641	0.44924	0.0968322	0.261137	0.494542	0.434603	0.0968322	0.708789	0.0968322	17	22	14	24	23	24	-1.91803	-1.77151	-1.23802	-0.552828	-0.819306	-1.11813	-0.226886	0
OPRM1	DR2_CD8_Mixed_Day18..DR2_CD8_NA_Day0	DR2_CD8_Mixed_Day18	DR2_CD8_NA_Day0	24	0.235202	0.269902	0.0968322	0.158308	0.235202	0.269902	0.0968322	0.269902	0.0968322	24	23	24	24	24	24	-2.18841	-2.02274	-1.23802	-0.439462	-0.387486	-1.11813	-0.277772	0
OPRM1	DR2_CD8_Mixed_Day21..DR2_CD8_NA_Day0	DR2_CD8_Mixed_Day21	DR2_CD8_NA_Day0	24	0.227426	0.17912	0.0968322	0.0906356	0.227426	0.17912	0.0968322	0.293013	0.0968322	24	22	23	24	24	24	-2.92075	-2.38171	-1.23802	-0.349471	-0.372402	-1.11813	-0.42162	0
OPRM1	DR2_CD8_Mixed_Day4..DR2_CD8_NA_Day0	DR2_CD8_Mixed_Day4	DR2_CD8_NA_Day0	24	-0.101206	0.0356502	0.0968322	-0.147442	-0.101206	0.0342067	0.0968322	0.0370937	0.0968322	24	21	23	24	23	24	-1.30302	-0.983159	-1.23802	-1.07839	-0.85834	-1.11813	-0.113391	0
OPRM1	DR2_CD8_Mono_Day11..DR2_CD8_NA_Day0	DR2_CD8_Mono_Day11	DR2_CD8_NA_Day0	24	0.257817	0.394986	0.0968322	0.257817	0.548199	0.371404	0.0968322	0.751413	0.0968322	17	24	14	24	23	24	-1.3902	-1.60062	-1.23802	-0.23746	-0.19742	-1.11813	-0.128472	0
OPRM1	DR2_CD8_Mono_Day18..DR2_CD8_NA_Day0	DR2_CD8_Mono_Day18	DR2_CD8_NA_Day0	24	0.0216072	0.155125	0.0968322	-0.271052	0.0216072	0.155125	0.0968322	0.155125	0.0968322	24	14	24	24	24	24	-2.03264	-1.73792	-1.23802	-0.382105	-0.379859	-1.11813	-0.248077	0
OPRM1	DR2_CD8_Mono_Day25..DR2_CD8_NA_Day0	DR2_CD8_Mono_Day25	DR2_CD8_NA_Day0	24	0.0137919	0.140405	0.0968322	-0.593391	0.097753	-0.597511	0.0968322	0.517391	0.0968322	23	17	22	24	17	24	-1.66501	-1.63641	-1.23802	-0.318924	-0.308759	-1.11813	-0.177541	0
OPRM1	DR2_CD8_Mono_Day4..DR2_CD8_NA_Day0	DR2_CD8_Mono_Day4	DR2_CD8_NA_Day0	24	0.0185314	0.0163898	0.0968322	-0.100541	0.114809	0.0163898	0.0968322	0.26363	0.0968322	18	18	17	24	24	24	-1.35734	-1.22073	-1.23802	-0.698386	-0.418051	-1.11813	-0.122614	0
OPTC	DR1_CD4_Mixed_Day14..DR1_CD4_NA_Day0	DR1_CD4_Mixed_Day14	DR1_CD4_NA_Day0	10	-0.00719894	-0.196154	-0.250867	-0.150845	-0.00719894	-0.196154	-0.405581	-0.13496	0.564217	10	8	9	4	10	6	-0.546485	-0.731954	-0.336067	-0.783621	-1.05069	-1.38147	-0.033381	0
OPTC	DR1_CD4_Mixed_Day4..DR1_CD4_NA_Day0	DR1_CD4_Mixed_Day4	DR1_CD4_NA_Day0	10	0.1128	-0.0194582	-0.250867	0.1128	0.1128	-0.549614	-0.405581	0.76716	0.564217	10	10	4	4	4	6	-0.732946	-0.449341	-0.336067	-0.340754	-0.959718	-1.38147	-0.0601565	0
OPTC	DR1_CD4_Mono_Day11..DR1_CD4_NA_Day0	DR1_CD4_Mono_Day11	DR1_CD4_NA_Day0	10	0.0438324	-0.125388	-0.250867	-0.0701829	0.0438324	-0.125388	-0.405581	-0.125388	0.564217	10	8	10	4	10	6	-1.63235	-1.27868	-0.336067	-0.451025	-0.86776	-1.38147	-0.221949	0
OPTC	DR1_CD4_Mono_Day18..DR1_CD4_NA_Day0	DR1_CD4_Mono_Day18	DR1_CD4_NA_Day0	10	-0.169924	0.453914	-0.250867	-0.264959	1.37961	0.330155	-0.405581	0.628405	0.564217	4	6	7	4	8	6	-1.62211	-1.23613	-0.336067	-0.520472	-0.288164	-1.38147	-0.220085	0
OPTC	DR1_CD4_Mono_Day4..DR1_CD4_NA_Day0	DR1_CD4_Mono_Day4	DR1_CD4_NA_Day0	10	0.00495671	-0.283002	-0.250867	-0.134879	0.00495671	-0.457916	-0.405581	-0.283002	0.564217	10	8	10	4	7	6	-0.433858	-0.522538	-0.336067	-0.696763	-1.32824	-1.38147	-0.0176582	0
OPTC	DR1_CD8_Mixed_Day11..DR1_CD8_NA_Day0	DR1_CD8_Mixed_Day11	DR1_CD8_NA_Day0	10	0.313621	0.385498	0.0580391	0.281786	0.415366	0.312876	-0.131157	0.417802	0.167066	7	9	8	6	8	7	-1.29141	-1.78902	-0.559595	-0.507188	-0.275894	-0.34334	-0.155214	0
OPTC	DR1_CD8_Mixed_Day18..DR1_CD8_NA_Day0	DR1_CD8_Mixed_Day18	DR1_CD8_NA_Day0	10	0.914336	0.685382	0.0580391	0.914336	1.04996	0.685382	-0.131157	1.25638	0.167066	8	10	7	6	10	7	-1.77127	-1.52048	-0.559595	-0.607396	-0.377059	-0.34334	-0.248202	0
OPTC	DR1_CD8_Mixed_Day21..DR1_CD8_NA_Day0	DR1_CD8_Mixed_Day21	DR1_CD8_NA_Day0	10	0.0653485	0.173917	0.0580391	-1.25029	1.29372	-0.122877	-0.131157	1.11003	0.167066	4	4	4	6	9	7	-0.996309	-0.966451	-0.559595	-0.439804	-0.360849	-0.34334	-0.102569	0
OPTC	DR1_CD8_Mixed_Day4..DR1_CD8_NA_Day0	DR1_CD8_Mixed_Day4	DR1_CD8_NA_Day0	10	-0.155867	-0.115688	0.0580391	-0.155867	-0.155867	-0.285801	-0.131157	-0.115688	0.167066	10	10	10	6	7	7	-0.472586	-0.61744	-0.559595	-1.6246	-1.10076	-0.34334	-0.0229592	-0.257984
OPTC	DR1_CD8_Mono_Day11..DR1_CD8_NA_Day0	DR1_CD8_Mono_Day11	DR1_CD8_NA_Day0	10	0.71883	0.611468	0.0580391	0.71883	1.26912	0.608786	-0.131157	0.778652	0.167066	4	10	7	6	9	7	-1.61705	-2.03005	-0.559595	-0.268405	-0.190573	-0.34334	-0.219342	0
OPTC	DR1_CD8_Mono_Day18..DR1_CD8_NA_Day0	DR1_CD8_Mono_Day18	DR1_CD8_NA_Day0	10	0.247656	0.35961	0.0580391	-2.08439	0.713249	-1.91732	-0.131157	0.630355	0.167066	5	4	6	6	4	7	-0.962987	-0.7391	-0.559595	-0.743657	-1.37358	-0.34334	-0.0967717	0
OPTC	DR1_CD8_Mono_Day25..DR1_CD8_NA_Day0	DR1_CD8_Mono_Day25	DR1_CD8_NA_Day0	10	0.936683	1.06493	0.0580391	0.745647	1.12772	1.06493	-0.131157	1.70221	0.167066	9	9	6	6	10	7	-1.22781	-1.39766	-0.559595	-0.220856	-0.337083	-0.34334	-0.144033	0
OPTC	DR1_CD8_Mono_Day4..DR1_CD8_NA_Day0	DR1_CD8_Mono_Day4	DR1_CD8_NA_Day0	10	0.0639756	0.28964	0.0580391	0.0639756	0.134439	0.251571	-0.131157	0.399482	0.167066	9	10	6	6	9	7	-0.67897	-0.933587	-0.559595	-0.44336	-0.68102	-0.34334	-0.052459	0
OPTC	DR2_CD4_Mixed_Day14..DR2_CD4_NA_Day0	DR2_CD4_Mixed_Day14	DR2_CD4_NA_Day0	10	-0.0268614	-0.185222	0.00547392	-0.196792	-0.0268614	-0.447991	-0.103284	0.682763	0.196112	10	8	4	6	6	7	-0.742811	-0.990723	-0.415797	-0.584136	-0.732172	-0.586661	-0.0615734	0
OPTC	DR2_CD4_Mixed_Day4..DR2_CD4_NA_Day0	DR2_CD4_Mixed_Day4	DR2_CD4_NA_Day0	10	-0.0440797	0.0137313	0.00547392	-0.348611	0.0968205	0.0137313	-0.103284	0.0137313	0.196112	9	5	10	6	10	7	-0.477069	-1.00429	-0.415797	-0.552732	-0.415795	-0.586661	-0.0235904	0
OPTC	DR2_CD4_Mono_Day11..DR2_CD4_NA_Day0	DR2_CD4_Mono_Day11	DR2_CD4_NA_Day0	10	0.00756162	-0.0266682	0.00547392	-0.433944	0.257602	-0.0266682	-0.103284	0.0519317	0.196112	7	6	9	6	10	7	-0.394493	-0.842867	-0.415797	-0.323779	-0.590886	-0.586661	-0.0119674	0
OPTC	DR2_CD4_Mono_Day18..DR2_CD4_NA_Day0	DR2_CD4_Mono_Day18	DR2_CD4_NA_Day0	10	-0.49058	-0.500802	0.00547392	-0.512996	-0.49058	-0.500802	-0.103284	-0.500802	0.196112	10	9	10	6	10	7	-0.875328	-1.08577	-0.415797	-1.22598	-1.29696	-0.586661	-0.0821595	-0.0698774
OPTC	DR2_CD4_Mono_Day25..DR2_CD4_NA_Day0	DR2_CD4_Mono_Day25	DR2_CD4_NA_Day0	10	-0.0811838	-0.53439	0.00547392	-0.111959	0.21248	-0.53439	-0.103284	-0.242107	0.196112	6	9	8	6	10	7	-0.435815	-0.490182	-0.415797	-1.09334	-0.749373	-0.586661	-0.0179292	-0.0265743
OPTC	DR2_CD4_Mono_Day4..DR2_CD4_NA_Day0	DR2_CD4_Mono_Day4	DR2_CD4_NA_Day0	10	-0.0837297	-0.115756	0.00547392	-0.427904	0.347784	-0.325424	-0.103284	-0.115756	0.196112	4	5	10	6	7	7	-0.453114	-0.416088	-0.415797	-0.57232	-0.65091	-0.586661	-0.0201676	0
OPTC	DR2_CD8_Mixed_Day11..DR2_CD8_NA_Day0	DR2_CD8_Mixed_Day11	DR2_CD8_NA_Day0	10	-0.0882868	-0.0624788	0.0170924	-0.131289	-0.0497967	-0.11473	0.0120467	-0.0276586	0.0170924	9	7	7	10	7	9	-0.786695	-0.637249	-0.532914	-0.564536	-0.766266	-0.682687	-0.0678849	0
OPTC	DR2_CD8_Mixed_Day18..DR2_CD8_NA_Day0	DR2_CD8_Mixed_Day18	DR2_CD8_NA_Day0	10	0.0239788	-0.0458026	0.0170924	-0.921082	0.448569	-1.01434	0.0120467	2.23063	0.0170924	9	5	4	10	5	9	-0.665197	-0.646092	-0.532914	-0.429065	-0.552404	-0.682687	-0.0506546	0
OPTC	DR2_CD8_Mixed_Day21..DR2_CD8_NA_Day0	DR2_CD8_Mixed_Day21	DR2_CD8_NA_Day0	10	-0.0912225	-0.16605	0.0170924	-1.80657	1.43698	-1.86356	0.0120467	1.9482	0.0170924	5	5	5	10	5	9	-0.86004	-0.85925	-0.532914	-0.747929	-0.869005	-0.682687	-0.0794971	0
OPTC	DR2_CD8_Mixed_Day4..DR2_CD8_NA_Day0	DR2_CD8_Mixed_Day4	DR2_CD8_NA_Day0	10	-0.0102033	0.0767143	0.0170924	-0.0196261	0.0041434	-0.102862	0.0120467	0.116098	0.0170924	8	7	9	10	6	9	-1.15763	-0.878401	-0.532914	-0.684449	-0.217392	-0.682687	-0.130966	0
OPTC	DR2_CD8_Mono_Day11..DR2_CD8_NA_Day0	DR2_CD8_Mono_Day11	DR2_CD8_NA_Day0	10	0.60617	0.596799	0.0170924	0.316139	1.01539	0.433363	0.0120467	1.05584	0.0170924	5	8	5	10	9	9	-1.43636	-1.23857	-0.532914	-0.0828742	-0.260742	-0.682687	-0.182326	0
OPTC	DR2_CD8_Mono_Day18..DR2_CD8_NA_Day0	DR2_CD8_Mono_Day18	DR2_CD8_NA_Day0	10	0.614937	0.417271	0.0170924	0.139209	0.961203	0.366604	0.0120467	0.629937	0.0170924	8	8	8	10	9	9	-1.26981	-1.46163	-0.532914	-0.17254	-0.233555	-0.682687	-0.151203	0
OPTC	DR2_CD8_Mono_Day25..DR2_CD8_NA_Day0	DR2_CD8_Mono_Day25	DR2_CD8_NA_Day0	10	-0.0510094	-0.196027	0.0170924	-0.329941	0.227922	-0.3937	0.0120467	0.512573	0.0170924	9	9	8	10	6	9	-1.03108	-1.10121	-0.532914	-0.255965	-0.376114	-0.682687	-0.10864	0
OPTC	DR2_CD8_Mono_Day4..DR2_CD8_NA_Day0	DR2_CD8_Mono_Day4	DR2_CD8_NA_Day0	10	0.242575	0.349109	0.0170924	-0.64254	1.11711	-0.630493	0.0120467	0.861954	0.0170924	5	5	5	10	5	9	-1.61726	-1.52255	-0.532914	-0.300184	-0.135064	-0.682687	-0.219375	0
OPTN	DR1_CD4_Mixed_Day14..DR1_CD4_NA_Day0	DR1_CD4_Mixed_Day14	DR1_CD4_NA_Day0	10	-0.166895	0.0995881	0.126455	-0.226845	-0.166895	0.0995881	-0.302763	0.285805	0.288988	10	9	6	5	10	4	-0.59921	-0.514837	-1.32586	-1.7004	-1.67571	-0.596151	-0.0404493	-0.301788
OPTN	DR1_CD4_Mixed_Day4..DR1_CD4_NA_Day0	DR1_CD4_Mixed_Day4	DR1_CD4_NA_Day0	10	-0.154318	-0.0234225	0.126455	-0.301976	-0.154318	-0.0689503	-0.302763	0.0110861	0.288988	10	7	8	5	7	4	-0.882502	-0.933424	-1.32586	-0.698442	-0.654527	-0.596151	-0.0833958	0
OPTN	DR1_CD4_Mono_Day11..DR1_CD4_NA_Day0	DR1_CD4_Mono_Day11	DR1_CD4_NA_Day0	10	-0.0538936	-0.00078208	0.126455	-0.141431	0.0363387	-0.00078208	-0.302763	-0.00078208	0.288988	8	9	10	5	10	4	-0.665978	-0.811051	-1.32586	-1.49922	-1.4133	-0.596151	-0.0507883	-0.191375
OPTN	DR1_CD4_Mono_Day18..DR1_CD4_NA_Day0	DR1_CD4_Mono_Day18	DR1_CD4_NA_Day0	10	-0.622231	-0.870448	0.126455	-0.791976	-0.622231	-0.940377	-0.302763	-0.870448	0.288988	10	8	10	5	8	4	-0.298826	-0.254262	-1.32586	-2.14762	-1.58071	-0.596151	0	-0.597767
OPTN	DR1_CD4_Mono_Day4..DR1_CD4_NA_Day0	DR1_CD4_Mono_Day4	DR1_CD4_NA_Day0	10	-0.0442208	0.0827359	0.126455	-0.122247	-0.0442208	-0.466754	-0.302763	0.0827359	0.288988	10	8	10	5	4	4	-1.84935	-0.982028	-1.32586	-1.02576	-0.544192	-0.596151	-0.262811	-0.0079924
OPTN	DR1_CD8_Mixed_Day11..DR1_CD8_NA_Day0	DR1_CD8_Mixed_Day11	DR1_CD8_NA_Day0	10	-0.447407	-0.421602	0.0925465	-0.447407	-0.447407	-0.421602	0.0739962	-0.40012	0.243246	10	10	9	7	10	9	-0.507095	-0.609457	-1.1486	-1.70588	-1.39821	-0.509877	-0.0276828	-0.30505
OPTN	DR1_CD8_Mixed_Day18..DR1_CD8_NA_Day0	DR1_CD8_Mixed_Day18	DR1_CD8_NA_Day0	10	-0.602941	-0.308218	0.0925465	-1.62046	-0.602941	-1.59538	0.0739962	-0.308218	0.243246	10	5	10	7	5	9	-1.0233	-0.995908	-1.1486	-0.747439	-0.671199	-0.509877	-0.107343	0
OPTN	DR1_CD8_Mixed_Day21..DR1_CD8_NA_Day0	DR1_CD8_Mixed_Day21	DR1_CD8_NA_Day0	10	-0.595394	-0.506156	0.0925465	-0.605133	-0.585654	-0.506156	0.0739962	-0.474557	0.243246	9	9	9	7	10	9	-0.346345	-0.461084	-1.1486	-1.96132	-2.09435	-0.509877	-0.00485528	-0.467905
OPTN	DR1_CD8_Mixed_Day4..DR1_CD8_NA_Day0	DR1_CD8_Mixed_Day4	DR1_CD8_NA_Day0	10	-0.196305	0.0873519	0.0925465	-0.210145	-0.12673	0.0873519	0.0739962	0.210926	0.243246	7	7	7	7	10	9	-0.305455	-0.891988	-1.1486	-1.1818	-0.396931	-0.509877	0	-0.0539171
OPTN	DR1_CD8_Mono_Day11..DR1_CD8_NA_Day0	DR1_CD8_Mono_Day11	DR1_CD8_NA_Day0	10	-0.0348387	0.225447	0.0925465	-0.0348387	-0.0348387	0.225447	0.0739962	0.225447	0.243246	10	10	10	7	10	9	-1.31512	-1.43752	-1.1486	-0.601351	-0.545579	-0.509877	-0.159428	0
OPTN	DR1_CD8_Mono_Day18..DR1_CD8_NA_Day0	DR1_CD8_Mono_Day18	DR1_CD8_NA_Day0	10	-0.502861	-0.347549	0.0925465	-0.502861	-0.502861	-0.347549	0.0739962	-0.347549	0.243246	10	10	10	7	10	9	-0.301537	-0.32659	-1.1486	-2.60704	-2.49668	-0.509877	0	-0.941364
OPTN	DR1_CD8_Mono_Day25..DR1_CD8_NA_Day0	DR1_CD8_Mono_Day25	DR1_CD8_NA_Day0	10	0.206071	0.500794	0.0925465	-2.86317	1.89281	-2.8263	0.0739962	2.00391	0.243246	5	4	5	7	4	9	-1.09898	-1.13971	-1.1486	-0.492466	-0.512606	-0.509877	-0.120748	0
OPTN	DR1_CD8_Mono_Day4..DR1_CD8_NA_Day0	DR1_CD8_Mono_Day4	DR1_CD8_NA_Day0	10	-0.00624284	0.147199	0.0925465	-0.00856168	-0.00624284	0.147199	0.0739962	0.147199	0.243246	10	9	10	7	10	9	-1.3774	-1.69623	-1.1486	-0.524039	-0.308538	-0.509877	-0.171549	0
OPTN	DR2_CD4_Mixed_Day14..DR2_CD4_NA_Day0	DR2_CD4_Mixed_Day14	DR2_CD4_NA_Day0	10	-0.0923562	0.0748698	-0.00378037	-0.0923562	-0.0923562	0.0748698	-0.351502	0.0748698	0.26983	10	10	10	4	10	4	-1.85057	-1.17779	-0.417884	-0.656221	-1.3546	-0.639014	-0.262811	0
OPTN	DR2_CD4_Mixed_Day4..DR2_CD4_NA_Day0	DR2_CD4_Mixed_Day4	DR2_CD4_NA_Day0	10	0.129585	0.0429425	-0.00378037	0.102431	0.170121	-0.165416	-0.351502	0.162556	0.26983	8	8	9	4	5	4	-1.24861	-0.969692	-0.417884	-0.280488	-0.336957	-0.639014	-0.147967	0
OPTN	DR2_CD4_Mono_Day11..DR2_CD4_NA_Day0	DR2_CD4_Mono_Day11	DR2_CD4_NA_Day0	10	-0.00547746	-0.0388515	-0.00378037	-0.52282	-0.00547746	-0.359312	-0.351502	0.0719371	0.26983	10	6	8	4	6	4	-0.511737	-0.415501	-0.417884	-0.401461	-0.447619	-0.639014	-0.0283456	0
OPTN	DR2_CD4_Mono_Day18..DR2_CD4_NA_Day0	DR2_CD4_Mono_Day18	DR2_CD4_NA_Day0	10	0.128112	0.101782	-0.00378037	0.110542	0.128112	-0.10909	-0.351502	0.101782	0.26983	10	9	10	4	9	4	-1.02228	-0.903931	-0.417884	-0.726814	-0.601869	-0.639014	-0.107342	0
OPTN	DR2_CD4_Mono_Day25..DR2_CD4_NA_Day0	DR2_CD4_Mono_Day25	DR2_CD4_NA_Day0	10	0.376983	0.507145	-0.00378037	0.144237	0.571459	0.507145	-0.351502	0.738431	0.26983	7	8	7	4	10	4	-1.02043	-1.06837	-0.417884	-0.371164	-0.882176	-0.639014	-0.107054	0
OPTN	DR2_CD4_Mono_Day4..DR2_CD4_NA_Day0	DR2_CD4_Mono_Day4	DR2_CD4_NA_Day0	10	0.0547069	0.0748045	-0.00378037	0.0547069	0.488364	-0.0121585	-0.351502	0.161768	0.26983	4	10	9	4	9	4	-0.669828	-0.677434	-0.417884	-0.241573	-0.779771	-0.639014	-0.0512941	0
OPTN	DR2_CD8_Mixed_Day11..DR2_CD8_NA_Day0	DR2_CD8_Mixed_Day11	DR2_CD8_NA_Day0	10	0.00579687	0.0391137	-0.0373864	-0.0501252	0.00579687	-0.136667	-0.0758545	0.0851553	-0.0373864	10	9	9	10	8	7	-0.703095	-0.596324	-0.734602	-0.708807	-0.587171	-0.645139	-0.0559651	0
OPTN	DR2_CD8_Mixed_Day18..DR2_CD8_NA_Day0	DR2_CD8_Mixed_Day18	DR2_CD8_NA_Day0	10	-0.0876227	-0.026556	-0.0373864	-0.14116	-0.0876227	-0.234149	-0.0758545	0.221254	-0.0373864	10	9	8	10	8	7	-0.74534	-0.980672	-0.734602	-0.766539	-0.579516	-0.645139	-0.0619591	0
OPTN	DR2_CD8_Mixed_Day21..DR2_CD8_NA_Day0	DR2_CD8_Mixed_Day21	DR2_CD8_NA_Day0	10	0.0210829	0.0772856	-0.0373864	-0.0314106	0.0210829	0.00492977	-0.0758545	0.232579	-0.0373864	10	9	8	10	9	7	-0.834953	-0.916494	-0.734602	-0.624496	-0.591042	-0.645139	-0.0755516	0
OPTN	DR2_CD8_Mixed_Day4..DR2_CD8_NA_Day0	DR2_CD8_Mixed_Day4	DR2_CD8_NA_Day0	10	0.346425	0.340475	-0.0373864	0.346425	0.511002	0.340475	-0.0758545	0.51813	-0.0373864	6	10	5	10	10	7	-1.56131	-1.68785	-0.734602	-0.265573	-0.181036	-0.645139	-0.207603	0
OPTN	DR2_CD8_Mono_Day11..DR2_CD8_NA_Day0	DR2_CD8_Mono_Day11	DR2_CD8_NA_Day0	10	0.529949	0.453899	-0.0373864	0.529949	0.761429	0.453899	-0.0758545	0.774169	-0.0373864	6	10	7	10	10	7	-1.27848	-1.14113	-0.734602	-0.395618	-0.23489	-0.645139	-0.152599	0
OPTN	DR2_CD8_Mono_Day18..DR2_CD8_NA_Day0	DR2_CD8_Mono_Day18	DR2_CD8_NA_Day0	10	0.686244	0.681094	-0.0373864	0.686244	0.798831	0.609632	-0.0758545	0.820749	-0.0373864	8	10	7	10	9	7	-1.2442	-1.35182	-0.734602	-0.563585	-0.336814	-0.645139	-0.147121	0
OPTN	DR2_CD8_Mono_Day25..DR2_CD8_NA_Day0	DR2_CD8_Mono_Day25	DR2_CD8_NA_Day0	10	0.504968	0.620285	-0.0373864	0.504968	0.934629	0.620285	-0.0758545	1.24112	-0.0373864	9	10	9	10	10	7	-1.2873	-1.2759	-0.734602	-0.381346	-0.252709	-0.645139	-0.154498	0
OPTN	DR2_CD8_Mono_Day4..DR2_CD8_NA_Day0	DR2_CD8_Mono_Day4	DR2_CD8_NA_Day0	10	0.406396	0.473825	-0.0373864	0.406396	0.442676	0.151742	-0.0758545	1.03306	-0.0373864	9	10	5	10	5	7	-2.73283	-1.86761	-0.734602	-0.177358	-0.052736	-0.645139	-0.439152	0
OR10AG1	DR1_CD4_Mixed_Day14..DR1_CD4_NA_Day0	DR1_CD4_Mixed_Day14	DR1_CD4_NA_Day0	10	0.219903	0.322458	0.119971	0.219903	0.230443	0.322458	0.119971	0.421284	0.221262	9	10	9	7	10	10	-1.59282	-1.65728	-1.14978	-0.431063	-0.263662	-0.355471	-0.214694	0
OR10AG1	DR1_CD4_Mixed_Day4..DR1_CD4_NA_Day0	DR1_CD4_Mixed_Day4	DR1_CD4_NA_Day0	10	0.215576	0.347543	0.119971	0.154005	0.215576	0.317905	0.119971	0.377181	0.221262	10	8	9	7	9	10	-2.05078	-2.51321	-1.14978	-0.21164	-0.252504	-0.355471	-0.302437	0
OR10AG1	DR1_CD4_Mono_Day11..DR1_CD4_NA_Day0	DR1_CD4_Mono_Day11	DR1_CD4_NA_Day0	10	0.478023	0.639783	0.119971	0.37919	0.653394	0.639783	0.119971	0.676543	0.221262	8	9	6	7	10	10	-1.46504	-2.15346	-1.14978	-0.208954	-0.432754	-0.355471	-0.187429	0
OR10AG1	DR1_CD4_Mono_Day18..DR1_CD4_NA_Day0	DR1_CD4_Mono_Day18	DR1_CD4_NA_Day0	10	0.48247	0.58441	0.119971	0.233463	0.695406	0.338189	0.119971	0.623359	0.221262	9	8	9	7	8	10	-1.84128	-2.25354	-1.14978	-0.164218	-0.173651	-0.355471	-0.26145	0
OR10AG1	DR1_CD4_Mono_Day4..DR1_CD4_NA_Day0	DR1_CD4_Mono_Day4	DR1_CD4_NA_Day0	10	0.297156	0.500377	0.119971	0.297156	0.297156	0.500377	0.119971	0.538055	0.221262	10	10	7	7	10	10	-2.01378	-2.61671	-1.14978	-0.30061	-0.236437	-0.355471	-0.295766	0
OR10AG1	DR1_CD8_Mixed_Day11..DR1_CD8_NA_Day0	DR1_CD8_Mixed_Day11	DR1_CD8_NA_Day0	10	0.219384	0.181713	-0.00570823	0.169773	0.253173	0.181713	-0.00570823	0.318817	-0.00570823	8	7	8	10	10	10	-1.30948	-1.19512	-1.31747	-0.347832	-0.285437	-1.52433	-0.158425	0
OR10AG1	DR1_CD8_Mixed_Day18..DR1_CD8_NA_Day0	DR1_CD8_Mixed_Day18	DR1_CD8_NA_Day0	10	-0.43589	-0.316157	-0.00570823	-0.43589	-0.0414968	-0.316157	-0.00570823	-0.316157	-0.00570823	9	10	10	10	10	10	-0.578848	-0.542862	-1.31747	-1.23183	-1.24689	-1.52433	-0.0375724	-0.072179
OR10AG1	DR1_CD8_Mixed_Day21..DR1_CD8_NA_Day0	DR1_CD8_Mixed_Day21	DR1_CD8_NA_Day0	10	0.222531	0.109677	-0.00570823	0.207445	0.237618	0.0859501	-0.00570823	0.133403	-0.00570823	9	9	9	10	9	10	-1.22398	-1.31991	-1.31747	-1.13727	-0.923949	-1.52433	-0.143475	-0.0397774
OR10AG1	DR1_CD8_Mixed_Day4..DR1_CD8_NA_Day0	DR1_CD8_Mixed_Day4	DR1_CD8_NA_Day0	10	0.287993	0.27896	-0.00570823	0.287993	0.287993	0.27896	-0.00570823	0.27896	-0.00570823	10	10	10	10	10	10	-1.76386	-1.65266	-1.31747	-0.228429	-0.280818	-1.52433	-0.247002	0
OR10AG1	DR1_CD8_Mono_Day11..DR1_CD8_NA_Day0	DR1_CD8_Mono_Day11	DR1_CD8_NA_Day0	10	0.0586895	0.0324367	-0.00570823	0.0586895	0.0586895	0.0324367	-0.00570823	0.0324367	-0.00570823	10	10	10	10	10	10	-0.79511	-0.828744	-1.31747	-0.649798	-0.798789	-1.52433	-0.0692171	0
OR10AG1	DR1_CD8_Mono_Day18..DR1_CD8_NA_Day0	DR1_CD8_Mono_Day18	DR1_CD8_NA_Day0	10	0.279723	0.254039	-0.00570823	0.0367908	0.475328	0.196566	-0.00570823	0.480529	-0.00570823	8	8	7	10	8	10	-1.20731	-1.04641	-1.31747	-0.30868	-0.383615	-1.52433	-0.140553	0
OR10AG1	DR1_CD8_Mono_Day25..DR1_CD8_NA_Day0	DR1_CD8_Mono_Day25	DR1_CD8_NA_Day0	10	0.644097	0.526921	-0.00570823	0.644097	1.19742	0.526921	-0.00570823	1.07709	-0.00570823	6	10	7	10	10	10	-1.02532	-0.859304	-1.31747	-0.58235	-0.590886	-1.52433	-0.107631	0
OR10AG1	DR1_CD8_Mono_Day4..DR1_CD8_NA_Day0	DR1_CD8_Mono_Day4	DR1_CD8_NA_Day0	10	-0.0203275	-0.0488102	-0.00570823	-0.0701482	-0.0203275	-0.146687	-0.00570823	0.0288011	-0.00570823	10	8	9	10	8	10	-1.24609	-1.18809	-1.31747	-0.852169	-0.533047	-1.52433	-0.147361	0
OR10AG1	DR2_CD4_Mixed_Day14..DR2_CD4_NA_Day0	DR2_CD4_Mixed_Day14	DR2_CD4_NA_Day0	10	-0.0717363	0.211467	0.122053	-0.0717363	-0.0696776	0.211467	0.122053	0.297997	0.133026	9	10	8	8	10	10	-1.24401	-1.13436	-1.57413	-0.529603	-0.313473	-0.618975	-0.147099	0
OR10AG1	DR2_CD4_Mixed_Day4..DR2_CD4_NA_Day0	DR2_CD4_Mixed_Day4	DR2_CD4_NA_Day0	10	0.194194	0.252511	0.122053	0.194194	0.345834	0.171204	0.122053	0.252511	0.133026	7	10	10	8	7	10	-1.10714	-2.41058	-1.57413	-0.161435	-0.116825	-0.618975	-0.12202	0
OR10AG1	DR2_CD4_Mono_Day11..DR2_CD4_NA_Day0	DR2_CD4_Mono_Day11	DR2_CD4_NA_Day0	10	0.271567	0.341585	0.122053	0.194132	0.349003	0.323237	0.122053	0.377116	0.133026	9	9	8	8	9	10	-1.80075	-2.41208	-1.57413	-0.48306	-0.319245	-0.618975	-0.254147	0
OR10AG1	DR2_CD4_Mono_Day18..DR2_CD4_NA_Day0	DR2_CD4_Mono_Day18	DR2_CD4_NA_Day0	10	0.464569	0.538836	0.122053	0.464569	0.736508	0.538836	0.122053	0.853379	0.133026	8	10	8	8	10	10	-2.25766	-2.65986	-1.57413	-0.477117	-0.256522	-0.618975	-0.344839	0
OR10AG1	DR2_CD4_Mono_Day25..DR2_CD4_NA_Day0	DR2_CD4_Mono_Day25	DR2_CD4_NA_Day0	10	0.425952	0.503178	0.122053	0.160429	0.425952	0.28604	0.122053	0.503178	0.133026	10	8	10	8	8	10	-2.40351	-2.84038	-1.57413	-0.352955	-0.324955	-0.618975	-0.37419	0
OR10AG1	DR2_CD4_Mono_Day4..DR2_CD4_NA_Day0	DR2_CD4_Mono_Day4	DR2_CD4_NA_Day0	10	0.16266	0.254531	0.122053	0.129246	0.16266	0.171902	0.122053	0.365543	0.133026	10	9	8	8	8	10	-1.84049	-2.0866	-1.57413	-0.204547	-0.145119	-0.618975	-0.261362	0
OR10AG1	DR2_CD8_Mixed_Day11..DR2_CD8_NA_Day0	DR2_CD8_Mixed_Day11	DR2_CD8_NA_Day0	10	0.00171605	0.0936598	0.0771195	-0.317678	0.179373	-0.46701	0.0771195	0.0936598	0.0771195	9	5	10	10	5	10	-0.856708	-0.884624	-1.04069	-0.31288	-0.356574	-1.06734	-0.078935	0
OR10AG1	DR2_CD8_Mixed_Day18..DR2_CD8_NA_Day0	DR2_CD8_Mixed_Day18	DR2_CD8_NA_Day0	10	0.246747	0.0128785	0.0771195	0.246747	0.246747	-1.12844	0.0771195	0.0128785	0.0771195	10	10	10	10	4	10	-1.06879	-1.18006	-1.04069	-0.365672	-0.288793	-1.06734	-0.115347	0
OR10AG1	DR2_CD8_Mixed_Day21..DR2_CD8_NA_Day0	DR2_CD8_Mixed_Day21	DR2_CD8_NA_Day0	10	0.224673	0.268225	0.0771195	0.224673	0.224673	0.268225	0.0771195	0.268225	0.0771195	10	10	10	10	10	10	-1.109	-1.02178	-1.04069	-0.404306	-0.326087	-1.06734	-0.122226	0
OR10AG1	DR2_CD8_Mixed_Day4..DR2_CD8_NA_Day0	DR2_CD8_Mixed_Day4	DR2_CD8_NA_Day0	10	0.232886	0.13041	0.0771195	0.182266	0.290023	0.0135308	0.0771195	0.278384	0.0771195	7	8	8	10	6	10	-1.38863	-1.14801	-1.04069	-0.328531	-0.176016	-1.06734	-0.173942	0
OR10AG1	DR2_CD8_Mono_Day11..DR2_CD8_NA_Day0	DR2_CD8_Mono_Day11	DR2_CD8_NA_Day0	10	-0.234658	-0.0795748	0.0771195	-0.417074	1.56135	-0.535604	0.0771195	1.55264	0.0771195	4	6	4	10	5	10	-1.75385	-2.17027	-1.04069	-0.477844	-0.394135	-1.06734	-0.245236	0
OR10AG1	DR2_CD8_Mono_Day18..DR2_CD8_NA_Day0	DR2_CD8_Mono_Day18	DR2_CD8_NA_Day0	10	-1.12775	-1.2461	0.0771195	-1.75069	1.95673	-1.59273	0.0771195	2.12669	0.0771195	4	6	4	10	6	10	-1.64312	-1.24902	-1.04069	-1.29834	-1.40691	-1.06734	-0.22337	-0.0987688
OR10AG1	DR2_CD8_Mono_Day25..DR2_CD8_NA_Day0	DR2_CD8_Mono_Day25	DR2_CD8_NA_Day0	10	-1.05184	-1.23345	0.0771195	-2.12311	2.48227	-2.15886	0.0771195	2.65222	0.0771195	4	6	4	10	6	10	-0.568812	-0.444849	-1.04069	-0.733323	-0.782777	-1.06734	-0.0362896	0
OR10AG1	DR2_CD8_Mono_Day4..DR2_CD8_NA_Day0	DR2_CD8_Mono_Day4	DR2_CD8_NA_Day0	10	0.121719	0.131948	0.0771195	0.121719	0.337128	0.131948	0.0771195	0.396778	0.0771195	7	10	7	10	10	10	-0.878258	-0.655677	-1.04069	-0.595084	-0.421221	-1.06734	-0.0828211	0
OR10C1	DR1_CD4_Mixed_Day14..DR1_CD4_NA_Day0	DR1_CD4_Mixed_Day14	DR1_CD4_NA_Day0	10	0.238292	0.0138496	0.113884	0.238292	0.247206	0.0138496	0.113884	0.0733912	0.172941	9	10	9	7	10	10	-1.10067	-1.30853	-1.10239	-1.36991	-1.03891	-0.734839	-0.120936	-0.130105
OR10C1	DR1_CD4_Mixed_Day4..DR1_CD4_NA_Day0	DR1_CD4_Mixed_Day4	DR1_CD4_NA_Day0	10	-0.041343	0.0231755	0.113884	-0.0673972	0.028701	-0.114471	0.113884	0.0231755	0.172941	8	9	10	7	8	10	-0.368366	-0.652351	-1.10239	-0.493427	-0.951396	-0.734839	-0.0080896	0
OR10C1	DR1_CD4_Mono_Day11..DR1_CD4_NA_Day0	DR1_CD4_Mono_Day11	DR1_CD4_NA_Day0	10	0.131824	0.241136	0.113884	-0.88527	1.33157	-0.16687	0.113884	0.765733	0.172941	4	4	6	7	7	10	-0.967373	-0.815333	-1.10239	-0.206099	-0.176068	-0.734839	-0.0975437	0
OR10C1	DR1_CD4_Mono_Day18..DR1_CD4_NA_Day0	DR1_CD4_Mono_Day18	DR1_CD4_NA_Day0	10	-0.304596	-0.309614	0.113884	-0.773552	-0.0261068	-0.430633	0.113884	-0.0194002	0.172941	7	7	7	7	8	10	-0.178133	-0.317362	-1.10239	-0.726854	-1.07376	-0.734839	0	0
OR10C1	DR1_CD4_Mono_Day4..DR1_CD4_NA_Day0	DR1_CD4_Mono_Day4	DR1_CD4_NA_Day0	10	-0.161766	-0.075531	0.113884	-0.344317	-0.013514	-0.161676	0.113884	0.0162429	0.172941	8	5	8	7	7	10	-0.328696	-0.529898	-1.10239	-0.712859	-0.627515	-0.734839	-0.00223053	0
OR10C1	DR1_CD8_Mixed_Day11..DR1_CD8_NA_Day0	DR1_CD8_Mixed_Day11	DR1_CD8_NA_Day0	10	-0.0506843	0.19401	-0.110773	-0.542826	0.938491	0.154433	-0.706426	0.461475	0.271807	4	6	6	4	9	4	-0.617543	-0.664425	-0.464337	-0.38603	-0.682431	-1.30775	-0.0434002	0
OR10C1	DR1_CD8_Mixed_Day18..DR1_CD8_NA_Day0	DR1_CD8_Mixed_Day18	DR1_CD8_NA_Day0	10	0.60021	0.397274	-0.110773	0.60021	1.28166	0.336301	-0.706426	0.458248	0.271807	5	10	9	4	9	4	-1.09799	-0.887688	-0.464337	-0.470953	-0.45432	-1.30775	-0.120555	0
OR10C1	DR1_CD8_Mixed_Day21..DR1_CD8_NA_Day0	DR1_CD8_Mixed_Day21	DR1_CD8_NA_Day0	10	0.423467	0.758679	-0.110773	-1.8438	1.23841	-2.37195	-0.706426	1.02012	0.271807	4	4	6	4	4	4	-1.16374	-1.4068	-0.464337	-0.471185	-0.804487	-1.30775	-0.132143	0
OR10C1	DR1_CD8_Mixed_Day4..DR1_CD8_NA_Day0	DR1_CD8_Mixed_Day4	DR1_CD8_NA_Day0	10	-0.104899	-0.324073	-0.110773	-0.742508	-0.104899	-0.499374	-0.706426	-0.315027	0.271807	10	4	9	4	6	4	-0.467244	-0.168972	-0.464337	-0.77665	-1.31191	-1.30775	-0.0220556	0
OR10C1	DR1_CD8_Mono_Day11..DR1_CD8_NA_Day0	DR1_CD8_Mono_Day11	DR1_CD8_NA_Day0	10	0.4567	0.41677	-0.110773	0.4567	0.633594	0.356353	-0.706426	0.632651	0.271807	9	10	8	4	9	4	-2.11365	-1.70867	-0.464337	-0.132232	-0.259087	-1.30775	-0.315084	0
OR10C1	DR1_CD8_Mono_Day18..DR1_CD8_NA_Day0	DR1_CD8_Mono_Day18	DR1_CD8_NA_Day0	10	-0.30308	-0.233823	-0.110773	-0.710949	-0.30308	-2.04356	-0.706426	0.945485	0.271807	10	7	4	4	4	4	-0.280392	-0.326491	-0.464337	-0.764168	-0.792667	-1.30775	0	0
OR10C1	DR1_CD8_Mono_Day25..DR1_CD8_NA_Day0	DR1_CD8_Mono_Day25	DR1_CD8_NA_Day0	10	0.936389	0.708259	-0.110773	0.936389	0.936389	0.708259	-0.706426	0.708259	0.271807	10	10	10	4	10	4	-1.68974	-1.62479	-0.464337	-0.462649	-0.53028	-1.30775	-0.233746	0
OR10C1	DR1_CD8_Mono_Day4..DR1_CD8_NA_Day0	DR1_CD8_Mono_Day4	DR1_CD8_NA_Day0	10	0.0615111	0.0467766	-0.110773	0.0615111	0.165747	-0.259106	-0.706426	0.131143	0.271807	9	10	8	4	7	4	-0.831696	-0.55977	-0.464337	-0.294121	-0.454396	-1.30775	-0.0749271	0
OR10C1	DR2_CD4_Mixed_Day14..DR2_CD4_NA_Day0	DR2_CD4_Mixed_Day14	DR2_CD4_NA_Day0	10	0.380852	0.346133	0.0114368	-0.612625	0.656723	0.341189	-0.329109	0.412191	0.2447	6	4	8	5	9	4	-1.34696	-2.04349	-0.462844	-0.216339	-0.354421	-0.382435	-0.165449	0
OR10C1	DR2_CD4_Mixed_Day4..DR2_CD4_NA_Day0	DR2_CD4_Mixed_Day4	DR2_CD4_NA_Day0	10	0.0405876	0.0756093	0.0114368	0.0226753	0.0405876	0.064799	-0.329109	0.0864197	0.2447	10	9	9	5	9	4	-1.35115	-1.50023	-0.462844	-0.532806	-0.696409	-0.382435	-0.166162	0
OR10C1	DR2_CD4_Mono_Day11..DR2_CD4_NA_Day0	DR2_CD4_Mono_Day11	DR2_CD4_NA_Day0	10	-0.454099	-0.289538	0.0114368	-0.622121	-0.454099	-0.416434	-0.329109	-0.289538	0.2447	10	6	10	5	7	4	-0.663662	-0.815468	-0.462844	-1.35033	-0.905793	-0.382435	-0.0503518	-0.121619
OR10C1	DR2_CD4_Mono_Day18..DR2_CD4_NA_Day0	DR2_CD4_Mono_Day18	DR2_CD4_NA_Day0	10	-0.263093	-0.270766	0.0114368	-0.76493	1.0563	-0.819465	-0.329109	0.807404	0.2447	4	6	4	5	5	4	-0.378728	-0.428317	-0.462844	-0.604961	-0.676656	-0.382435	-0.00962541	0
OR10C1	DR2_CD4_Mono_Day25..DR2_CD4_NA_Day0	DR2_CD4_Mono_Day25	DR2_CD4_NA_Day0	10	-0.0782327	-0.33653	0.0114368	-0.0782327	1.69469	-1.20076	-0.329109	1.6954	0.2447	4	10	4	5	6	4	-0.428076	-0.544252	-0.462844	-0.40606	-0.57614	-0.382435	-0.0168539	0
OR10C1	DR2_CD4_Mono_Day4..DR2_CD4_NA_Day0	DR2_CD4_Mono_Day4	DR2_CD4_NA_Day0	10	-0.189518	0.0404124	0.0114368	-0.341273	-0.189518	-0.139621	-0.329109	0.0404124	0.2447	10	6	10	5	8	4	-0.732867	-0.565784	-0.462844	-0.927673	-0.745634	-0.382435	-0.0601449	0
OR10C1	DR2_CD8_Mixed_Day11..DR2_CD8_NA_Day0	DR2_CD8_Mixed_Day11	DR2_CD8_NA_Day0	10	-0.381928	-0.223463	0.0985396	-0.937592	-0.340349	-0.468149	0.0467766	-0.13018	0.127128	9	7	9	9	8	8	-0.427153	-0.539402	-1.48051	-0.924643	-0.552143	-0.19283	-0.0167416	0
OR10C1	DR2_CD8_Mixed_Day18..DR2_CD8_NA_Day0	DR2_CD8_Mixed_Day18	DR2_CD8_NA_Day0	10	-0.272172	0.0255932	0.0985396	-0.926997	-0.272172	-0.180071	0.0467766	0.0255932	0.127128	10	5	10	9	9	8	-1.19784	-1.26227	-1.48051	-0.650729	-0.395128	-0.19283	-0.138526	0
OR10C1	DR2_CD8_Mixed_Day21..DR2_CD8_NA_Day0	DR2_CD8_Mixed_Day21	DR2_CD8_NA_Day0	10	-1.07279	-0.650851	0.0985396	-1.42438	-1.07279	-1.24952	0.0467766	-0.631806	0.127128	10	6	9	9	6	8	-0.490067	-0.450924	-1.48051	-1.40757	-0.895631	-0.19283	-0.0253774	-0.147254
OR10C1	DR2_CD8_Mixed_Day4..DR2_CD8_NA_Day0	DR2_CD8_Mixed_Day4	DR2_CD8_NA_Day0	10	-0.0757887	0.224443	0.0985396	-0.552605	0.395965	-0.555697	0.0467766	0.412285	0.127128	4	4	5	9	4	8	-0.70914	-1.3567	-1.48051	-0.769533	-0.175627	-0.19283	-0.0568078	0
OR10C1	DR2_CD8_Mono_Day11..DR2_CD8_NA_Day0	DR2_CD8_Mono_Day11	DR2_CD8_NA_Day0	10	0.568103	0.849276	0.0985396	0.540624	0.843837	0.719838	0.0467766	0.964715	0.127128	7	9	7	9	8	8	-1.77156	-2.31567	-1.48051	-0.0943689	-0.103899	-0.19283	-0.248223	0
OR10C1	DR2_CD8_Mono_Day18..DR2_CD8_NA_Day0	DR2_CD8_Mono_Day18	DR2_CD8_NA_Day0	10	0.839129	0.943639	0.0985396	0.839129	0.984571	0.943639	0.0467766	1.18899	0.127128	9	10	8	9	10	8	-2.56312	-2.48265	-1.48051	-0.295475	-0.285295	-0.19283	-0.403934	0
OR10C1	DR2_CD8_Mono_Day25..DR2_CD8_NA_Day0	DR2_CD8_Mono_Day25	DR2_CD8_NA_Day0	10	0.351041	0.568288	0.0985396	0.123866	0.906646	0.534757	0.0467766	1.0749	0.127128	6	9	6	9	9	8	-0.646216	-0.936749	-1.48051	-0.660695	-0.469828	-0.19283	-0.0476617	0
OR10C1	DR2_CD8_Mono_Day4..DR2_CD8_NA_Day0	DR2_CD8_Mono_Day4	DR2_CD8_NA_Day0	10	0.307918	0.548984	0.0985396	0.173991	0.310594	0.548984	0.0467766	0.786784	0.127128	9	8	6	9	10	8	-1.57156	-1.83421	-1.48051	-0.44061	-0.373212	-0.19283	-0.209998	0
OR10G3	DR1_CD4_Mixed_Day14..DR1_CD4_NA_Day0	DR1_CD4_Mixed_Day14	DR1_CD4_NA_Day0	9	-0.150088	-0.443864	-0.198971	-0.248629	-0.0682501	-0.562386	-0.27174	-0.443864	-0.198971	8	8	9	9	7	7	-0.321078	-0.295415	-0.317776	-1.35815	-1.13837	-1.68631	-0.00163819	-0.159703
OR10G3	DR1_CD4_Mixed_Day4..DR1_CD4_NA_Day0	DR1_CD4_Mixed_Day4	DR1_CD4_NA_Day0	9	0.0282096	-0.161398	-0.198971	0.0282096	0.0397238	-0.161398	-0.27174	-0.161398	-0.198971	7	9	9	9	9	7	-0.532589	-0.489591	-0.317776	-0.714729	-1.52818	-1.68631	-0.0327758	0
OR10G3	DR1_CD4_Mono_Day11..DR1_CD4_NA_Day0	DR1_CD4_Mono_Day11	DR1_CD4_NA_Day0	9	-0.0691225	-0.372789	-0.198971	-0.146839	-0.0691225	-0.665411	-0.27174	-0.372789	-0.198971	9	8	9	9	5	7	-1.27835	-0.81641	-0.317776	-0.505678	-0.760595	-1.68631	-0.165239	0
OR10G3	DR1_CD4_Mono_Day18..DR1_CD4_NA_Day0	DR1_CD4_Mono_Day18	DR1_CD4_NA_Day0	9	0.190686	0.208227	-0.198971	0.190686	0.304008	0.208227	-0.27174	0.208227	-0.198971	8	9	9	9	9	7	-1.09947	-0.745645	-0.317776	-0.751451	-0.649019	-1.68631	-0.129905	0
OR10G3	DR1_CD4_Mono_Day4..DR1_CD4_NA_Day0	DR1_CD4_Mono_Day4	DR1_CD4_NA_Day0	9	0.120868	0.244866	-0.198971	0.120868	0.120868	0.244866	-0.27174	0.315362	-0.198971	9	9	6	9	9	7	-1.56423	-0.980195	-0.317776	-0.219315	-0.46373	-1.68631	-0.227131	0
OR10G3	DR1_CD8_Mixed_Day11..DR1_CD8_NA_Day0	DR1_CD8_Mixed_Day11	DR1_CD8_NA_Day0	9	0.103748	-0.0778604	-0.0957493	0.101432	0.103748	-0.0778604	-0.0957493	-0.0778604	0.151627	9	8	9	4	9	9	-1.56057	-1.21406	-0.134984	-0.642318	-0.686198	-0.92779	-0.226024	0
OR10G3	DR1_CD8_Mixed_Day18..DR1_CD8_NA_Day0	DR1_CD8_Mixed_Day18	DR1_CD8_NA_Day0	9	-0.0772361	0.0559521	-0.0957493	-0.0772361	0.902057	0.0559521	-0.0957493	0.600799	0.151627	4	9	5	4	9	9	-0.626244	-0.385725	-0.134984	-0.68377	-1.15008	-0.92779	-0.046941	0
OR10G3	DR1_CD8_Mixed_Day21..DR1_CD8_NA_Day0	DR1_CD8_Mixed_Day21	DR1_CD8_NA_Day0	9	-0.0270824	-0.253108	-0.0957493	-0.0270824	0.588926	-0.253108	-0.0957493	-0.00810733	0.151627	7	9	8	4	9	9	-0.942048	-0.885896	-0.134984	-0.697786	-0.778051	-0.92779	-0.099569	0
OR10G3	DR1_CD8_Mixed_Day4..DR1_CD8_NA_Day0	DR1_CD8_Mixed_Day4	DR1_CD8_NA_Day0	9	0.376822	0.241946	-0.0957493	0.306829	0.501581	0.227394	-0.0957493	0.355886	0.151627	5	8	6	4	8	9	-1.59025	-1.33421	-0.134984	-0.135059	-0.351657	-0.92779	-0.233155	0
OR10G3	DR1_CD8_Mono_Day11..DR1_CD8_NA_Day0	DR1_CD8_Mono_Day11	DR1_CD8_NA_Day0	9	-0.115417	-0.30768	-0.0957493	-1.39277	0.218773	-0.30768	-0.0957493	-0.30768	0.151627	6	6	9	4	9	9	-0.362791	-0.341901	-0.134984	-0.610372	-1.06472	-0.92779	-0.00789918	0
OR10G3	DR1_CD8_Mono_Day18..DR1_CD8_NA_Day0	DR1_CD8_Mono_Day18	DR1_CD8_NA_Day0	9	0.0614187	-0.206991	-0.0957493	0.0614187	0.120722	-0.206991	-0.0957493	-0.0506504	0.151627	8	9	8	4	9	9	-1.58005	-1.19298	-0.134984	-1.24723	-1.65386	-0.92779	-0.231104	-0.104008
OR10G3	DR1_CD8_Mono_Day25..DR1_CD8_NA_Day0	DR1_CD8_Mono_Day25	DR1_CD8_NA_Day0	9	-0.478779	-0.473667	-0.0957493	-0.964298	-0.478779	-0.829754	-0.0957493	-0.473667	0.151627	9	8	9	4	8	9	-0.265476	-0.280642	-0.134984	-0.537241	-0.830706	-0.92779	0	0
OR10G3	DR1_CD8_Mono_Day4..DR1_CD8_NA_Day0	DR1_CD8_Mono_Day4	DR1_CD8_NA_Day0	9	-0.0418982	-0.052259	-0.0957493	-1.42195	0.208076	-0.280823	-0.0957493	0.0769475	0.151627	5	4	5	4	8	9	-0.267672	-0.256004	-0.134984	-1.08237	-0.960304	-0.92779	0	-0.0379767
OR10G3	DR2_CD4_Mixed_Day14..DR2_CD4_NA_Day0	DR2_CD4_Mixed_Day14	DR2_CD4_NA_Day0	9	-0.517873	-0.820158	-0.063524	-0.858302	-0.517873	-0.943595	-0.063524	-0.820158	-0.0163272	9	5	9	8	5	9	-0.318166	-0.327603	-0.401231	-1.20324	-1.8303	-1.4509	-0.00110578	-0.084391
OR10G3	DR2_CD4_Mixed_Day4..DR2_CD4_NA_Day0	DR2_CD4_Mixed_Day4	DR2_CD4_NA_Day0	9	-0.0449318	-0.144652	-0.063524	-0.175522	-0.0226559	-0.675043	-0.063524	-0.144652	-0.0163272	8	7	9	8	4	9	-0.41001	-0.335431	-0.401231	-0.730748	-1.16552	-1.4509	-0.0151535	0
OR10G3	DR2_CD4_Mono_Day11..DR2_CD4_NA_Day0	DR2_CD4_Mono_Day11	DR2_CD4_NA_Day0	9	0.185711	0.216581	-0.063524	0.185711	0.287852	0.216581	-0.063524	0.407351	-0.0163272	8	9	6	8	9	9	-1.11348	-0.769154	-0.401231	-0.364662	-0.556175	-1.4509	-0.132509	0
OR10G3	DR2_CD4_Mono_Day18..DR2_CD4_NA_Day0	DR2_CD4_Mono_Day18	DR2_CD4_NA_Day0	9	0.0960724	-0.0688813	-0.063524	0.0960724	0.0960724	-0.0688813	-0.063524	-0.0688813	-0.0163272	9	9	9	8	9	9	-0.667458	-0.650151	-0.401231	-0.634895	-0.946144	-1.4509	-0.0534231	0
OR10G3	DR2_CD4_Mono_Day25..DR2_CD4_NA_Day0	DR2_CD4_Mono_Day25	DR2_CD4_NA_Day0	9	-0.32281	-0.29199	-0.063524	-0.32281	-0.32281	-0.29199	-0.063524	-0.29199	-0.0163272	9	9	9	8	9	9	-1.59358	-1.4496	-0.401231	-0.642163	-1.16467	-1.4509	-0.233831	0
OR10G3	DR2_CD4_Mono_Day4..DR2_CD4_NA_Day0	DR2_CD4_Mono_Day4	DR2_CD4_NA_Day0	9	0.0959054	-0.0701118	-0.063524	-0.0553855	0.0959054	-0.206381	-0.063524	-0.0701118	-0.0163272	9	6	9	8	7	9	-1.00886	-1.14341	-0.401231	-0.263873	-0.701982	-1.4509	-0.112336	0
OR10G3	DR2_CD8_Mixed_Day11..DR2_CD8_NA_Day0	DR2_CD8_Mixed_Day11	DR2_CD8_NA_Day0	9	-0.370821	-0.485578	0.0337155	-0.370821	-0.370821	-0.485578	0.0318439	-0.485578	0.0806409	9	9	9	7	9	8	-0.840855	-0.814933	-1.19953	-1.53599	-1.29927	-0.869259	-0.0811905	-0.259625
OR10G3	DR2_CD8_Mixed_Day18..DR2_CD8_NA_Day0	DR2_CD8_Mixed_Day18	DR2_CD8_NA_Day0	9	0.0688016	0.0987739	0.0337155	0.0688016	0.0688016	0.0987739	0.0318439	0.0987739	0.0806409	9	9	9	7	9	8	-0.784638	-0.597361	-1.19953	-1.50284	-1.42312	-0.869259	-0.0713207	-0.239051
OR10G3	DR2_CD8_Mixed_Day21..DR2_CD8_NA_Day0	DR2_CD8_Mixed_Day21	DR2_CD8_NA_Day0	9	-0.0795665	0.254524	0.0337155	-0.0795665	-0.0795665	0.254524	0.0318439	0.263788	0.0806409	9	9	8	7	9	8	-0.964202	-0.886297	-1.19953	-1.238	-1.10419	-0.869259	-0.103701	-0.0999332
OR10G3	DR2_CD8_Mixed_Day4..DR2_CD8_NA_Day0	DR2_CD8_Mixed_Day4	DR2_CD8_NA_Day0	9	0.0813285	-0.116733	0.0337155	-0.158539	0.0813285	-0.154216	0.0318439	-0.116733	0.0806409	9	8	9	7	8	8	-0.709983	-0.639762	-1.19953	-0.794541	-0.844186	-0.869259	-0.0596135	0
OR10G3	DR2_CD8_Mono_Day11..DR2_CD8_NA_Day0	DR2_CD8_Mono_Day11	DR2_CD8_NA_Day0	9	-0.529473	-0.431665	0.0337155	-0.604333	-0.529473	-0.515108	0.0318439	-0.431665	0.0806409	9	8	9	7	8	8	-0.821287	-0.898043	-1.19953	-1.22468	-1.02545	-0.869259	-0.0775735	-0.0942666
OR10G3	DR2_CD8_Mono_Day18..DR2_CD8_NA_Day0	DR2_CD8_Mono_Day18	DR2_CD8_NA_Day0	9	-0.0469342	0.0824642	0.0337155	-0.0469342	-0.0173781	0.0824642	0.0318439	0.100641	0.0806409	8	9	8	7	9	8	-1.01294	-0.727678	-1.19953	-0.913532	-0.927866	-0.869259	-0.113223	0
OR10G3	DR2_CD8_Mono_Day25..DR2_CD8_NA_Day0	DR2_CD8_Mono_Day25	DR2_CD8_NA_Day0	9	0.0952366	-0.317698	0.0337155	-0.230787	0.0952366	-0.481724	0.0318439	-0.317698	0.0806409	9	8	9	7	8	8	-0.964279	-1.02854	-1.19953	-0.843467	-0.781364	-0.869259	-0.103713	0
OR10G3	DR2_CD8_Mono_Day4..DR2_CD8_NA_Day0	DR2_CD8_Mono_Day4	DR2_CD8_NA_Day0	9	-0.194921	-0.146713	0.0337155	-0.194921	-0.194921	-0.146713	0.0318439	-0.146713	0.0806409	9	9	9	7	9	8	-0.725248	-0.734349	-1.19953	-1.74335	-1.71955	-0.869259	-0.0620956	-0.39728
OR10G7	DR1_CD4_Mixed_Day14..DR1_CD4_NA_Day0	DR1_CD4_Mixed_Day14	DR1_CD4_NA_Day0	4	-0.867686	-1.20268	-0.205097	-0.867686	-0.867686	-1.20268	-0.205097	-1.20268	-0.205097	4	4	4	4	4	4	-0.203696	-0.170917	-0.162416	-1.31277	-1.361	-1.27713	-0.0342616	-0.602673
OR10G7	DR1_CD4_Mixed_Day4..DR1_CD4_NA_Day0	DR1_CD4_Mixed_Day4	DR1_CD4_NA_Day0	4	-0.233499	-0.388763	-0.205097	-0.233499	-0.233499	-0.388763	-0.205097	-0.388763	-0.205097	4	4	4	4	4	4	-0.509945	-0.179992	-0.162416	-1.43247	-1.83205	-1.27713	-0.110895	-0.7196
OR10G7	DR1_CD4_Mono_Day11..DR1_CD4_NA_Day0	DR1_CD4_Mono_Day11	DR1_CD4_NA_Day0	4	0.0401818	-0.308774	-0.205097	0.0401818	0.0401818	-0.308774	-0.205097	-0.308774	-0.205097	4	4	4	4	4	4	-0.330031	-0.357819	-0.162416	-0.267439	-0.54549	-1.27713	-0.0650272	0
OR10G7	DR1_CD4_Mono_Day18..DR1_CD4_NA_Day0	DR1_CD4_Mono_Day18	DR1_CD4_NA_Day0	4	-0.290205	-0.649417	-0.205097	-0.290205	-0.290205	-0.649417	-0.205097	-0.649417	-0.205097	4	4	4	4	4	4	-0.473784	-0.436818	-0.162416	-1.07459	-1.23135	-1.27713	-0.101459	-0.382978
OR10G7	DR1_CD4_Mono_Day4..DR1_CD4_NA_Day0	DR1_CD4_Mono_Day4	DR1_CD4_NA_Day0	4	0.148002	-0.00726279	-0.205097	0.148002	0.148002	-0.00726279	-0.205097	-0.00726279	-0.205097	4	4	4	4	4	4	-0.299038	-0.141604	-0.162416	-0.36372	-0.592007	-1.27713	-0.0578214	0
OR10G7	DR1_CD8_Mixed_Day11..DR1_CD8_NA_Day0	DR1_CD8_Mixed_Day11	DR1_CD8_NA_Day0	4	-0.461209	-0.281014	0.000565563	-0.461209	-0.461209	-0.281014	0.000565563	-0.281014	0.000565563	4	4	4	4	4	4	-0.321742	-0.300906	-0.702069	-0.242977	-0.257557	-0.253669	-0.0633435	0
OR10G7	DR1_CD8_Mixed_Day18..DR1_CD8_NA_Day0	DR1_CD8_Mixed_Day18	DR1_CD8_NA_Day0	4	0.74074	0.844253	0.000565563	0.74074	0.74074	0.844253	0.000565563	0.844253	0.000565563	4	4	4	4	4	4	-0.443027	-0.458667	-0.702069	-0.103339	-0.110817	-0.253669	-0.0937229	0
OR10G7	DR1_CD8_Mixed_Day21..DR1_CD8_NA_Day0	DR1_CD8_Mixed_Day21	DR1_CD8_NA_Day0	4	-0.551031	-0.447517	0.000565563	-0.551031	-0.551031	-0.447517	0.000565563	-0.447517	0.000565563	4	4	4	4	4	4	-0.25139	-0.26806	-0.702069	-0.583341	-0.597821	-0.253669	-0.046227	-0.0439553
OR10G7	DR1_CD8_Mixed_Day4..DR1_CD8_NA_Day0	DR1_CD8_Mixed_Day4	DR1_CD8_NA_Day0	4	-0.504966	-0.401453	0.000565563	-0.504966	-0.504966	-0.401453	0.000565563	-0.401453	0.000565563	4	4	4	4	4	4	-0.0493522	-0.0678356	-0.702069	-1.62093	-1.61654	-0.253669	0	-0.910556
OR10G7	DR1_CD8_Mono_Day11..DR1_CD8_NA_Day0	DR1_CD8_Mono_Day11	DR1_CD8_NA_Day0	4	0.173727	0.277241	0.000565563	0.173727	0.173727	0.277241	0.000565563	0.277241	0.000565563	4	4	4	4	4	4	-0.463737	-0.486564	-0.702069	-0.0385083	-0.0412607	-0.253669	-0.0988201	0
OR10G7	DR1_CD8_Mono_Day18..DR1_CD8_NA_Day0	DR1_CD8_Mono_Day18	DR1_CD8_NA_Day0	4	-1.09021	-0.986699	0.000565563	-1.09021	-1.09021	-0.986699	0.000565563	-0.986699	0.000565563	4	4	4	4	4	4	-0.178191	-0.195511	-0.702069	-0.646282	-0.662469	-0.253669	-0.0276988	-0.0759661
OR10G7	DR1_CD8_Mono_Day25..DR1_CD8_NA_Day0	DR1_CD8_Mono_Day25	DR1_CD8_NA_Day0	4	0.629283	0.732797	0.000565563	0.629283	0.629283	0.732797	0.000565563	0.732797	0.000565563	4	4	4	4	4	4	-0.299291	-0.343837	-0.702069	-0.130027	-0.136756	-0.253669	-0.0579139	0
OR10G7	DR1_CD8_Mono_Day4..DR1_CD8_NA_Day0	DR1_CD8_Mono_Day4	DR1_CD8_NA_Day0	4	1.04958	0.973467	0.000565563	1.04958	1.04958	0.973467	0.000565563	0.973467	0.000565563	4	4	4	4	4	4	-0.65869	-1.14666	-0.702069	-0.00883783	-0.00918586	-0.253669	-0.149649	0
OR10G7	DR2_CD4_Mixed_Day14..DR2_CD4_NA_Day0	DR2_CD4_Mixed_Day14	DR2_CD4_NA_Day0	4	-0.357777	-0.342322	-0.226252	-0.357777	-0.357777	-0.342322	-0.226252	-0.342322	-0.226252	4	4	4	4	4	4	-0.462938	-0.29329	-0.329355	-0.268931	-0.64439	-0.786933	-0.0986847	0
OR10G7	DR2_CD4_Mixed_Day4..DR2_CD4_NA_Day0	DR2_CD4_Mixed_Day4	DR2_CD4_NA_Day0	4	-0.0212335	-0.248863	-0.226252	-0.0212335	-0.0212335	-0.248863	-0.226252	-0.248863	-0.226252	4	4	4	4	4	4	-0.104385	-0.0809562	-0.329355	-0.494512	-0.315886	-0.786933	-0.00756889	-0.00677124
OR10G7	DR2_CD4_Mono_Day11..DR2_CD4_NA_Day0	DR2_CD4_Mono_Day11	DR2_CD4_NA_Day0	4	0.0279888	-0.193711	-0.226252	0.0279888	0.0279888	-0.193711	-0.226252	-0.193711	-0.226252	4	4	4	4	4	4	-0.325946	-0.229947	-0.329355	-0.839847	-0.707064	-0.786933	-0.0644188	-0.198245
OR10G7	DR2_CD4_Mono_Day18..DR2_CD4_NA_Day0	DR2_CD4_Mono_Day18	DR2_CD4_NA_Day0	4	0.270923	0.147975	-0.226252	0.270923	0.270923	0.147975	-0.226252	0.147975	-0.226252	4	4	4	4	4	4	-0.599211	-0.422289	-0.329355	-0.086014	-0.0968779	-0.786933	-0.134194	0
OR10G7	DR2_CD4_Mono_Day25..DR2_CD4_NA_Day0	DR2_CD4_Mono_Day25	DR2_CD4_NA_Day0	4	0.946246	0.823298	-0.226252	0.946246	0.946246	0.823298	-0.226252	0.823298	-0.226252	4	4	4	4	4	4	-0.500541	-0.394762	-0.329355	-0.0168601	-0.0187167	-0.786933	-0.108511	0
OR10G7	DR2_CD4_Mono_Day4..DR2_CD4_NA_Day0	DR2_CD4_Mono_Day4	DR2_CD4_NA_Day0	4	-0.387655	-0.530149	-0.226252	-0.387655	-0.387655	-0.530149	-0.226252	-0.530149	-0.226252	4	4	4	4	4	4	-0.213185	-0.232746	-0.329355	-1.04669	-2.16012	-0.786933	-0.036493	-0.358979
OR10G7	DR2_CD8_Mixed_Day11..DR2_CD8_NA_Day0	DR2_CD8_Mixed_Day11	DR2_CD8_NA_Day0	4	-0.899985	-1.09372	-0.240379	-0.899985	-0.899985	-1.09372	-0.240379	-1.09372	-0.240379	4	4	4	4	4	4	-0.1713	-0.285927	-0.378426	-0.198583	-0.355824	-0.0417789	-0.0259071	0
OR10G7	DR2_CD8_Mixed_Day18..DR2_CD8_NA_Day0	DR2_CD8_Mixed_Day18	DR2_CD8_NA_Day0	4	-0.117967	-0.358345	-0.240379	-0.117967	-0.117967	-0.358345	-0.240379	-0.358345	-0.240379	4	4	4	4	4	4	-0.200824	-0.338392	-0.378426	-0.298532	-0.448639	-0.0417789	-0.0336786	0
OR10G7	DR2_CD8_Mixed_Day21..DR2_CD8_NA_Day0	DR2_CD8_Mixed_Day21	DR2_CD8_NA_Day0	4	-0.592796	-0.833174	-0.240379	-0.592796	-0.592796	-0.833174	-0.240379	-0.833174	-0.240379	4	4	4	4	4	4	-0.0742168	-0.133877	-0.378426	-0.538141	-0.734446	-0.0417789	0	-0.0244872
OR10G7	DR2_CD8_Mixed_Day4..DR2_CD8_NA_Day0	DR2_CD8_Mixed_Day4	DR2_CD8_NA_Day0	4	-0.780542	-0.611552	-0.240379	-0.780542	-0.780542	-0.611552	-0.240379	-0.611552	-0.240379	4	4	4	4	4	4	-0.0395161	-0.0452744	-0.378426	-0.132123	-0.379619	-0.0417789	0	0
OR10G7	DR2_CD8_Mono_Day11..DR2_CD8_NA_Day0	DR2_CD8_Mono_Day11	DR2_CD8_NA_Day0	4	-0.291719	-0.12273	-0.240379	-0.291719	-0.291719	-0.12273	-0.240379	-0.12273	-0.240379	4	4	4	4	4	4	-0.0737165	-0.0793386	-0.378426	-0.0605951	-0.128535	-0.0417789	0	0
OR10G7	DR2_CD8_Mono_Day18..DR2_CD8_NA_Day0	DR2_CD8_Mono_Day18	DR2_CD8_NA_Day0	4	0.540229	0.701817	-0.240379	0.540229	0.540229	0.701817	-0.240379	0.701817	-0.240379	4	4	4	4	4	4	-0.133906	-0.139265	-0.378426	-0.167512	-0.260587	-0.0417789	-0.0163116	0
OR10G7	DR2_CD8_Mono_Day25..DR2_CD8_NA_Day0	DR2_CD8_Mono_Day25	DR2_CD8_NA_Day0	4	0.872926	1.03451	-0.240379	0.872926	0.872926	1.03451	-0.240379	1.03451	-0.240379	4	4	4	4	4	4	-0.398242	-0.389322	-0.378426	-0.379056	-0.481075	-0.0417789	-0.082141	0
OR10G7	DR2_CD8_Mono_Day4..DR2_CD8_NA_Day0	DR2_CD8_Mono_Day4	DR2_CD8_NA_Day0	4	-0.238137	-0.0691477	-0.240379	-0.238137	-0.238137	-0.0691477	-0.240379	-0.0691477	-0.240379	4	4	4	4	4	4	-0.00907877	-0.0141192	-0.378426	-0.0338854	-0.105007	-0.0417789	0	0
OR10G8	DR1_CD4_Mixed_Day14..DR1_CD4_NA_Day0	DR1_CD4_Mixed_Day14	DR1_CD4_NA_Day0	6	0.171473	0.0253231	0.2059	0.171473	0.408025	-0.0176491	0.203252	0.0570468	0.22131	5	6	5	4	4	5	-0.647129	-0.9301	-1.28679	-0.326793	-0.384424	-0.260667	-0.0801766	0
OR10G8	DR1_CD4_Mixed_Day4..DR1_CD4_NA_Day0	DR1_CD4_Mixed_Day4	DR1_CD4_NA_Day0	6	0.0567588	0.0633685	0.2059	-0.174987	0.0567588	-0.109046	0.203252	0.0633685	0.22131	6	5	6	4	4	5	-0.339505	-0.890499	-1.28679	-0.143688	-0.29573	-0.260667	-0.0265844	0
OR10G8	DR1_CD4_Mono_Day11..DR1_CD4_NA_Day0	DR1_CD4_Mono_Day11	DR1_CD4_NA_Day0	6	-0.895097	-0.632269	0.2059	-1.01768	-0.895097	-0.652085	0.203252	-0.632269	0.22131	6	4	6	4	5	5	-0.457977	-0.527135	-1.28679	-1.67524	-2.12204	-0.260667	-0.0472231	-0.497506
OR10G8	DR1_CD4_Mono_Day18..DR1_CD4_NA_Day0	DR1_CD4_Mono_Day18	DR1_CD4_NA_Day0	6	-1.24375	-1.08551	0.2059	-1.24375	-1.24375	-1.38749	0.203252	-1.08551	0.22131	6	6	6	4	5	5	-0.246569	-0.320687	-1.28679	-1.76588	-1.82122	-0.260667	-0.0100795	-0.566152
OR10G8	DR1_CD4_Mono_Day4..DR1_CD4_NA_Day0	DR1_CD4_Mono_Day4	DR1_CD4_NA_Day0	6	-0.0541374	0.0589656	0.2059	-0.0766831	-0.0315917	0.0589656	0.203252	0.0589656	0.22131	5	5	6	4	6	5	-0.745348	-1.46683	-1.28679	-0.800438	-0.990506	-0.260667	-0.0991646	-0.0113913
OR10G8	DR1_CD8_Mixed_Day11..DR1_CD8_NA_Day0	DR1_CD8_Mixed_Day11	DR1_CD8_NA_Day0	6	0.635906	0.661134	0.0809973	0.635906	0.889843	0.661134	0.0809973	0.91368	0.0809973	5	6	4	6	6	6	-1.19213	-1.3387	-0.543226	-0.152002	-0.164312	-0.341736	-0.189381	0
OR10G8	DR1_CD8_Mixed_Day18..DR1_CD8_NA_Day0	DR1_CD8_Mixed_Day18	DR1_CD8_NA_Day0	6	0.641465	0.805417	0.0809973	0.641465	0.641465	0.805417	0.0809973	0.805417	0.0809973	6	6	6	6	6	6	-0.767344	-0.678562	-0.543226	-0.153696	-0.122692	-0.341736	-0.103529	0
OR10G8	DR1_CD8_Mixed_Day21..DR1_CD8_NA_Day0	DR1_CD8_Mixed_Day21	DR1_CD8_NA_Day0	6	0.052789	0.216741	0.0809973	-0.160862	0.052789	-0.0881725	0.0809973	0.216741	0.0809973	6	4	6	6	4	6	-1.05912	-1.26349	-0.543226	-0.288393	-0.287724	-0.341736	-0.161924	0
OR10G8	DR1_CD8_Mixed_Day4..DR1_CD8_NA_Day0	DR1_CD8_Mixed_Day4	DR1_CD8_NA_Day0	6	0.214099	0.229716	0.0809973	0.214099	0.324799	0.229716	0.0809973	0.229716	0.0809973	4	6	6	6	6	6	-1.03718	-2.15013	-0.543226	-0.343467	-0.597022	-0.341736	-0.157573	0
OR10G8	DR1_CD8_Mono_Day11..DR1_CD8_NA_Day0	DR1_CD8_Mono_Day11	DR1_CD8_NA_Day0	6	-0.100659	0.0728195	0.0809973	-0.22972	-0.100659	-0.280221	0.0809973	0.0728195	0.0809973	6	5	6	6	4	6	-0.949409	-0.755678	-0.543226	-0.562945	-0.334061	-0.341736	-0.140436	0
OR10G8	DR1_CD8_Mono_Day18..DR1_CD8_NA_Day0	DR1_CD8_Mono_Day18	DR1_CD8_NA_Day0	6	0.588617	0.408136	0.0809973	0.588617	0.588617	0.408136	0.0809973	0.408136	0.0809973	6	6	6	6	6	6	-1.0706	-1.49461	-0.543226	-0.124829	-0.149631	-0.341736	-0.164414	0
OR10G8	DR1_CD8_Mono_Day25..DR1_CD8_NA_Day0	DR1_CD8_Mono_Day25	DR1_CD8_NA_Day0	6	0.46927	0.633222	0.0809973	0.46927	0.46927	-0.58769	0.0809973	1.74514	0.0809973	6	6	4	6	4	6	-0.844245	-0.870682	-0.543226	-0.208511	-0.175079	-0.341736	-0.118944	0
OR10G8	DR1_CD8_Mono_Day4..DR1_CD8_NA_Day0	DR1_CD8_Mono_Day4	DR1_CD8_NA_Day0	6	0.0938854	0.27266	0.0809973	0.0584914	0.134575	0.107639	0.0809973	0.463547	0.0809973	4	5	4	6	5	6	-0.562218	-0.617994	-0.543226	-0.677782	-0.27387	-0.341736	-0.0649309	0
OR10G8	DR2_CD4_Mixed_Day14..DR2_CD4_NA_Day0	DR2_CD4_Mixed_Day14	DR2_CD4_NA_Day0	6	-0.0747158	0.163857	0.135614	-0.260902	-0.0747158	0.163857	0.135614	0.163857	0.342424	6	5	6	4	6	6	-0.702357	-0.748747	-0.563423	-0.457614	-0.547313	-0.184988	-0.0911051	0
OR10G8	DR2_CD4_Mixed_Day4..DR2_CD4_NA_Day0	DR2_CD4_Mixed_Day4	DR2_CD4_NA_Day0	6	0.0561669	0.231943	0.135614	0.0561669	0.121877	0.231943	0.135614	0.37772	0.342424	5	6	4	4	6	6	-0.899599	-1.03909	-0.563423	-0.444108	-0.226708	-0.184988	-0.129994	0
OR10G8	DR2_CD4_Mono_Day11..DR2_CD4_NA_Day0	DR2_CD4_Mono_Day11	DR2_CD4_NA_Day0	6	-0.238582	-0.0353524	0.135614	-0.415693	-0.238582	-0.0922043	0.135614	-0.0353524	0.342424	6	4	6	4	5	6	-0.394045	-0.76788	-0.563423	-0.622899	-0.486728	-0.184988	-0.0358676	0
OR10G8	DR2_CD4_Mono_Day18..DR2_CD4_NA_Day0	DR2_CD4_Mono_Day18	DR2_CD4_NA_Day0	6	0.72777	0.469508	0.135614	0.63849	0.904586	-0.147302	0.135614	0.469508	0.342424	4	5	6	4	4	6	-1.42298	-0.835423	-0.563423	-0.112632	-0.039276	-0.184988	-0.240892	0
OR10G8	DR2_CD4_Mono_Day25..DR2_CD4_NA_Day0	DR2_CD4_Mono_Day25	DR2_CD4_NA_Day0	6	1.98109	1.95679	0.135614	1.98109	2.47838	1.95679	0.135614	2.74695	0.342424	4	6	4	4	6	6	-2.71426	-1.9084	-0.563423	-0.0497293	-0.0564974	-0.184988	-0.528713	0
OR10G8	DR2_CD4_Mono_Day4..DR2_CD4_NA_Day0	DR2_CD4_Mono_Day4	DR2_CD4_NA_Day0	6	-0.0865532	0.125039	0.135614	-0.184053	-0.0865532	0.125039	0.135614	0.247569	0.342424	6	5	5	4	6	6	-0.411156	-0.658106	-0.563423	-0.476362	-0.708275	-0.184988	-0.0387236	0
OR10G8	DR2_CD8_Mixed_Day11..DR2_CD8_NA_Day0	DR2_CD8_Mixed_Day11	DR2_CD8_NA_Day0	6	0.508556	0.4267	-0.192046	0.319868	0.616403	0.170058	-0.340841	0.573151	-0.192046	5	4	5	6	4	5	-1.40273	-1.0869	-0.0969408	-0.0835649	-0.103725	-0.778911	-0.236291	0
OR10G8	DR2_CD8_Mixed_Day18..DR2_CD8_NA_Day0	DR2_CD8_Mixed_Day18	DR2_CD8_NA_Day0	6	0.128196	0.127181	-0.192046	-0.12034	0.128196	-0.441089	-0.340841	0.127181	-0.192046	6	4	6	6	4	5	-1.15715	-0.778576	-0.0969408	-0.308817	-0.288554	-0.778911	-0.182506	0
OR10G8	DR2_CD8_Mixed_Day21..DR2_CD8_NA_Day0	DR2_CD8_Mixed_Day21	DR2_CD8_NA_Day0	6	0.459497	0.458483	-0.192046	0.152499	0.459497	-0.0395472	-0.340841	1.28956	-0.192046	6	4	4	6	4	5	-0.937245	-0.835932	-0.0969408	-0.190281	-0.181947	-0.778911	-0.13754	0
OR10G8	DR2_CD8_Mixed_Day4..DR2_CD8_NA_Day0	DR2_CD8_Mixed_Day4	DR2_CD8_NA_Day0	6	0.211059	0.157403	-0.192046	0.211059	0.211059	0.157403	-0.340841	0.237701	-0.192046	6	6	4	6	6	5	-2.23614	-0.725439	-0.0969408	-0.279137	-0.748534	-0.778911	-0.414066	0
OR10G8	DR2_CD8_Mono_Day11..DR2_CD8_NA_Day0	DR2_CD8_Mono_Day11	DR2_CD8_NA_Day0	6	0.924605	0.700634	-0.192046	0.857542	1.18488	0.297956	-0.340841	1.10331	-0.192046	4	5	5	6	5	5	-1.86197	-1.35108	-0.0969408	-0.0324222	-0.0444949	-0.778911	-0.333447	0
OR10G8	DR2_CD8_Mono_Day18..DR2_CD8_NA_Day0	DR2_CD8_Mono_Day18	DR2_CD8_NA_Day0	6	1.94133	1.5955	-0.192046	1.9317	2.00359	1.5955	-0.340841	1.88845	-0.192046	4	5	5	6	6	5	-3.45424	-2.29893	-0.0969408	-0.019987	-0.0220251	-0.778911	-0.777855	0
OR10G8	DR2_CD8_Mono_Day25..DR2_CD8_NA_Day0	DR2_CD8_Mono_Day25	DR2_CD8_NA_Day0	6	2.9261	2.87703	-0.192046	2.9261	3.04918	2.87703	-0.340841	2.90982	-0.192046	5	6	5	6	6	5	-4.74752	-3.94772	-0.0969408	-0.0144618	-0.033816	-0.778911	-1.53406	0
OR10G8	DR2_CD8_Mono_Day4..DR2_CD8_NA_Day0	DR2_CD8_Mono_Day4	DR2_CD8_NA_Day0	6	0.426601	0.414373	-0.192046	0.370869	0.426601	0.26279	-0.340841	0.414373	-0.192046	6	4	6	6	5	5	-2.59061	-1.15223	-0.0969408	-0.0868377	-0.0771531	-0.778911	-0.498901	0
OR10H3	DR1_CD4_Mixed_Day14..DR1_CD4_NA_Day0	DR1_CD4_Mixed_Day14	DR1_CD4_NA_Day0	10	-0.0289023	-0.40408	-0.0221248	-0.0718491	-0.0289023	-0.507595	-0.528089	-0.40408	0.225226	10	9	10	4	6	4	-1.49172	-1.01143	-0.597243	-1.29208	-1.06608	-1.44752	-0.192604	-0.0962993
OR10H3	DR1_CD4_Mixed_Day4..DR1_CD4_NA_Day0	DR1_CD4_Mixed_Day4	DR1_CD4_NA_Day0	10	-0.215276	-0.355551	-0.0221248	-0.319258	-0.140618	-0.6152	-0.528089	-0.355551	0.225226	8	7	10	4	5	4	-0.290371	-0.430254	-0.597243	-1.18792	-1.5249	-1.44752	0	-0.0558428
OR10H3	DR1_CD4_Mono_Day11..DR1_CD4_NA_Day0	DR1_CD4_Mono_Day11	DR1_CD4_NA_Day0	10	0.319345	0.231347	-0.0221248	0.319345	0.319345	0.168872	-0.528089	0.26486	0.225226	10	10	9	4	8	4	-1.26441	-1.10676	-0.597243	-0.570565	-0.635704	-1.44752	-0.15039	0
OR10H3	DR1_CD4_Mono_Day18..DR1_CD4_NA_Day0	DR1_CD4_Mono_Day18	DR1_CD4_NA_Day0	10	0.428862	0.189046	-0.0221248	0.366746	0.428862	0.189046	-0.528089	0.189046	0.225226	10	9	10	4	10	4	-1.12597	-0.935365	-0.597243	-0.281545	-0.783132	-1.44752	-0.125192	0
OR10H3	DR1_CD4_Mono_Day4..DR1_CD4_NA_Day0	DR1_CD4_Mono_Day4	DR1_CD4_NA_Day0	10	0.187342	-0.0653207	-0.0221248	0.143803	0.256622	-0.0653207	-0.528089	0.417787	0.225226	6	9	4	4	10	4	-0.89899	-0.731925	-0.597243	-0.444379	-0.853473	-1.44752	-0.0857853	0
OR10H3	DR1_CD8_Mixed_Day11..DR1_CD8_NA_Day0	DR1_CD8_Mixed_Day11	DR1_CD8_NA_Day0	10	-0.332173	-0.278119	-0.0315717	-0.371701	-0.292645	-0.401624	-0.0387745	-0.278119	-0.00826659	9	9	10	7	8	9	-0.603396	-0.476151	-0.587037	-0.797333	-0.857926	-1.19859	-0.0412804	0
OR10H3	DR1_CD8_Mixed_Day18..DR1_CD8_NA_Day0	DR1_CD8_Mixed_Day18	DR1_CD8_NA_Day0	10	-0.683778	-0.690372	-0.0315717	-1.77469	-0.683778	-1.66905	-0.0387745	-0.690372	-0.00826659	10	5	10	7	5	9	-0.871583	-0.828583	-0.587037	-0.876685	-0.870759	-1.19859	-0.0814596	0
OR10H3	DR1_CD8_Mixed_Day21..DR1_CD8_NA_Day0	DR1_CD8_Mixed_Day21	DR1_CD8_NA_Day0	10	0.126922	-0.165825	-0.0315717	-0.180757	0.434602	-0.29309	-0.0387745	-0.0385608	-0.00826659	9	9	9	7	9	9	-0.987636	-0.991543	-0.587037	-0.365344	-0.61702	-1.19859	-0.101164	0
OR10H3	DR1_CD8_Mixed_Day4..DR1_CD8_NA_Day0	DR1_CD8_Mixed_Day4	DR1_CD8_NA_Day0	10	-0.326475	-0.477012	-0.0315717	-0.721163	0.248015	-0.548896	-0.0387745	-0.477012	-0.00826659	4	5	10	7	8	9	-0.317664	-0.34342	-0.587037	-1.23768	-2.5919	-1.19859	-0.000393259	-0.0745986
OR10H3	DR1_CD8_Mono_Day11..DR1_CD8_NA_Day0	DR1_CD8_Mono_Day11	DR1_CD8_NA_Day0	10	-0.808306	-1.05574	-0.0315717	-1.46506	-0.808306	-1.47454	-0.0387745	-1.05574	-0.00826659	10	7	10	7	6	9	-0.848208	-0.871827	-0.587037	-1.35134	-1.36438	-1.19859	-0.0773952	-0.121943
OR10H3	DR1_CD8_Mono_Day18..DR1_CD8_NA_Day0	DR1_CD8_Mono_Day18	DR1_CD8_NA_Day0	10	-0.067725	-0.472864	-0.0315717	-0.623552	-0.0231426	-0.676784	-0.0387745	-0.343391	-0.00826659	9	7	9	7	8	9	-0.798222	-0.818652	-0.587037	-0.69056	-1.00414	-1.19859	-0.0696443	0
OR10H3	DR1_CD8_Mono_Day25..DR1_CD8_NA_Day0	DR1_CD8_Mono_Day25	DR1_CD8_NA_Day0	10	-0.597656	-0.871579	-0.0315717	-1.47196	-0.597656	-1.48814	-0.0387745	-0.871579	-0.00826659	10	9	10	7	8	9	-0.805116	-1.01227	-0.587037	-0.795283	-0.847176	-1.19859	-0.0706742	0
OR10H3	DR1_CD8_Mono_Day4..DR1_CD8_NA_Day0	DR1_CD8_Mono_Day4	DR1_CD8_NA_Day0	10	-0.10271	-0.0965565	-0.0315717	-0.662663	0.179901	-0.176845	-0.0387745	-0.0162685	-0.00826659	7	5	9	7	9	9	-0.26505	-0.303676	-0.587037	-0.461415	-1.47666	-1.19859	0	0
OR10H3	DR2_CD4_Mixed_Day14..DR2_CD4_NA_Day0	DR2_CD4_Mixed_Day14	DR2_CD4_NA_Day0	10	0.0279559	-0.0672918	-0.333595	0.0279559	0.0279559	-0.0672918	-0.421842	-0.0672918	-0.333595	10	10	10	10	10	6	-2.0068	-0.933466	-0.465094	-0.587302	-1.17998	-2.05322	-0.294223	0
OR10H3	DR2_CD4_Mixed_Day4..DR2_CD4_NA_Day0	DR2_CD4_Mixed_Day4	DR2_CD4_NA_Day0	10	0.230106	-0.129108	-0.333595	0.230106	0.344637	-0.157622	-0.421842	-0.129108	-0.333595	8	10	10	10	9	6	-1.38497	-1.16828	-0.465094	-0.123455	-0.826968	-2.05322	-0.173297	0
OR10H3	DR2_CD4_Mono_Day11..DR2_CD4_NA_Day0	DR2_CD4_Mono_Day11	DR2_CD4_NA_Day0	10	-0.362663	-0.546543	-0.333595	-0.362663	-0.362663	-0.546543	-0.421842	-0.546543	-0.333595	10	10	10	10	10	6	-0.522538	-0.601657	-0.465094	-1.77958	-3.09553	-2.05322	-0.0300336	-0.348713
OR10H3	DR2_CD4_Mono_Day18..DR2_CD4_NA_Day0	DR2_CD4_Mono_Day18	DR2_CD4_NA_Day0	10	0.0459464	-0.263471	-0.333595	0.0459464	0.0459464	-0.263471	-0.421842	-0.263471	-0.333595	10	10	10	10	10	6	-0.505524	-0.415282	-0.465094	-0.720195	-1.33038	-2.05322	-0.0274601	0
OR10H3	DR2_CD4_Mono_Day25..DR2_CD4_NA_Day0	DR2_CD4_Mono_Day25	DR2_CD4_NA_Day0	10	-0.783112	-0.832709	-0.333595	-1.3148	-0.251426	-0.905327	-0.421842	-0.760091	-0.333595	9	9	9	10	9	6	-0.41129	-0.362109	-0.465094	-1.15482	-1.6124	-2.05322	-0.0146223	-0.0449781
OR10H3	DR2_CD4_Mono_Day4..DR2_CD4_NA_Day0	DR2_CD4_Mono_Day4	DR2_CD4_NA_Day0	10	-0.178594	-0.31311	-0.333595	-0.360433	-0.178594	-0.31311	-0.421842	-0.31311	-0.333595	10	5	10	10	10	6	-0.644156	-0.563888	-0.465094	-0.844838	-2.17017	-2.05322	-0.0473477	0
OR10H3	DR2_CD8_Mixed_Day11..DR2_CD8_NA_Day0	DR2_CD8_Mixed_Day11	DR2_CD8_NA_Day0	10	0.475176	0.346346	-0.0603461	0.475176	0.500597	0.260314	-0.0603461	0.432378	-0.0603461	9	10	9	10	9	10	-2.00334	-1.85268	-0.931898	-0.501038	-0.479865	-2.41952	-0.293593	0
OR10H3	DR2_CD8_Mixed_Day18..DR2_CD8_NA_Day0	DR2_CD8_Mixed_Day18	DR2_CD8_NA_Day0	10	0.500388	0.322403	-0.0603461	0.292534	0.549737	0.191264	-0.0603461	0.322403	-0.0603461	9	8	10	10	8	10	-1.51275	-1.31251	-0.931898	-0.231628	-0.272614	-2.41952	-0.197429	0
OR10H3	DR2_CD8_Mixed_Day21..DR2_CD8_NA_Day0	DR2_CD8_Mixed_Day21	DR2_CD8_NA_Day0	10	0.501695	0.4503	-0.0603461	0.395822	0.501695	0.324434	-0.0603461	0.4503	-0.0603461	10	8	10	10	8	10	-1.56089	-1.55108	-0.931898	-0.208566	-0.275554	-2.41952	-0.207585	0
OR10H3	DR2_CD8_Mixed_Day4..DR2_CD8_NA_Day0	DR2_CD8_Mixed_Day4	DR2_CD8_NA_Day0	10	0.162076	0.0557135	-0.0603461	0.154166	0.283819	-0.0450004	-0.0603461	0.0557135	-0.0603461	7	9	10	10	9	10	-0.969921	-0.564646	-0.931898	-0.361101	-0.475004	-2.41952	-0.0979613	0
OR10H3	DR2_CD8_Mono_Day11..DR2_CD8_NA_Day0	DR2_CD8_Mono_Day11	DR2_CD8_NA_Day0	10	0.277296	0.157542	-0.0603461	0.277296	0.277296	0.157542	-0.0603461	0.157542	-0.0603461	10	10	10	10	10	10	-1.63467	-1.62198	-0.931898	-0.17944	-0.375172	-2.41952	-0.22222	0
OR10H3	DR2_CD8_Mono_Day18..DR2_CD8_NA_Day0	DR2_CD8_Mono_Day18	DR2_CD8_NA_Day0	10	0.664665	0.580151	-0.0603461	0.664665	0.754975	0.580151	-0.0603461	0.686756	-0.0603461	7	10	7	10	10	10	-1.27156	-1.34307	-0.931898	-0.889851	-1.01294	-2.41952	-0.151237	0
OR10H3	DR2_CD8_Mono_Day25..DR2_CD8_NA_Day0	DR2_CD8_Mono_Day25	DR2_CD8_NA_Day0	10	0.371903	0.36673	-0.0603461	0.371903	0.747106	0.36673	-0.0603461	0.536715	-0.0603461	8	10	9	10	10	10	-1.6688	-1.39796	-0.931898	-0.693321	-0.775881	-2.41952	-0.229511	0
OR10H3	DR2_CD8_Mono_Day4..DR2_CD8_NA_Day0	DR2_CD8_Mono_Day4	DR2_CD8_NA_Day0	10	0.217946	0.0841874	-0.0603461	0.217946	0.217946	-0.0188517	-0.0603461	0.0841874	-0.0603461	10	10	10	10	8	10	-1.71318	-1.69849	-0.931898	-0.330252	-0.55493	-2.41952	-0.237625	0
OR10J5	DR1_CD4_Mixed_Day14..DR1_CD4_NA_Day0	DR1_CD4_Mixed_Day14	DR1_CD4_NA_Day0	10	0.170215	0.20314	0.117122	0.170215	0.170215	0.20314	0.117122	0.20314	0.144867	10	10	10	7	10	10	-1.9993	-2.03075	-1.32533	-0.906309	-0.735864	-0.590963	-0.292711	0
OR10J5	DR1_CD4_Mixed_Day4..DR1_CD4_NA_Day0	DR1_CD4_Mixed_Day4	DR1_CD4_NA_Day0	10	-0.0123352	0.0489355	0.117122	-0.408143	0.484555	-0.00352664	0.117122	0.0489355	0.144867	4	4	10	7	8	10	-0.645677	-1.24991	-1.32533	-0.415298	-0.530894	-0.590963	-0.047598	0
OR10J5	DR1_CD4_Mono_Day11..DR1_CD4_NA_Day0	DR1_CD4_Mono_Day11	DR1_CD4_NA_Day0	10	0.0995312	0.163729	0.117122	-0.0572234	0.232252	-0.18254	0.117122	0.353349	0.144867	8	7	9	7	8	10	-0.745006	-0.850654	-1.32533	-0.33102	-0.290332	-0.590963	-0.0618808	0
OR10J5	DR1_CD4_Mono_Day18..DR1_CD4_NA_Day0	DR1_CD4_Mono_Day18	DR1_CD4_NA_Day0	10	-0.18797	-0.263621	0.117122	-1.18028	0.613899	-1.63512	0.117122	0.968059	0.144867	5	5	4	7	4	10	-0.342478	-0.300156	-1.32533	-0.561045	-0.64623	-0.590963	-0.00425883	0
OR10J5	DR1_CD4_Mono_Day4..DR1_CD4_NA_Day0	DR1_CD4_Mono_Day4	DR1_CD4_NA_Day0	10	0.12634	0.0378755	0.117122	0.12634	0.342487	0.0378755	0.117122	0.0545559	0.144867	5	10	9	7	10	10	-0.784736	-0.875267	-1.32533	-0.697228	-0.474962	-0.590963	-0.0675953	0
OR10J5	DR1_CD8_Mixed_Day11..DR1_CD8_NA_Day0	DR1_CD8_Mixed_Day11	DR1_CD8_NA_Day0	10	0.163478	0.523709	0.114622	0.0370714	0.202699	0.523709	0.114622	0.656704	0.446087	9	7	7	4	10	10	-1.53562	-1.85191	-1.74927	-0.225982	-0.116405	-0.240447	-0.202467	0
OR10J5	DR1_CD8_Mixed_Day18..DR1_CD8_NA_Day0	DR1_CD8_Mixed_Day18	DR1_CD8_NA_Day0	10	0.681585	0.786158	0.114622	0.681585	0.681585	0.786158	0.114622	0.802287	0.446087	10	10	9	4	10	10	-2.23786	-2.20915	-1.74927	-0.51024	-0.472957	-0.240447	-0.340907	0
OR10J5	DR1_CD8_Mixed_Day21..DR1_CD8_NA_Day0	DR1_CD8_Mixed_Day21	DR1_CD8_NA_Day0	10	0.742387	0.943796	0.114622	0.742387	0.980752	0.912601	0.114622	1.04617	0.446087	8	10	8	4	8	10	-1.90584	-3.29388	-1.74927	-0.0846496	-0.096627	-0.240447	-0.273927	0
OR10J5	DR1_CD8_Mixed_Day4..DR1_CD8_NA_Day0	DR1_CD8_Mixed_Day4	DR1_CD8_NA_Day0	10	0.194073	0.436933	0.114622	0.194073	0.325155	0.385793	0.114622	0.627376	0.446087	8	10	6	4	9	10	-1.43648	-1.98923	-1.74927	-0.117909	-0.0683598	-0.240447	-0.182326	0
OR10J5	DR1_CD8_Mono_Day11..DR1_CD8_NA_Day0	DR1_CD8_Mono_Day11	DR1_CD8_NA_Day0	10	0.78502	0.794272	0.114622	0.78502	0.843563	0.794272	0.114622	0.847581	0.446087	9	10	7	4	10	10	-2.21281	-2.05335	-1.74927	-0.403721	-0.437759	-0.240447	-0.334568	0
OR10J5	DR1_CD8_Mono_Day18..DR1_CD8_NA_Day0	DR1_CD8_Mono_Day18	DR1_CD8_NA_Day0	10	0.457212	0.694539	0.114622	0.457212	0.720764	0.694539	0.114622	0.954601	0.446087	9	10	8	4	10	10	-1.30802	-1.70014	-1.74927	-0.153633	-0.179787	-0.240447	-0.158189	0
OR10J5	DR1_CD8_Mono_Day25..DR1_CD8_NA_Day0	DR1_CD8_Mono_Day25	DR1_CD8_NA_Day0	10	1.35766	1.28796	0.114622	1.35766	1.49815	1.25534	0.114622	1.60294	0.446087	7	10	8	4	9	10	-2.54882	-2.30485	-1.74927	-0.169182	-0.157598	-0.240447	-0.400029	0
OR10J5	DR1_CD8_Mono_Day4..DR1_CD8_NA_Day0	DR1_CD8_Mono_Day4	DR1_CD8_NA_Day0	10	0.01657	0.00271742	0.114622	-0.0052072	0.01657	0.00271742	0.114622	0.00271742	0.446087	10	9	10	4	10	10	-1.00488	-1.06947	-1.74927	-0.763313	-0.60051	-0.240447	-0.104064	0
OR10J5	DR2_CD4_Mixed_Day14..DR2_CD4_NA_Day0	DR2_CD4_Mixed_Day14	DR2_CD4_NA_Day0	10	0.529693	0.622267	0.219085	0.507834	1.07437	0.622267	0.219085	0.788461	0.354548	4	9	8	5	10	10	-2.04281	-2.66432	-1.38992	-0.039868	-0.0298658	-0.272657	-0.300663	0
OR10J5	DR2_CD4_Mixed_Day4..DR2_CD4_NA_Day0	DR2_CD4_Mixed_Day4	DR2_CD4_NA_Day0	10	0.248348	0.17739	0.219085	0.248348	0.297491	0.17739	0.219085	0.680096	0.354548	8	10	4	5	10	10	-1.36703	-2.23631	-1.38992	-0.410888	-0.165099	-0.272657	-0.169485	0
OR10J5	DR2_CD4_Mono_Day11..DR2_CD4_NA_Day0	DR2_CD4_Mono_Day11	DR2_CD4_NA_Day0	10	0.284749	0.395355	0.219085	-0.532915	0.676871	0.382504	0.219085	0.4505	0.354548	5	4	8	5	9	10	-1.14938	-1.67057	-1.38992	-0.264455	-0.138859	-0.272657	-0.1297	0
OR10J5	DR2_CD4_Mono_Day18..DR2_CD4_NA_Day0	DR2_CD4_Mono_Day18	DR2_CD4_NA_Day0	10	0.432055	0.800441	0.219085	0.432055	0.91145	0.800441	0.219085	1.35002	0.354548	7	10	5	5	10	10	-1.33267	-2.20498	-1.38992	-0.225412	-0.255039	-0.272657	-0.162452	0
OR10J5	DR2_CD4_Mono_Day25..DR2_CD4_NA_Day0	DR2_CD4_Mono_Day25	DR2_CD4_NA_Day0	10	0.626958	0.923287	0.219085	0.626958	1.40965	0.748178	0.219085	1.69089	0.354548	6	10	6	5	9	10	-1.18769	-1.42272	-1.38992	-0.103975	-0.119359	-0.272657	-0.136448	0
OR10J5	DR2_CD4_Mono_Day4..DR2_CD4_NA_Day0	DR2_CD4_Mono_Day4	DR2_CD4_NA_Day0	10	0.125745	0.182804	0.219085	-0.205454	0.324441	0.149094	0.219085	0.276414	0.354548	5	5	7	5	7	10	-1.06922	-1.35363	-1.38992	-0.25007	-0.162233	-0.272657	-0.115368	0
OR10J5	DR2_CD8_Mixed_Day11..DR2_CD8_NA_Day0	DR2_CD8_Mixed_Day11	DR2_CD8_NA_Day0	10	-0.0189776	0.381088	0.153738	-0.0189776	-0.0189776	0.381088	-0.293895	0.381088	0.322828	10	10	10	6	10	4	-1.51308	-1.52773	-1.23148	-0.481578	-0.663274	-0.316312	-0.197462	0
OR10J5	DR2_CD8_Mixed_Day18..DR2_CD8_NA_Day0	DR2_CD8_Mixed_Day18	DR2_CD8_NA_Day0	10	0.314226	0.621624	0.153738	0.263466	0.314226	0.144991	-0.293895	0.621624	0.322828	10	9	10	6	7	4	-1.67679	-2.28381	-1.23148	-0.250205	-0.116866	-0.316312	-0.231104	0
OR10J5	DR2_CD8_Mixed_Day21..DR2_CD8_NA_Day0	DR2_CD8_Mixed_Day21	DR2_CD8_NA_Day0	10	0.345385	0.603268	0.153738	-0.0726405	0.345385	-0.0738653	-0.293895	0.603268	0.322828	10	6	10	6	5	4	-2.01749	-1.73497	-1.23148	-0.153839	-0.0692612	-0.316312	-0.296655	0
OR10J5	DR2_CD8_Mixed_Day4..DR2_CD8_NA_Day0	DR2_CD8_Mixed_Day4	DR2_CD8_NA_Day0	10	0.0198071	0.132554	0.153738	-0.0875201	0.0948894	0.0296301	-0.293895	0.299248	0.322828	8	8	6	6	8	4	-0.554554	-0.731725	-1.23148	-0.702098	-0.294106	-0.316312	-0.0343911	0
OR10J5	DR2_CD8_Mono_Day11..DR2_CD8_NA_Day0	DR2_CD8_Mono_Day11	DR2_CD8_NA_Day0	10	-0.153575	0.122898	0.153738	-0.214693	-0.128441	0.122898	-0.293895	0.122898	0.322828	9	6	10	6	10	4	-1.00323	-1.18898	-1.23148	-0.519471	-0.511737	-0.316312	-0.103668	0
OR10J5	DR2_CD8_Mono_Day18..DR2_CD8_NA_Day0	DR2_CD8_Mono_Day18	DR2_CD8_NA_Day0	10	0.417918	0.776375	0.153738	-0.201174	0.417918	-0.0785291	-0.293895	0.776375	0.322828	10	5	10	6	4	4	-2.22406	-2.48675	-1.23148	-0.0977877	-0.0747631	-0.316312	-0.33678	0
OR10J5	DR2_CD8_Mono_Day25..DR2_CD8_NA_Day0	DR2_CD8_Mono_Day25	DR2_CD8_NA_Day0	10	0.238132	0.357504	0.153738	-0.551005	0.238132	-0.359172	-0.293895	0.357504	0.322828	10	6	10	6	6	4	-1.77066	-2.09823	-1.23148	-0.179305	-0.189769	-0.316312	-0.24814	0
OR10J5	DR2_CD8_Mono_Day4..DR2_CD8_NA_Day0	DR2_CD8_Mono_Day4	DR2_CD8_NA_Day0	10	-0.236521	-0.0622569	0.153738	-0.236521	-0.224404	-0.143816	-0.293895	-0.0495591	0.322828	9	10	9	6	8	4	-1.05913	-0.593286	-1.23148	-1.06241	-0.628925	-0.316312	-0.113603	-0.0174942
OR10S1	DR1_CD4_Mixed_Day14..DR1_CD4_NA_Day0	DR1_CD4_Mixed_Day14	DR1_CD4_NA_Day0	10	-0.0594614	-0.367654	-0.25334	-0.0833795	-0.0355433	-0.43806	-0.334147	-0.367654	-0.25334	9	9	10	10	7	7	-0.927376	-0.661258	-0.275068	-0.973866	-1.46423	-2.13505	-0.0908992	0
OR10S1	DR1_CD4_Mixed_Day4..DR1_CD4_NA_Day0	DR1_CD4_Mixed_Day4	DR1_CD4_NA_Day0	10	-0.0137177	-0.0629301	-0.25334	-0.146716	0.0438442	-0.171225	-0.334147	0.0586307	-0.25334	9	5	8	10	9	7	-0.820658	-0.337035	-0.275068	-0.304594	-1.27912	-2.13505	-0.0726593	0
OR10S1	DR1_CD4_Mono_Day11..DR1_CD4_NA_Day0	DR1_CD4_Mono_Day11	DR1_CD4_NA_Day0	10	0.691381	0.221593	-0.25334	0.643689	0.85264	-0.60183	-0.334147	0.934146	-0.25334	6	9	5	10	4	7	-2.35801	-1.02625	-0.275068	-0.121113	-0.338872	-2.13505	-0.363414	0
OR10S1	DR1_CD4_Mono_Day18..DR1_CD4_NA_Day0	DR1_CD4_Mono_Day18	DR1_CD4_NA_Day0	10	-0.0463586	-0.230088	-0.25334	-0.0811239	0.471526	-0.4811	-0.334147	0.341862	-0.25334	8	6	8	10	5	7	-1.16689	-0.667101	-0.275068	-0.411393	-0.456677	-2.13505	-0.132707	0
OR10S1	DR1_CD4_Mono_Day4..DR1_CD4_NA_Day0	DR1_CD4_Mono_Day4	DR1_CD4_NA_Day0	10	0.382408	0.191913	-0.25334	0.291472	0.382408	0.191913	-0.334147	0.191913	-0.25334	10	9	10	10	10	7	-3.18748	-1.84701	-0.275068	-0.085659	-0.286433	-2.13505	-0.541675	0
OR10S1	DR1_CD8_Mixed_Day11..DR1_CD8_NA_Day0	DR1_CD8_Mixed_Day11	DR1_CD8_NA_Day0	10	0.236953	0.0565597	-0.196892	0.236953	0.735932	-1.27098	-0.196892	0.403156	-0.155867	6	10	5	9	4	10	-0.834212	-0.486418	-0.267401	-0.440338	-0.540123	-1.24902	-0.0754356	0
OR10S1	DR1_CD8_Mixed_Day18..DR1_CD8_NA_Day0	DR1_CD8_Mixed_Day18	DR1_CD8_NA_Day0	10	-0.843738	-1.11335	-0.196892	-1.32113	-0.843738	-1.52106	-0.196892	-1.11335	-0.155867	10	7	10	9	7	10	-0.418507	-0.422101	-0.267401	-1.35325	-1.11157	-1.24902	-0.0155842	-0.122694
OR10S1	DR1_CD8_Mixed_Day21..DR1_CD8_NA_Day0	DR1_CD8_Mixed_Day21	DR1_CD8_NA_Day0	10	-0.346879	-0.432048	-0.196892	-1.10275	0.136653	-0.893643	-0.196892	-0.432048	-0.155867	7	6	10	9	7	10	-0.330259	-0.297828	-0.267401	-0.648786	-0.874222	-1.24902	-0.00247747	0
OR10S1	DR1_CD8_Mixed_Day4..DR1_CD8_NA_Day0	DR1_CD8_Mixed_Day4	DR1_CD8_NA_Day0	10	0.0963549	-0.244355	-0.196892	0.0963549	0.486697	-0.496187	-0.196892	-0.244355	-0.155867	4	10	10	9	5	10	-0.609637	-0.672204	-0.267401	-0.257016	-1.01289	-1.24902	-0.0422239	0
OR10S1	DR1_CD8_Mono_Day11..DR1_CD8_NA_Day0	DR1_CD8_Mono_Day11	DR1_CD8_NA_Day0	10	-0.289789	-0.666733	-0.196892	-1.71335	1.14602	-1.61686	-0.196892	1.17875	-0.155867	4	4	4	9	5	10	-0.757651	-0.284738	-0.267401	-0.585646	-0.896806	-1.24902	-0.0638586	0
OR10S1	DR1_CD8_Mono_Day18..DR1_CD8_NA_Day0	DR1_CD8_Mono_Day18	DR1_CD8_NA_Day0	10	-0.0218707	-0.340948	-0.196892	-0.175258	-0.0218707	-0.902633	-0.196892	-0.340948	-0.155867	10	7	10	9	6	10	-0.737363	-0.704505	-0.267401	-0.356244	-0.581641	-1.24902	-0.0607032	0
OR10S1	DR1_CD8_Mono_Day25..DR1_CD8_NA_Day0	DR1_CD8_Mono_Day25	DR1_CD8_NA_Day0	10	-0.902245	-0.939454	-0.196892	-3.39344	-0.902245	-1.02128	-0.196892	-0.857626	-0.155867	10	4	9	9	9	10	-0.30425	-0.265595	-0.267401	-0.880458	-0.977225	-1.24902	0	0
OR10S1	DR1_CD8_Mono_Day4..DR1_CD8_NA_Day0	DR1_CD8_Mono_Day4	DR1_CD8_NA_Day0	10	0.171057	-0.14802	-0.196892	0.171057	0.467259	-1.51077	-0.196892	0.570222	-0.155867	6	10	4	9	4	10	-0.658551	-0.396707	-0.267401	-0.887237	-0.878136	-1.24902	-0.0496194	0
OR10S1	DR2_CD4_Mixed_Day14..DR2_CD4_NA_Day0	DR2_CD4_Mixed_Day14	DR2_CD4_NA_Day0	10	0.042957	0.189152	-0.0290372	-0.511618	0.071375	0.189152	-0.469037	0.228844	0.34947	9	4	7	4	10	4	-0.63718	-1.10076	-0.59295	-0.368846	-1.24893	-0.569921	-0.0462552	0
OR10S1	DR2_CD4_Mixed_Day4..DR2_CD4_NA_Day0	DR2_CD4_Mixed_Day4	DR2_CD4_NA_Day0	10	0.310235	0.196336	-0.0290372	0.166436	0.388761	0.187522	-0.469037	0.208062	0.34947	9	8	8	4	9	4	-1.66935	-2.28528	-0.59295	-0.0999902	-0.28242	-0.569921	-0.229626	0
OR10S1	DR2_CD4_Mono_Day11..DR2_CD4_NA_Day0	DR2_CD4_Mono_Day11	DR2_CD4_NA_Day0	10	0.212529	0.411749	-0.0290372	0.0174895	0.212529	0.38913	-0.469037	0.651514	0.34947	10	6	7	4	9	4	-1.51252	-1.95862	-0.59295	-0.147575	-0.151451	-0.569921	-0.197401	0
OR10S1	DR2_CD4_Mono_Day18..DR2_CD4_NA_Day0	DR2_CD4_Mono_Day18	DR2_CD4_NA_Day0	10	0.8446	0.644475	-0.0290372	0.8446	1.32362	0.644475	-0.469037	0.916028	0.34947	5	10	6	4	10	4	-1.98346	-1.61284	-0.59295	-0.0911724	-0.212667	-0.569921	-0.289209	0
OR10S1	DR2_CD4_Mono_Day25..DR2_CD4_NA_Day0	DR2_CD4_Mono_Day25	DR2_CD4_NA_Day0	10	0.921512	0.558963	-0.0290372	-1.06477	2.70211	-0.912664	-0.469037	2.11885	0.34947	4	4	4	4	4	4	-1.9388	-1.38396	-0.59295	-0.346071	-0.148006	-0.569921	-0.280767	0
OR10S1	DR2_CD4_Mono_Day4..DR2_CD4_NA_Day0	DR2_CD4_Mono_Day4	DR2_CD4_NA_Day0	10	0.167346	0.28433	-0.0290372	-0.304861	0.839799	0.216693	-0.469037	0.399176	0.34947	4	5	7	4	9	4	-1.10627	-1.62493	-0.59295	-0.124897	-0.259042	-0.569921	-0.12193	0
OR10S1	DR2_CD8_Mixed_Day11..DR2_CD8_NA_Day0	DR2_CD8_Mixed_Day11	DR2_CD8_NA_Day0	10	-0.455463	-0.395274	0.0836274	-0.455463	-0.455463	-0.395274	-0.570169	-0.395274	0.170928	10	10	10	6	10	4	-0.588141	-0.664671	-0.699486	-2.08142	-2.97393	-0.372945	-0.0388906	-0.550694
OR10S1	DR2_CD8_Mixed_Day18..DR2_CD8_NA_Day0	DR2_CD8_Mixed_Day18	DR2_CD8_NA_Day0	10	-0.307462	-0.443092	0.0836274	-0.307462	-0.307462	-0.443092	-0.570169	-0.443092	0.170928	10	10	10	6	10	4	-0.797589	-0.720667	-0.699486	-1.58979	-1.90609	-0.372945	-0.069545	-0.23822
OR10S1	DR2_CD8_Mixed_Day21..DR2_CD8_NA_Day0	DR2_CD8_Mixed_Day21	DR2_CD8_NA_Day0	10	-0.498588	-0.41816	0.0836274	-0.880664	-0.207011	-0.41816	-0.570169	-0.41816	0.170928	9	8	10	6	10	4	-0.609457	-0.471621	-0.699486	-1.14085	-1.93947	-0.372945	-0.0422011	-0.0408775
OR10S1	DR2_CD8_Mixed_Day4..DR2_CD8_NA_Day0	DR2_CD8_Mixed_Day4	DR2_CD8_NA_Day0	10	0.191172	0.312623	0.0836274	-0.0754289	0.191172	0.310404	-0.570169	0.333303	0.170928	10	5	6	6	9	4	-1.90671	-1.57924	-0.699486	-0.0919476	-0.326261	-0.372945	-0.273989	0
OR10S1	DR2_CD8_Mono_Day11..DR2_CD8_NA_Day0	DR2_CD8_Mono_Day11	DR2_CD8_NA_Day0	10	-0.224966	-0.410046	0.0836274	-0.566318	-0.224966	-0.492519	-0.570169	-0.410046	0.170928	10	7	10	6	9	4	-0.892549	-0.76229	-0.699486	-0.904442	-1.04467	-0.372945	-0.0847937	0
OR10S1	DR2_CD8_Mono_Day18..DR2_CD8_NA_Day0	DR2_CD8_Mono_Day18	DR2_CD8_NA_Day0	10	-0.845454	-0.868143	0.0836274	-1.41286	-0.820847	-1.75402	-0.570169	0.864521	0.170928	9	6	4	6	6	4	-0.413618	-0.348945	-0.699486	-1.05549	-0.97863	-0.372945	-0.0149552	-0.0155869
OR10S1	DR2_CD8_Mono_Day25..DR2_CD8_NA_Day0	DR2_CD8_Mono_Day25	DR2_CD8_NA_Day0	10	0.0200966	-0.402637	0.0836274	0.0200966	0.31936	-0.402637	-0.570169	-0.215011	0.170928	9	10	9	6	10	4	-1.21684	-1.16534	-0.699486	-1.32695	-0.915836	-0.372945	-0.142478	-0.110808
OR10S1	DR2_CD8_Mono_Day4..DR2_CD8_NA_Day0	DR2_CD8_Mono_Day4	DR2_CD8_NA_Day0	10	-0.0104382	0.185014	0.0836274	-0.0429895	-0.0104382	0.185014	-0.570169	0.244816	0.170928	10	9	9	6	10	4	-1.75308	-1.08525	-0.699486	-0.647387	-0.791832	-0.372945	-0.245159	0
OR10W1	DR1_CD4_Mixed_Day14..DR1_CD4_NA_Day0	DR1_CD4_Mixed_Day14	DR1_CD4_NA_Day0	10	-0.0875102	-0.0128607	0.177902	-0.271125	-0.0875102	-0.0128607	0.177902	0.121939	0.292587	10	8	9	6	10	10	-1.3871	-1.17656	-1.23235	-0.935062	-0.63752	-0.581513	-0.173705	0
OR10W1	DR1_CD4_Mixed_Day4..DR1_CD4_NA_Day0	DR1_CD4_Mixed_Day4	DR1_CD4_NA_Day0	10	0.186745	0.140213	0.177902	0.186745	0.267878	0.140213	0.177902	0.140213	0.292587	6	10	10	6	10	10	-1.10013	-1.72466	-1.23235	-0.56025	-0.41206	-0.581513	-0.120816	0
OR10W1	DR1_CD4_Mono_Day11..DR1_CD4_NA_Day0	DR1_CD4_Mono_Day11	DR1_CD4_NA_Day0	10	-0.0959386	0.146499	0.177902	-0.153162	-0.0691618	0.122271	0.177902	0.189408	0.292587	9	8	8	6	9	10	-1.26007	-1.4657	-1.23235	-1.21023	-0.630141	-0.581513	-0.149668	-0.0641593
OR10W1	DR1_CD4_Mono_Day18..DR1_CD4_NA_Day0	DR1_CD4_Mono_Day18	DR1_CD4_NA_Day0	10	0.423065	0.655944	0.177902	0.423065	0.613174	0.389502	0.177902	0.94222	0.292587	9	10	8	6	8	10	-1.48962	-2.02246	-1.23235	-0.152667	-0.115375	-0.581513	-0.192214	0
OR10W1	DR1_CD4_Mono_Day4..DR1_CD4_NA_Day0	DR1_CD4_Mono_Day4	DR1_CD4_NA_Day0	10	0.0264174	0.173388	0.177902	0.0264174	0.0398944	0.173388	0.177902	0.173388	0.292587	9	10	10	6	10	10	-0.887186	-1.33346	-1.23235	-1.03401	-0.52389	-0.581513	-0.0841895	-0.00992879
OR10W1	DR1_CD8_Mixed_Day11..DR1_CD8_NA_Day0	DR1_CD8_Mixed_Day11	DR1_CD8_NA_Day0	10	-0.537307	-0.379765	0.131453	-0.774498	-0.537307	-1.48421	0.131453	-0.379765	0.25197	10	7	10	6	5	10	-0.524641	-0.44882	-0.92729	-1.4091	-0.871718	-0.479198	-0.0303599	-0.147988
OR10W1	DR1_CD8_Mixed_Day18..DR1_CD8_NA_Day0	DR1_CD8_Mixed_Day18	DR1_CD8_NA_Day0	10	-0.116781	0.133684	0.131453	-0.610963	-0.116781	-0.502416	0.131453	0.655305	0.25197	10	9	5	6	8	10	-0.499395	-0.553499	-0.92729	-0.598577	-0.475292	-0.479198	-0.0265941	0
OR10W1	DR1_CD8_Mixed_Day21..DR1_CD8_NA_Day0	DR1_CD8_Mixed_Day21	DR1_CD8_NA_Day0	10	-0.634518	-0.478043	0.131453	-1.10809	-0.382929	-1.12329	0.131453	-0.0384399	0.25197	8	7	8	6	5	10	-0.293989	-0.324709	-0.92729	-0.979128	-0.746809	-0.479198	0	0
OR10W1	DR1_CD8_Mixed_Day4..DR1_CD8_NA_Day0	DR1_CD8_Mixed_Day4	DR1_CD8_NA_Day0	10	-0.090819	0.0363604	0.131453	-0.090819	0.321423	-0.0612123	0.131453	0.0363604	0.25197	4	10	10	6	8	10	-0.433104	-0.510689	-0.92729	-0.544975	-0.657562	-0.479198	-0.0175475	0
OR10W1	DR1_CD8_Mono_Day11..DR1_CD8_NA_Day0	DR1_CD8_Mono_Day11	DR1_CD8_NA_Day0	10	-0.114914	0.132221	0.131453	-0.247982	0.0436873	0.10837	0.131453	0.284755	0.25197	7	8	7	6	9	10	-0.484855	-0.865361	-0.92729	-1.01159	-1.14973	-0.479198	-0.0245654	-0.00468228
OR10W1	DR1_CD8_Mono_Day18..DR1_CD8_NA_Day0	DR1_CD8_Mono_Day18	DR1_CD8_NA_Day0	10	-0.667723	-0.490057	0.131453	-1.05484	-0.321151	-0.736391	0.131453	-0.490057	0.25197	9	5	10	6	7	10	-0.408861	-0.28302	-0.92729	-1.10234	-0.764549	-0.479198	-0.0142837	-0.02944
OR10W1	DR1_CD8_Mono_Day25..DR1_CD8_NA_Day0	DR1_CD8_Mono_Day25	DR1_CD8_NA_Day0	10	-0.398185	-0.367433	0.131453	-0.987655	-0.398185	-0.761618	0.131453	-0.367433	0.25197	10	9	10	6	9	10	-0.649489	-0.750481	-0.92729	-0.601015	-0.459156	-0.479198	-0.0481989	0
OR10W1	DR1_CD8_Mono_Day4..DR1_CD8_NA_Day0	DR1_CD8_Mono_Day4	DR1_CD8_NA_Day0	10	0.0424797	0.0601549	0.131453	-0.159363	0.0424797	-0.0891671	0.131453	0.243031	0.25197	10	8	8	6	9	10	-0.533441	-0.578144	-0.92729	-0.877868	-0.68667	-0.479198	-0.0316012	0
OR10W1	DR2_CD4_Mixed_Day14..DR2_CD4_NA_Day0	DR2_CD4_Mixed_Day14	DR2_CD4_NA_Day0	10	0.408068	0.417054	0.051288	0.340122	0.646887	-0.443336	0.051288	0.594991	0.126379	6	9	5	6	4	10	-1.35001	-1.44389	-0.591438	-0.133241	-0.395085	-1.10093	-0.165935	0
OR10W1	DR2_CD4_Mixed_Day4..DR2_CD4_NA_Day0	DR2_CD4_Mixed_Day4	DR2_CD4_NA_Day0	10	0.315935	0.14931	0.051288	0.204902	0.315935	-0.0191261	0.051288	0.327964	0.126379	10	8	7	6	6	10	-2.64213	-0.993091	-0.591438	-0.136827	-0.108426	-1.10093	-0.420642	0
OR10W1	DR2_CD4_Mono_Day11..DR2_CD4_NA_Day0	DR2_CD4_Mono_Day11	DR2_CD4_NA_Day0	10	0.387193	0.293001	0.051288	0.185757	0.556199	0.293001	0.051288	0.313314	0.126379	5	8	8	6	10	10	-1.42579	-1.27523	-0.591438	-0.165537	-0.614371	-1.10093	-0.180481	0
OR10W1	DR2_CD4_Mono_Day18..DR2_CD4_NA_Day0	DR2_CD4_Mono_Day18	DR2_CD4_NA_Day0	10	0.336992	0.394601	0.051288	0.19999	0.456432	0.223132	0.051288	0.400016	0.126379	9	7	9	6	7	10	-2.59222	-1.61568	-0.591438	-0.1641	-0.136862	-1.10093	-0.409587	0
OR10W1	DR2_CD4_Mono_Day25..DR2_CD4_NA_Day0	DR2_CD4_Mono_Day25	DR2_CD4_NA_Day0	10	-0.157706	-0.0988627	0.051288	-0.193317	-0.131633	-0.467539	0.051288	-0.070547	0.126379	9	7	9	6	7	10	-1.00762	-0.80982	-0.591438	-0.54488	-0.636515	-1.10093	-0.104687	0
OR10W1	DR2_CD4_Mono_Day4..DR2_CD4_NA_Day0	DR2_CD4_Mono_Day4	DR2_CD4_NA_Day0	10	-0.154065	-0.260296	0.051288	-0.154065	-0.154065	-0.369056	0.051288	-0.260296	0.126379	10	10	10	6	8	10	-0.94951	-0.378657	-0.591438	-1.22635	-1.1143	-1.10093	-0.0948466	-0.0700375
OR10W1	DR2_CD8_Mixed_Day11..DR2_CD8_NA_Day0	DR2_CD8_Mixed_Day11	DR2_CD8_NA_Day0	10	0.575098	0.531066	-0.0613297	0.575098	0.606586	0.531066	-0.105199	0.543633	-0.0194605	9	10	9	9	10	8	-2.61582	-2.06592	-0.741816	-0.253415	-0.264723	-1.25875	-0.414066	0
OR10W1	DR2_CD8_Mixed_Day18..DR2_CD8_NA_Day0	DR2_CD8_Mixed_Day18	DR2_CD8_NA_Day0	10	0.405458	0.181561	-0.0613297	0.24636	0.405458	-0.332163	-0.105199	0.181561	-0.0194605	10	9	10	9	5	8	-1.70125	-1.47009	-0.741816	-0.412453	-0.274947	-1.25875	-0.235471	0
OR10W1	DR2_CD8_Mixed_Day21..DR2_CD8_NA_Day0	DR2_CD8_Mixed_Day21	DR2_CD8_NA_Day0	10	0.293023	0.164585	-0.0613297	0.273458	0.312588	0.158912	-0.105199	0.170259	-0.0194605	9	9	9	9	9	8	-1.85059	-1.61713	-0.741816	-0.48233	-0.58741	-1.25875	-0.262811	0
OR10W1	DR2_CD8_Mixed_Day4..DR2_CD8_NA_Day0	DR2_CD8_Mixed_Day4	DR2_CD8_NA_Day0	10	-0.0170044	-0.122155	-0.0613297	-0.0170044	0.00858615	-0.122155	-0.105199	-0.0945162	-0.0194605	9	10	9	9	10	8	-0.768154	-0.389465	-0.741816	-1.31467	-0.682711	-1.25875	-0.0652383	-0.105308
OR10W1	DR2_CD8_Mono_Day11..DR2_CD8_NA_Day0	DR2_CD8_Mono_Day11	DR2_CD8_NA_Day0	10	0.463699	0.367276	-0.0613297	0.300904	0.630889	0.226467	-0.105199	0.433937	-0.0194605	7	9	7	9	8	8	-1.1152	-1.0589	-0.741816	-0.205862	-0.440705	-1.25875	-0.123377	0
OR10W1	DR2_CD8_Mono_Day18..DR2_CD8_NA_Day0	DR2_CD8_Mono_Day18	DR2_CD8_NA_Day0	10	0.910495	0.728968	-0.0613297	0.910495	2.16725	0.728968	-0.105199	2.38134	-0.0194605	4	10	4	9	10	8	-2.3865	-1.86331	-0.741816	-0.101929	-0.104657	-1.25875	-0.370852	0
OR10W1	DR2_CD8_Mono_Day25..DR2_CD8_NA_Day0	DR2_CD8_Mono_Day25	DR2_CD8_NA_Day0	10	0.965023	0.577286	-0.0613297	-1.0817	0.965023	-1.08997	-0.105199	0.577286	-0.0194605	10	4	10	9	4	8	-1.59421	-1.51384	-0.741816	-0.130534	-0.131969	-1.25875	-0.214955	0
OR10W1	DR2_CD8_Mono_Day4..DR2_CD8_NA_Day0	DR2_CD8_Mono_Day4	DR2_CD8_NA_Day0	10	0.0687589	-0.038003	-0.0613297	0.0687589	0.0687589	-0.403949	-0.105199	-0.038003	-0.0194605	10	10	10	9	6	8	-1.01303	-0.917152	-0.741816	-0.430475	-0.40757	-1.25875	-0.105572	0
OR11A1	DR1_CD4_Mixed_Day14..DR1_CD4_NA_Day0	DR1_CD4_Mixed_Day14	DR1_CD4_NA_Day0	10	0.0490811	0.0307003	0.0335567	-0.129363	0.0490811	-0.112841	0.0335567	0.146255	0.10648	10	8	9	6	8	10	-0.682711	-0.86625	-0.486914	-0.699731	-0.618828	-0.868004	-0.0529923	0
OR11A1	DR1_CD4_Mixed_Day4..DR1_CD4_NA_Day0	DR1_CD4_Mixed_Day4	DR1_CD4_NA_Day0	10	-0.00548053	0.0569319	0.0335567	-0.351497	0.436077	-0.0460244	0.0335567	0.422536	0.10648	4	5	4	6	9	10	-1.01058	-0.695111	-0.486914	-0.537093	-0.282559	-0.868004	-0.105227	0
OR11A1	DR1_CD4_Mono_Day11..DR1_CD4_NA_Day0	DR1_CD4_Mono_Day11	DR1_CD4_NA_Day0	10	0.335255	0.488042	0.0335567	-1.21446	1.05941	-1.14149	0.0335567	0.677822	0.10648	4	4	6	6	4	10	-1.41696	-1.54084	-0.486914	-0.345426	-0.482843	-0.868004	-0.178842	0
OR11A1	DR1_CD4_Mono_Day18..DR1_CD4_NA_Day0	DR1_CD4_Mono_Day18	DR1_CD4_NA_Day0	10	0.529882	0.648333	0.0335567	0.24072	0.529882	0.648333	0.0335567	1.20965	0.10648	10	6	7	6	10	10	-2.02311	-1.82718	-0.486914	-0.066447	-0.113875	-0.868004	-0.297508	0
OR11A1	DR1_CD4_Mono_Day4..DR1_CD4_NA_Day0	DR1_CD4_Mono_Day4	DR1_CD4_NA_Day0	10	0.187839	-0.0543922	0.0335567	-0.363051	0.584155	-0.234955	0.0335567	-0.00366301	0.10648	5	4	9	6	6	10	-1.69951	-0.90415	-0.486914	-0.430632	-0.427889	-0.868004	-0.235265	0
OR11A1	DR1_CD8_Mixed_Day11..DR1_CD8_NA_Day0	DR1_CD8_Mixed_Day11	DR1_CD8_NA_Day0	10	0.143747	0.0670249	0.0236997	0.0577981	0.143747	0.0144407	0.0236997	0.0670249	0.0236997	10	7	10	10	8	10	-1.43483	-1.89484	-0.909346	-0.42388	-0.422153	-0.452883	-0.18213	0
OR11A1	DR1_CD8_Mixed_Day18..DR1_CD8_NA_Day0	DR1_CD8_Mixed_Day18	DR1_CD8_NA_Day0	10	0.0695981	0.0726281	0.0236997	-0.0300283	0.102338	-0.0248577	0.0236997	0.163727	0.0236997	9	8	9	10	8	10	-1.45619	-1.44938	-0.909346	-0.695614	-0.569571	-0.452883	-0.185622	0
OR11A1	DR1_CD8_Mixed_Day21..DR1_CD8_NA_Day0	DR1_CD8_Mixed_Day21	DR1_CD8_NA_Day0	10	-0.041085	-0.0220697	0.0236997	-0.198648	0.000542121	-0.150815	0.0236997	0.106675	0.0236997	9	8	9	10	9	10	-1.13454	-1.13262	-0.909346	-0.606735	-0.837762	-0.452883	-0.126957	0
OR11A1	DR1_CD8_Mixed_Day4..DR1_CD8_NA_Day0	DR1_CD8_Mixed_Day4	DR1_CD8_NA_Day0	10	0.0801998	0.0203026	0.0236997	0.0801998	0.183359	-0.012867	0.0236997	0.0203026	0.0236997	8	10	10	10	9	10	-0.903792	-1.79596	-0.909346	-0.499395	-0.776792	-0.452883	-0.0864671	0
OR11A1	DR1_CD8_Mono_Day11..DR1_CD8_NA_Day0	DR1_CD8_Mono_Day11	DR1_CD8_NA_Day0	10	-0.0451476	0.0617036	0.0236997	-0.1279	-0.0451476	-0.259958	0.0236997	0.0674568	0.0236997	10	7	9	10	7	10	-1.16985	-1.08399	-0.909346	-0.535897	-0.592207	-0.452883	-0.133322	0
OR11A1	DR1_CD8_Mono_Day18..DR1_CD8_NA_Day0	DR1_CD8_Mono_Day18	DR1_CD8_NA_Day0	10	0.105094	0.138031	0.0236997	-0.101355	0.105094	0.0322667	0.0236997	0.138031	0.0236997	10	9	10	10	9	10	-1.50894	-1.80443	-0.909346	-0.779365	-1.07969	-0.452883	-0.196329	0
OR11A1	DR1_CD8_Mono_Day25..DR1_CD8_NA_Day0	DR1_CD8_Mono_Day25	DR1_CD8_NA_Day0	10	0.592697	0.62106	0.0236997	0.592697	0.863732	0.62106	0.0236997	0.689486	0.0236997	9	10	9	10	10	10	-1.70776	-1.76861	-0.909346	-0.390807	-0.384764	-0.452883	-0.236479	0
OR11A1	DR1_CD8_Mono_Day4..DR1_CD8_NA_Day0	DR1_CD8_Mono_Day4	DR1_CD8_NA_Day0	10	0.0196177	0.145753	0.0236997	-0.369225	0.665388	0.0520346	0.0236997	0.239471	0.0236997	5	5	9	10	9	10	-0.715891	-0.841607	-0.909346	-0.520966	-0.374955	-0.452883	-0.0577212	0
OR11A1	DR2_CD4_Mixed_Day14..DR2_CD4_NA_Day0	DR2_CD4_Mixed_Day14	DR2_CD4_NA_Day0	10	-0.371288	-0.202225	-0.0678372	-0.815182	-0.371288	-0.458483	-0.240103	-0.202225	0.51467	10	6	10	4	7	5	-0.366976	-0.407303	-0.980585	-1.06171	-1.06152	-0.534476	-0.00790604	-0.0171954
OR11A1	DR2_CD4_Mixed_Day4..DR2_CD4_NA_Day0	DR2_CD4_Mixed_Day4	DR2_CD4_NA_Day0	10	-0.197676	-0.0649419	-0.0678372	-0.478532	0.318722	-0.0649419	-0.240103	-0.0649419	0.51467	4	5	10	4	10	5	-0.62769	-0.851366	-0.980585	-1.19599	-1.37749	-0.534476	-0.0448773	-0.0588159
OR11A1	DR2_CD4_Mono_Day11..DR2_CD4_NA_Day0	DR2_CD4_Mono_Day11	DR2_CD4_NA_Day0	10	0.088619	-0.0940003	-0.0678372	-0.251569	0.887232	-0.45013	-0.240103	1.04839	0.51467	4	6	4	4	5	5	-1.25994	-1.90719	-0.980585	-0.280248	-0.508442	-0.534476	-0.149668	0
OR11A1	DR2_CD4_Mono_Day18..DR2_CD4_NA_Day0	DR2_CD4_Mono_Day18	DR2_CD4_NA_Day0	10	-0.176201	-0.194528	-0.0678372	-0.522991	-0.176201	-0.623194	-0.240103	-0.194528	0.51467	10	6	10	4	6	5	-0.79391	-1.14968	-0.980585	-0.480065	-0.50821	-0.534476	-0.0689813	0
OR11A1	DR2_CD4_Mono_Day25..DR2_CD4_NA_Day0	DR2_CD4_Mono_Day25	DR2_CD4_NA_Day0	10	-0.932176	-0.855404	-0.0678372	-1.4413	-0.932176	-0.923427	-0.240103	-0.855404	0.51467	10	7	10	4	7	5	-0.429445	-0.584254	-0.980585	-1.23382	-1.50171	-0.534476	-0.0170098	-0.0729701
OR11A1	DR2_CD4_Mono_Day4..DR2_CD4_NA_Day0	DR2_CD4_Mono_Day4	DR2_CD4_NA_Day0	10	0.284453	0.372004	-0.0678372	0.284453	0.285269	0.372004	-0.240103	0.372004	0.51467	9	10	10	4	10	5	-1.80683	-1.86405	-0.980585	-0.19752	-0.411035	-0.534476	-0.256029	0
OR11A1	DR2_CD8_Mixed_Day11..DR2_CD8_NA_Day0	DR2_CD8_Mixed_Day11	DR2_CD8_NA_Day0	10	-0.5656	-0.332432	0.0300565	-0.8597	-0.5656	-1.29152	-0.343443	-0.332432	0.230374	10	6	10	5	4	5	-0.547996	-0.649798	-0.872358	-1.15906	-0.730607	-0.531763	-0.0336268	-0.0463651
OR11A1	DR2_CD8_Mixed_Day18..DR2_CD8_NA_Day0	DR2_CD8_Mixed_Day18	DR2_CD8_NA_Day0	10	-0.582673	-0.368411	0.0300565	-0.961779	-0.582673	-1.07164	-0.343443	-0.368411	0.230374	10	5	10	5	5	5	-0.509191	-0.634436	-0.872358	-0.794931	-0.666033	-0.531763	-0.0278718	0
OR11A1	DR2_CD8_Mixed_Day21..DR2_CD8_NA_Day0	DR2_CD8_Mixed_Day21	DR2_CD8_NA_Day0	10	-0.437548	-0.392802	0.0300565	-1.7318	1.4348	-1.65672	-0.343443	1.37827	0.230374	4	5	4	5	5	5	-0.9426	-0.741217	-0.872358	-0.668134	-0.494645	-0.531763	-0.0935294	0
OR11A1	DR2_CD8_Mixed_Day4..DR2_CD8_NA_Day0	DR2_CD8_Mixed_Day4	DR2_CD8_NA_Day0	10	-0.0734672	-0.27011	0.0300565	-0.158513	-0.0734672	-0.34228	-0.343443	-0.27011	0.230374	10	9	10	5	6	5	-0.82826	-0.750798	-0.872358	-1.04098	-1.11678	-0.531763	-0.0741746	-0.0117185
OR11A1	DR2_CD8_Mono_Day11..DR2_CD8_NA_Day0	DR2_CD8_Mono_Day11	DR2_CD8_NA_Day0	10	0.0962939	0.269986	0.0300565	0.0962939	0.506908	0.269986	-0.343443	0.389356	0.230374	8	10	6	5	10	5	-0.818419	-0.787154	-0.872358	-0.524266	-0.696837	-0.531763	-0.0723293	0
OR11A1	DR2_CD8_Mono_Day18..DR2_CD8_NA_Day0	DR2_CD8_Mono_Day18	DR2_CD8_NA_Day0	10	-0.592951	-0.476041	0.0300565	-0.592951	-0.0429241	-0.476041	-0.343443	-0.386652	0.230374	8	10	9	5	10	5	-0.363886	-0.514811	-0.872358	-1.22124	-1.51988	-0.531763	-0.00745079	-0.0680772
OR11A1	DR2_CD8_Mono_Day25..DR2_CD8_NA_Day0	DR2_CD8_Mono_Day25	DR2_CD8_NA_Day0	10	-0.382105	-0.607737	0.0300565	-0.386553	-0.322997	-0.640644	-0.343443	-0.068221	0.230374	8	9	7	5	9	5	-0.687599	-0.523395	-0.872358	-1.47464	-1.59674	-0.531763	-0.053912	-0.179694
OR11A1	DR2_CD8_Mono_Day4..DR2_CD8_NA_Day0	DR2_CD8_Mono_Day4	DR2_CD8_NA_Day0	10	-0.159608	-0.182064	0.0300565	-0.360321	-0.159608	-0.182064	-0.343443	-0.182064	0.230374	10	9	10	5	10	5	-0.399777	-0.620358	-0.872358	-0.876976	-1.04035	-0.531763	-0.0128595	0
OR11G2	DR1_CD4_Mixed_Day14..DR1_CD4_NA_Day0	DR1_CD4_Mixed_Day14	DR1_CD4_NA_Day0	10	-0.0310161	-0.13291	-0.00279709	-0.0310161	0.00524517	-0.210096	-0.00279709	-0.0557244	-0.00279709	9	10	9	10	9	10	-0.770242	-0.69034	-0.491186	-1.00992	-1.29327	-1.19556	-0.0655333	-0.00430787
OR11G2	DR1_CD4_Mixed_Day4..DR1_CD4_NA_Day0	DR1_CD4_Mixed_Day4	DR1_CD4_NA_Day0	10	-0.00495985	-0.107546	-0.00279709	-0.508254	-0.00495985	-0.418732	-0.00279709	-0.107546	-0.00279709	10	4	10	10	6	10	-0.604717	-0.87199	-0.491186	-0.68207	-0.624604	-1.19556	-0.0414442	0
OR11G2	DR1_CD4_Mono_Day11..DR1_CD4_NA_Day0	DR1_CD4_Mono_Day11	DR1_CD4_NA_Day0	10	-0.272716	-0.362813	-0.00279709	-0.734675	-0.272716	-1.01932	-0.00279709	-0.362813	-0.00279709	10	6	10	10	5	10	-0.517659	-0.546183	-0.491186	-0.656247	-0.818988	-1.19556	-0.0292279	0
OR11G2	DR1_CD4_Mono_Day18..DR1_CD4_NA_Day0	DR1_CD4_Mono_Day18	DR1_CD4_NA_Day0	10	0.411484	0.212821	-0.00279709	-1.17119	0.922432	0.152628	-0.00279709	0.212821	-0.00279709	5	4	10	10	9	10	-1.04296	-0.651886	-0.491186	-0.361846	-0.287879	-1.19556	-0.110741	0
OR11G2	DR1_CD4_Mono_Day4..DR1_CD4_NA_Day0	DR1_CD4_Mono_Day4	DR1_CD4_NA_Day0	10	-0.236511	-0.255327	-0.00279709	-0.305392	-0.167865	-0.379969	-0.00279709	-0.255327	-0.00279709	9	8	10	10	7	10	-0.546088	-0.718152	-0.491186	-1.23227	-0.89813	-1.19556	-0.033343	-0.0723693
OR11G2	DR1_CD8_Mixed_Day11..DR1_CD8_NA_Day0	DR1_CD8_Mixed_Day11	DR1_CD8_NA_Day0	10	0.0770467	-0.0444704	-0.173952	0.0315953	0.254084	-0.392551	-0.524664	-0.0444704	0.122827	6	9	10	5	8	4	-0.504919	-0.336723	-0.111488	-0.750197	-0.898211	-1.6122	-0.0274038	0
OR11G2	DR1_CD8_Mixed_Day18..DR1_CD8_NA_Day0	DR1_CD8_Mixed_Day18	DR1_CD8_NA_Day0	10	0.287542	-0.403464	-0.173952	0.287542	0.655252	-0.403464	-0.524664	-0.401793	0.122827	9	10	9	5	10	4	-1.54792	-0.989138	-0.111488	-1.21586	-0.805197	-1.6122	-0.204729	-0.0661233
OR11G2	DR1_CD8_Mixed_Day21..DR1_CD8_NA_Day0	DR1_CD8_Mixed_Day21	DR1_CD8_NA_Day0	10	0.62802	-0.0671186	-0.173952	-0.782708	1.18891	-0.546466	-0.524664	1.68062	0.122827	6	4	4	5	5	4	-1.31776	-0.896703	-0.111488	-0.132064	-0.342364	-1.6122	-0.159947	0
OR11G2	DR1_CD8_Mixed_Day4..DR1_CD8_NA_Day0	DR1_CD8_Mixed_Day4	DR1_CD8_NA_Day0	10	0.268914	0.195699	-0.173952	0.25512	0.419829	0.165593	-0.524664	0.23595	0.122827	7	9	7	5	9	4	-1.74792	-1.38406	-0.111488	-0.305666	-0.711676	-1.6122	-0.244254	0
OR11G2	DR1_CD8_Mono_Day11..DR1_CD8_NA_Day0	DR1_CD8_Mono_Day11	DR1_CD8_NA_Day0	10	0.380126	0.229642	-0.173952	0.380126	0.586076	-0.11236	-0.524664	0.708903	0.122827	9	10	5	5	9	4	-1.21577	-0.820654	-0.111488	-0.453918	-0.621773	-1.6122	-0.142348	0
OR11G2	DR1_CD8_Mono_Day18..DR1_CD8_NA_Day0	DR1_CD8_Mono_Day18	DR1_CD8_NA_Day0	10	0.444047	-0.101598	-0.173952	0.178913	1.14902	-0.248671	-0.524664	0.385631	0.122827	5	9	8	5	6	4	-1.07792	-0.91157	-0.111488	-0.206067	-0.434487	-1.6122	-0.116892	0
OR11G2	DR1_CD8_Mono_Day25..DR1_CD8_NA_Day0	DR1_CD8_Mono_Day25	DR1_CD8_NA_Day0	10	1.004	0.511855	-0.173952	1.004	1.012	0.511855	-0.524664	0.939099	0.122827	9	10	9	5	10	4	-2.07945	-2.04641	-0.111488	-0.460798	-0.422688	-1.6122	-0.308497	0
OR11G2	DR1_CD8_Mono_Day4..DR1_CD8_NA_Day0	DR1_CD8_Mono_Day4	DR1_CD8_NA_Day0	10	0.0856525	-0.379154	-0.173952	0.0856525	0.14203	-0.379154	-0.524664	-0.379154	0.122827	8	10	10	5	10	4	-0.693198	-0.570337	-0.111488	-1.51431	-1.2375	-1.6122	-0.0546708	-0.198709
OR11G2	DR2_CD4_Mixed_Day14..DR2_CD4_NA_Day0	DR2_CD4_Mixed_Day14	DR2_CD4_NA_Day0	10	-0.0238149	-0.100134	-0.0237049	-0.0310459	-0.0238149	-0.251545	-0.0237049	-0.100134	-0.0237049	10	9	10	10	9	10	-1.29032	-1.15046	-1.23413	-0.793712	-0.844058	-1.07987	-0.155001	0
OR11G2	DR2_CD4_Mixed_Day4..DR2_CD4_NA_Day0	DR2_CD4_Mixed_Day4	DR2_CD4_NA_Day0	10	0.24751	0.252844	-0.0237049	0.24751	0.309235	0.252844	-0.0237049	0.448485	-0.0237049	6	10	5	10	10	10	-1.34392	-1.23846	-1.23413	-0.366614	-0.456654	-1.07987	-0.164809	0
OR11G2	DR2_CD4_Mono_Day11..DR2_CD4_NA_Day0	DR2_CD4_Mono_Day11	DR2_CD4_NA_Day0	10	-0.134225	-0.114457	-0.0237049	-0.134225	-0.0436533	-0.114457	-0.0237049	-0.0937306	-0.0237049	8	10	9	10	10	10	-0.82027	-0.618747	-1.23413	-1.20056	-0.769279	-1.07987	-0.0726307	-0.0604798
OR11G2	DR2_CD4_Mono_Day18..DR2_CD4_NA_Day0	DR2_CD4_Mono_Day18	DR2_CD4_NA_Day0	10	0.194159	0.0816579	-0.0237049	0.194159	0.901663	0.0816579	-0.0237049	0.476579	-0.0237049	5	10	9	10	10	10	-0.879581	-0.874556	-1.23413	-0.614371	-0.580676	-1.07987	-0.0830139	0
OR11G2	DR2_CD4_Mono_Day25..DR2_CD4_NA_Day0	DR2_CD4_Mono_Day25	DR2_CD4_NA_Day0	10	0.482809	0.482616	-0.0237049	0.482809	0.981355	0.482616	-0.0237049	0.970208	-0.0237049	5	10	5	10	10	10	-0.834322	-0.871079	-1.23413	-0.279184	-0.264794	-1.07987	-0.0754389	0
OR11G2	DR2_CD4_Mono_Day4..DR2_CD4_NA_Day0	DR2_CD4_Mono_Day4	DR2_CD4_NA_Day0	10	-0.15311	-0.137874	-0.0237049	-0.191118	-0.15311	-0.204326	-0.0237049	-0.137874	-0.0237049	10	8	10	10	9	10	-0.443286	-0.362776	-1.23413	-1.33029	-1.11747	-1.07987	-0.0189677	-0.112342
OR11G2	DR2_CD8_Mixed_Day11..DR2_CD8_NA_Day0	DR2_CD8_Mixed_Day11	DR2_CD8_NA_Day0	10	-0.659651	-0.617765	0.139968	-0.869031	-0.659651	-0.818984	0.139968	-0.617765	0.207263	10	7	10	6	7	10	-0.74969	-0.677649	-1.10022	-1.76155	-1.27831	-0.434962	-0.0626032	-0.338391
OR11G2	DR2_CD8_Mixed_Day18..DR2_CD8_NA_Day0	DR2_CD8_Mixed_Day18	DR2_CD8_NA_Day0	10	-0.513173	-0.471287	0.139968	-0.783601	-0.407896	-1.0923	0.139968	-0.471287	0.207263	9	7	10	6	7	10	-0.234546	-0.217775	-1.10022	-0.960775	-0.680493	-0.434962	0	0
OR11G2	DR2_CD8_Mixed_Day21..DR2_CD8_NA_Day0	DR2_CD8_Mixed_Day21	DR2_CD8_NA_Day0	10	-0.749816	-0.735208	0.139968	-1.02267	-0.749816	-1.11129	0.139968	-0.735208	0.207263	10	8	10	6	8	10	-0.496856	-0.464057	-1.10022	-1.4787	-0.9765	-0.434962	-0.0262225	-0.181644
OR11G2	DR2_CD8_Mixed_Day4..DR2_CD8_NA_Day0	DR2_CD8_Mixed_Day4	DR2_CD8_NA_Day0	10	-0.250949	-0.219892	0.139968	-0.310331	-0.250949	-0.352661	0.139968	-0.14665	0.207263	10	8	9	6	6	10	-0.527873	-0.561158	-1.10022	-1.74689	-0.799646	-0.434962	-0.0307946	-0.329381
OR11G2	DR2_CD8_Mono_Day11..DR2_CD8_NA_Day0	DR2_CD8_Mono_Day11	DR2_CD8_NA_Day0	10	-0.0635037	-0.151406	0.139968	-0.143442	0.0164343	-0.429574	0.139968	-0.0315662	0.207263	9	9	9	6	7	10	-0.514639	-0.442857	-1.10022	-0.674303	-0.649021	-0.434962	-0.0288098	0
OR11G2	DR2_CD8_Mono_Day18..DR2_CD8_NA_Day0	DR2_CD8_Mono_Day18	DR2_CD8_NA_Day0	10	0.0703001	-0.113769	0.139968	0.0703001	0.395582	-0.623783	0.139968	0.573476	0.207263	8	10	8	6	5	10	-0.594267	-0.716452	-1.10022	-0.531183	-0.421553	-0.434962	-0.0397408	0
OR11G2	DR2_CD8_Mono_Day25..DR2_CD8_NA_Day0	DR2_CD8_Mono_Day25	DR2_CD8_NA_Day0	10	0.00870128	0.309061	0.139968	-2.58172	0.00870128	-2.81023	0.139968	1.61205	0.207263	10	4	6	6	4	10	-0.746763	-0.700661	-1.10022	-0.329348	-0.282471	-0.434962	-0.0621581	0
OR11G2	DR2_CD8_Mono_Day4..DR2_CD8_NA_Day0	DR2_CD8_Mono_Day4	DR2_CD8_NA_Day0	10	0.0652013	0.27134	0.139968	0.0652013	0.0652013	0.265631	0.139968	0.358	0.207263	10	10	7	6	9	10	-0.815709	-1.33229	-1.10022	-0.346303	-0.366812	-0.434962	-0.0720071	0
OR11H12	DR1_CD4_Mixed_Day14..DR1_CD4_NA_Day0	DR1_CD4_Mixed_Day14	DR1_CD4_NA_Day0	10	-1.19973	-1.60778	-0.5928	-2.36228	-1.19973	-2.95019	-0.751407	-1.60778	-0.5928	10	5	10	10	5	6	-0.171952	-0.135185	-0.122359	-2.88281	-3.94344	-4.18628	0	-1.15336
OR11H12	DR1_CD4_Mixed_Day4..DR1_CD4_NA_Day0	DR1_CD4_Mixed_Day4	DR1_CD4_NA_Day0	10	-0.756973	-1.55645	-0.5928	-0.912367	-0.756973	-1.58072	-0.751407	-1.55645	-0.5928	10	8	10	10	9	6	-0.111415	-0.0653425	-0.122359	-5.0524	-7.07065	-4.18628	0	-2.84965
OR11H12	DR1_CD4_Mono_Day11..DR1_CD4_NA_Day0	DR1_CD4_Mono_Day11	DR1_CD4_NA_Day0	10	-1.25851	-2.02837	-0.5928	-1.25851	-1.25851	-2.29501	-0.751407	-2.02837	-0.5928	10	10	10	10	7	6	-0.285224	-0.227447	-0.122359	-4.15005	-4.83883	-4.18628	0	-2.15283
OR11H12	DR1_CD4_Mono_Day18..DR1_CD4_NA_Day0	DR1_CD4_Mono_Day18	DR1_CD4_NA_Day0	10	-1.12102	-1.80005	-0.5928	-2.16907	-1.12102	-3.02865	-0.751407	-1.80005	-0.5928	10	5	10	10	5	6	-0.332121	-0.258995	-0.122359	-1.97988	-2.61299	-4.18628	-0.0027161	-0.480537
OR11H12	DR1_CD4_Mono_Day4..DR1_CD4_NA_Day0	DR1_CD4_Mono_Day4	DR1_CD4_NA_Day0	10	-0.770496	-1.22061	-0.5928	-0.882837	-0.770496	-1.23666	-0.751407	-1.22061	-0.5928	10	7	10	10	9	6	-0.169736	-0.0875021	-0.122359	-3.91637	-6.35979	-4.18628	0	-1.97037
OR11H12	DR1_CD8_Mixed_Day11..DR1_CD8_NA_Day0	DR1_CD8_Mixed_Day11	DR1_CD8_NA_Day0	10	-0.426814	-0.820905	-0.445253	-2.23292	-0.426814	-2.06394	-0.527398	-0.820905	-0.445253	10	4	10	10	7	7	-0.259136	-0.183675	-0.159017	-1.69238	-2.10803	-3.36636	0	-0.296941
OR11H12	DR1_CD8_Mixed_Day18..DR1_CD8_NA_Day0	DR1_CD8_Mixed_Day18	DR1_CD8_NA_Day0	10	-1.42444	-1.70452	-0.445253	-2.73092	-1.42444	-2.6754	-0.527398	-1.70452	-0.445253	10	7	10	10	8	7	-0.18569	-0.124825	-0.159017	-1.64499	-2.00399	-3.36636	0	-0.269389
OR11H12	DR1_CD8_Mixed_Day21..DR1_CD8_NA_Day0	DR1_CD8_Mixed_Day21	DR1_CD8_NA_Day0	10	-0.512462	-0.999073	-0.445253	-2.55988	0.681368	-2.75726	-0.527398	-0.999073	-0.445253	5	4	10	10	4	7	-0.354033	-0.300396	-0.159017	-1.11257	-1.70316	-3.36636	-0.00601464	-0.0321918
OR11H12	DR1_CD8_Mixed_Day4..DR1_CD8_NA_Day0	DR1_CD8_Mixed_Day4	DR1_CD8_NA_Day0	10	-0.687505	-0.857478	-0.445253	-0.75954	-0.687505	-1.12678	-0.527398	-0.857478	-0.445253	10	9	10	10	8	7	-0.196962	-0.14495	-0.159017	-3.01045	-4.12585	-3.36636	0	-1.25572
OR11H12	DR1_CD8_Mono_Day11..DR1_CD8_NA_Day0	DR1_CD8_Mono_Day11	DR1_CD8_NA_Day0	10	-1.27509	-1.61368	-0.445253	-1.52834	-1.22469	-2.13633	-0.527398	-1.17476	-0.445253	9	6	9	10	7	7	-0.27549	-0.196443	-0.159017	-1.97692	-2.23629	-3.36636	0	-0.478597
OR11H12	DR1_CD8_Mono_Day18..DR1_CD8_NA_Day0	DR1_CD8_Mono_Day18	DR1_CD8_NA_Day0	10	-0.462189	-1.09052	-0.445253	-2.33334	0.350135	-2.48171	-0.527398	-1.09052	-0.445253	5	4	10	10	5	7	-0.194245	-0.187566	-0.159017	-1.46254	-1.85024	-3.36636	0	-0.173891
OR11H12	DR1_CD8_Mono_Day25..DR1_CD8_NA_Day0	DR1_CD8_Mono_Day25	DR1_CD8_NA_Day0	10	-1.86579	-2.06316	-0.445253	-3.72795	1.58626	-4.32243	-0.527398	1.57906	-0.445253	4	4	4	10	4	7	-0.696887	-0.527789	-0.159017	-1.33635	-2.29405	-3.36636	-0.0551019	-0.115201
OR11H12	DR1_CD8_Mono_Day4..DR1_CD8_NA_Day0	DR1_CD8_Mono_Day4	DR1_CD8_NA_Day0	10	-0.530967	-0.529433	-0.445253	-0.66089	-0.510794	-0.872676	-0.527398	-0.460865	-0.445253	9	6	9	10	8	7	-0.445032	-0.144129	-0.159017	-1.51184	-2.43799	-3.36636	-0.019163	-0.197652
OR11H12	DR2_CD4_Mixed_Day14..DR2_CD4_NA_Day0	DR2_CD4_Mixed_Day14	DR2_CD4_NA_Day0	10	-0.92549	-1.26719	-0.367288	-1.04596	-0.92549	-1.36049	-0.367288	-1.26719	-0.367288	10	7	10	10	9	10	-0.162817	-0.146602	-0.15453	-3.56455	-4.78536	-5.31687	0	-1.69401
OR11H12	DR2_CD4_Mixed_Day4..DR2_CD4_NA_Day0	DR2_CD4_Mixed_Day4	DR2_CD4_NA_Day0	10	-0.590074	-0.945735	-0.367288	-0.700816	-0.590074	-1.1626	-0.367288	-0.945735	-0.367288	10	8	10	10	8	10	-0.067506	-0.0783399	-0.15453	-3.85162	-5.87097	-5.31687	0	-1.9203
OR11H12	DR2_CD4_Mono_Day11..DR2_CD4_NA_Day0	DR2_CD4_Mono_Day11	DR2_CD4_NA_Day0	10	-0.768542	-1.08472	-0.367288	-0.798503	-0.738581	-1.34626	-0.367288	-1.08472	-0.367288	9	9	10	10	8	10	-0.0456393	-0.0383887	-0.15453	-2.50389	-3.61231	-5.31687	0	-0.862711
OR11H12	DR2_CD4_Mono_Day18..DR2_CD4_NA_Day0	DR2_CD4_Mono_Day18	DR2_CD4_NA_Day0	10	-0.470576	-0.813509	-0.367288	-2.33105	0.0857991	-2.52907	-0.367288	-0.176652	-0.367288	5	5	5	10	5	10	-0.176107	-0.0621759	-0.15453	-1.1344	-1.6651	-5.31687	0	-0.0387837
OR11H12	DR2_CD4_Mono_Day25..DR2_CD4_NA_Day0	DR2_CD4_Mono_Day25	DR2_CD4_NA_Day0	10	-1.60189	-2.0275	-0.367288	-3.37648	-1.60189	-3.54218	-0.367288	-2.0275	-0.367288	10	4	10	10	6	10	-0.13388	-0.0878418	-0.15453	-2.23601	-2.33412	-5.31687	0	-0.661288
OR11H12	DR2_CD4_Mono_Day4..DR2_CD4_NA_Day0	DR2_CD4_Mono_Day4	DR2_CD4_NA_Day0	10	-0.440395	-0.756569	-0.367288	-0.665312	-0.440395	-1.00824	-0.367288	-0.756569	-0.367288	10	8	10	10	8	10	-0.0900166	-0.0794248	-0.15453	-2.42909	-3.64091	-5.31687	0	-0.806295
OR11H12	DR2_CD8_Mixed_Day11..DR2_CD8_NA_Day0	DR2_CD8_Mixed_Day11	DR2_CD8_NA_Day0	10	-2.02728	-2.76239	-0.521239	-2.53626	-2.02728	-3.02453	-0.721286	-2.76239	-0.521239	10	9	10	10	8	6	-0.0703473	-0.0486114	-0.0151411	-3.9937	-5.41612	-3.82323	0	-2.03009
OR11H12	DR2_CD8_Mixed_Day18..DR2_CD8_NA_Day0	DR2_CD8_Mixed_Day18	DR2_CD8_NA_Day0	10	-1.23492	-1.9703	-0.521239	-1.99148	-1.23492	-2.52904	-0.721286	-1.9703	-0.521239	10	8	10	10	7	6	-0.233344	-0.172644	-0.0151411	-2.17152	-3.82396	-3.82323	0	-0.615146
OR11H12	DR2_CD8_Mixed_Day21..DR2_CD8_NA_Day0	DR2_CD8_Mixed_Day21	DR2_CD8_NA_Day0	10	-1.35593	-2.19396	-0.521239	-3.01922	0.32488	-3.49818	-0.721286	-2.19396	-0.521239	5	5	10	10	5	6	-0.166653	-0.0559571	-0.0151411	-2.67165	-3.0137	-3.82323	0	-0.989884
OR11H12	DR2_CD8_Mixed_Day4..DR2_CD8_NA_Day0	DR2_CD8_Mixed_Day4	DR2_CD8_NA_Day0	10	-1.01608	-1.67533	-0.521239	-1.19668	-1.01608	-1.95744	-0.721286	-1.67533	-0.521239	10	9	10	10	9	6	-0.0365753	-0.0265818	-0.0151411	-5.31141	-7.73935	-3.82323	0	-3.04452
OR11H12	DR2_CD8_Mono_Day11..DR2_CD8_NA_Day0	DR2_CD8_Mono_Day11	DR2_CD8_NA_Day0	10	-1.24917	-1.75886	-0.521239	-1.70637	-1.24917	-2.0864	-0.721286	-1.75886	-0.521239	10	8	10	10	8	6	-0.0328167	-0.0130034	-0.0151411	-1.98233	-3.42913	-3.82323	0	-0.482102
OR11H12	DR2_CD8_Mono_Day18..DR2_CD8_NA_Day0	DR2_CD8_Mono_Day18	DR2_CD8_NA_Day0	10	-0.454419	-1.24444	-0.521239	-1.36718	-0.149163	-3.79872	-0.721286	-1.07129	-0.521239	6	8	9	10	4	6	-0.209129	-0.0831212	-0.0151411	-1.17653	-1.84035	-3.82323	0	-0.0519568
OR11H12	DR2_CD8_Mono_Day25..DR2_CD8_NA_Day0	DR2_CD8_Mono_Day25	DR2_CD8_NA_Day0	10	-2.45267	-2.86156	-0.521239	-3.13519	-2.45267	-4.02905	-0.721286	-2.86156	-0.521239	10	6	10	10	6	6	-0.291984	-0.114422	-0.0151411	-1.78753	-1.92757	-3.82323	0	-0.353753
OR11H12	DR2_CD8_Mono_Day4..DR2_CD8_NA_Day0	DR2_CD8_Mono_Day4	DR2_CD8_NA_Day0	10	-0.561793	-1.36605	-0.521239	-0.561793	-0.561793	-1.5312	-0.721286	-1.36605	-0.521239	10	10	10	10	9	6	-0.0847854	-0.0585883	-0.0151411	-2.46685	-5.05381	-3.82323	0	-0.83439
OR11H6	DR1_CD4_Mixed_Day14..DR1_CD4_NA_Day0	DR1_CD4_Mixed_Day14	DR1_CD4_NA_Day0	10	0.194678	0.407731	-0.0236696	0.115915	0.194678	0.399269	-0.243029	0.549958	-0.0236696	10	9	6	10	9	5	-1.32731	-1.42294	-1.13106	-0.241044	-0.339027	-0.401449	-0.161778	0
OR11H6	DR1_CD4_Mixed_Day4..DR1_CD4_NA_Day0	DR1_CD4_Mixed_Day4	DR1_CD4_NA_Day0	10	-0.116574	0.015546	-0.0236696	-0.116574	-0.116574	0.00138058	-0.243029	0.015546	-0.0236696	10	10	10	10	9	5	-1.16959	-0.809447	-1.13106	-0.96628	-0.638054	-0.401449	-0.133275	0
OR11H6	DR1_CD4_Mono_Day11..DR1_CD4_NA_Day0	DR1_CD4_Mono_Day11	DR1_CD4_NA_Day0	10	0.140879	0.276912	-0.0236696	0.140879	0.337092	0.216335	-0.243029	0.370547	-0.0236696	7	10	7	10	8	5	-0.772071	-1.2742	-1.13106	-0.494244	-0.437799	-0.401449	-0.065776	0
OR11H6	DR1_CD4_Mono_Day18..DR1_CD4_NA_Day0	DR1_CD4_Mono_Day18	DR1_CD4_NA_Day0	10	0.425138	0.43699	-0.0236696	0.425138	0.425138	0.43699	-0.243029	0.501954	-0.0236696	10	10	7	10	10	5	-1.47505	-1.38892	-1.13106	-0.525318	-0.60288	-0.401449	-0.189364	0
OR11H6	DR1_CD4_Mono_Day4..DR1_CD4_NA_Day0	DR1_CD4_Mono_Day4	DR1_CD4_NA_Day0	10	0.0619749	0.170775	-0.0236696	0.0619749	0.0619749	0.170775	-0.243029	0.170775	-0.0236696	10	10	10	10	10	5	-1.7046	-1.56337	-1.13106	-0.395108	-0.615982	-0.401449	-0.235934	0
OR11H6	DR1_CD8_Mixed_Day11..DR1_CD8_NA_Day0	DR1_CD8_Mixed_Day11	DR1_CD8_NA_Day0	10	-0.139723	0.107689	0.164445	-0.427174	-0.139723	0.107689	0.164445	0.115615	0.219721	10	6	9	6	10	10	-0.826568	-0.792211	-1.00768	-0.5131	-0.566011	-0.906473	-0.0737715	0
OR11H6	DR1_CD8_Mixed_Day18..DR1_CD8_NA_Day0	DR1_CD8_Mixed_Day18	DR1_CD8_NA_Day0	10	-1.00943	-0.864267	0.164445	-1.15666	-1.00943	-1.36367	0.164445	-0.864267	0.219721	10	6	10	6	6	10	-1.01925	-0.856634	-1.00768	-1.19797	-0.981031	-0.906473	-0.106756	-0.0595276
OR11H6	DR1_CD8_Mixed_Day21..DR1_CD8_NA_Day0	DR1_CD8_Mixed_Day21	DR1_CD8_NA_Day0	10	-0.030856	-0.125089	0.164445	-0.415449	-0.030856	-0.650733	0.164445	1.37798	0.219721	10	5	4	6	6	10	-1.12554	-0.88906	-1.00768	-0.338388	-0.437678	-0.906473	-0.124975	0
OR11H6	DR1_CD8_Mixed_Day4..DR1_CD8_NA_Day0	DR1_CD8_Mixed_Day4	DR1_CD8_NA_Day0	10	0.0483093	0.0569096	0.164445	-0.239829	0.11329	0.0569096	0.164445	0.0569096	0.219721	9	4	10	6	10	10	-0.824747	-0.919702	-1.00768	-0.212426	-0.573299	-0.906473	-0.0734494	0
OR11H6	DR1_CD8_Mono_Day11..DR1_CD8_NA_Day0	DR1_CD8_Mono_Day11	DR1_CD8_NA_Day0	10	-0.237946	-0.417047	0.164445	-0.276073	-0.237946	-0.531274	0.164445	-0.417047	0.219721	10	9	10	6	9	10	-1.16706	-0.979859	-1.00768	-1.38313	-1.18399	-0.906473	-0.132727	-0.135938
OR11H6	DR1_CD8_Mono_Day18..DR1_CD8_NA_Day0	DR1_CD8_Mono_Day18	DR1_CD8_NA_Day0	10	0.0162962	0.124958	0.164445	0.0162962	0.0162962	0.123228	0.164445	0.124958	0.219721	10	10	10	6	9	10	-1.77497	-1.10041	-1.00768	-0.512786	-0.367218	-0.906473	-0.248781	0
OR11H6	DR1_CD8_Mono_Day25..DR1_CD8_NA_Day0	DR1_CD8_Mono_Day25	DR1_CD8_NA_Day0	10	-0.230771	-0.265936	0.164445	-0.230771	-0.230771	-0.265936	0.164445	-0.265936	0.219721	10	10	10	6	10	10	-1.13547	-1.01748	-1.00768	-1.47748	-1.38472	-0.906473	-0.12722	-0.181114
OR11H6	DR1_CD8_Mono_Day4..DR1_CD8_NA_Day0	DR1_CD8_Mono_Day4	DR1_CD8_NA_Day0	10	-0.129662	0.0795254	0.164445	-0.171292	-0.129662	0.0795254	0.164445	0.089378	0.219721	10	7	8	6	10	10	-1.53398	-1.17129	-1.00768	-0.825094	-0.647092	-0.906473	-0.202157	0
OR11H6	DR2_CD4_Mixed_Day14..DR2_CD4_NA_Day0	DR2_CD4_Mixed_Day14	DR2_CD4_NA_Day0	10	0.310139	0.234591	-0.0182653	0.310139	0.389422	0.234591	-0.0228266	0.373815	-0.0182653	9	10	8	10	10	9	-1.5766	-0.982506	-0.948268	-0.503879	-0.73981	-1.57403	-0.211053	0
OR11H6	DR2_CD4_Mixed_Day4..DR2_CD4_NA_Day0	DR2_CD4_Mixed_Day4	DR2_CD4_NA_Day0	10	0.132241	-0.10447	-0.0182653	0.132241	0.287727	-0.26594	-0.0228266	0.349027	-0.0182653	7	10	4	10	6	9	-1.06893	-0.679822	-0.948268	-0.653124	-0.607134	-1.57403	-0.115368	0
OR11H6	DR2_CD4_Mono_Day11..DR2_CD4_NA_Day0	DR2_CD4_Mono_Day11	DR2_CD4_NA_Day0	10	0.208413	0.128354	-0.0182653	0.158247	0.208413	0.0637527	-0.0228266	0.128354	-0.0182653	10	9	10	10	8	9	-1.62131	-1.30657	-0.948268	-0.671496	-0.562847	-1.57403	-0.219789	0
OR11H6	DR2_CD4_Mono_Day18..DR2_CD4_NA_Day0	DR2_CD4_Mono_Day18	DR2_CD4_NA_Day0	10	0.216547	0.217358	-0.0182653	0.216547	0.226782	0.217358	-0.0228266	0.217358	-0.0182653	9	10	10	10	10	9	-1.48685	-1.19398	-0.948268	-0.754123	-0.788797	-1.57403	-0.191693	0
OR11H6	DR2_CD4_Mono_Day25..DR2_CD4_NA_Day0	DR2_CD4_Mono_Day25	DR2_CD4_NA_Day0	10	0.370579	0.299377	-0.0182653	0.370579	0.46175	0.299377	-0.0228266	0.384632	-0.0182653	8	10	8	10	10	9	-1.08471	-1.07106	-0.948268	-0.873781	-0.97819	-1.57403	-0.118333	0
OR11H6	DR2_CD4_Mono_Day4..DR2_CD4_NA_Day0	DR2_CD4_Mono_Day4	DR2_CD4_NA_Day0	10	0.00709849	-0.0448114	-0.0182653	-0.0873468	0.174463	-0.829679	-0.0228266	-0.0448114	-0.0182653	6	8	10	10	4	9	-0.454787	-0.260408	-0.948268	-0.541279	-0.678159	-1.57403	-0.0204689	0
OR11H6	DR2_CD8_Mixed_Day11..DR2_CD8_NA_Day0	DR2_CD8_Mixed_Day11	DR2_CD8_NA_Day0	10	-0.151827	-0.197167	-0.0074048	-0.588501	-0.151827	-0.359325	-0.0074048	-0.197167	-0.0074048	10	7	10	10	8	10	-1.12985	-1.39582	-0.731606	-0.84959	-0.689042	-0.452292	-0.126008	0
OR11H6	DR2_CD8_Mixed_Day18..DR2_CD8_NA_Day0	DR2_CD8_Mixed_Day18	DR2_CD8_NA_Day0	10	0.13515	0.145096	-0.0074048	-0.0213746	0.205665	-0.014878	-0.0074048	0.145096	-0.0074048	9	8	10	10	7	10	-1.72346	-2.03479	-0.731606	-0.420939	-0.343768	-0.452292	-0.239929	0
OR11H6	DR2_CD8_Mixed_Day21..DR2_CD8_NA_Day0	DR2_CD8_Mixed_Day21	DR2_CD8_NA_Day0	10	0.190461	0.0836922	-0.0074048	-0.142054	0.190461	-0.221568	-0.0074048	0.0836922	-0.0074048	10	7	10	10	7	10	-1.45024	-1.40381	-0.731606	-0.419179	-0.432705	-0.452292	-0.184618	0
OR11H6	DR2_CD8_Mixed_Day4..DR2_CD8_NA_Day0	DR2_CD8_Mixed_Day4	DR2_CD8_NA_Day0	10	-0.149129	-0.106843	-0.0074048	-0.324266	-0.149129	-0.208369	-0.0074048	-0.106843	-0.0074048	10	7	10	10	8	10	-0.57748	-0.843192	-0.731606	-0.88798	-0.658912	-0.452292	-0.037395	0
OR11H6	DR2_CD8_Mono_Day11..DR2_CD8_NA_Day0	DR2_CD8_Mono_Day11	DR2_CD8_NA_Day0	10	0.0931843	0.236461	-0.0074048	0.0102041	0.13682	0.236461	-0.0074048	0.403771	-0.0074048	9	8	9	10	10	10	-1.22823	-1.24544	-0.731606	-0.449819	-0.699261	-0.452292	-0.144088	0
OR11H6	DR2_CD8_Mono_Day18..DR2_CD8_NA_Day0	DR2_CD8_Mono_Day18	DR2_CD8_NA_Day0	10	0.155923	0.393102	-0.0074048	0.155923	0.284286	0.393102	-0.0074048	0.424988	-0.0074048	9	10	9	10	10	10	-1.19901	-1.18024	-0.731606	-0.464427	-0.494467	-0.452292	-0.138856	0
OR11H6	DR2_CD8_Mono_Day25..DR2_CD8_NA_Day0	DR2_CD8_Mono_Day25	DR2_CD8_NA_Day0	10	0.819997	0.677741	-0.0074048	0.427006	1.33457	0.606317	-0.0074048	1.25506	-0.0074048	7	8	7	10	8	10	-1.14406	-1.53881	-0.731606	-0.193115	-0.203686	-0.452292	-0.128742	0
OR11H6	DR2_CD8_Mono_Day4..DR2_CD8_NA_Day0	DR2_CD8_Mono_Day4	DR2_CD8_NA_Day0	10	0.0629887	0.350084	-0.0074048	-0.0199693	0.257777	0.337577	-0.0074048	0.426639	-0.0074048	8	9	6	10	9	10	-0.765484	-1.18394	-0.731606	-0.401658	-0.585597	-0.452292	-0.0648005	0
OR13C2	DR1_CD4_Mixed_Day14..DR1_CD4_NA_Day0	DR1_CD4_Mixed_Day14	DR1_CD4_NA_Day0	10	0.231406	0.0332062	-0.171871	0.231406	0.231406	-0.105492	-0.279097	0.0332062	-0.171871	10	10	10	10	9	8	-1.27609	-1.08081	-0.293195	-0.467763	-0.447865	-1.1251	-0.152147	0
OR13C2	DR1_CD4_Mixed_Day4..DR1_CD4_NA_Day0	DR1_CD4_Mixed_Day4	DR1_CD4_NA_Day0	10	0.278493	0.146736	-0.171871	0.278493	0.400237	0.141379	-0.279097	0.146736	-0.171871	5	10	10	10	9	8	-1.47218	-0.906966	-0.293195	-0.305679	-0.46114	-1.1251	-0.188882	0
OR13C2	DR1_CD4_Mono_Day11..DR1_CD4_NA_Day0	DR1_CD4_Mono_Day11	DR1_CD4_NA_Day0	10	0.0756339	0.00218269	-0.171871	0.0756339	0.0756339	0.00218269	-0.279097	0.00218269	-0.171871	10	10	10	10	10	8	-1.15854	-1.03773	-0.293195	-0.603569	-1.05281	-1.1251	-0.131055	0
OR13C2	DR1_CD4_Mono_Day18..DR1_CD4_NA_Day0	DR1_CD4_Mono_Day18	DR1_CD4_NA_Day0	10	-0.454724	-0.366188	-0.171871	-0.622897	1.03527	-0.624248	-0.279097	-0.362119	-0.171871	4	6	9	10	6	8	-0.82289	-0.501598	-0.293195	-0.84627	-0.752254	-1.1251	-0.0730711	0
OR13C2	DR1_CD4_Mono_Day4..DR1_CD4_NA_Day0	DR1_CD4_Mono_Day4	DR1_CD4_NA_Day0	10	0.0276028	-0.135291	-0.171871	0.0276028	0.0753104	-0.682076	-0.279097	-0.135291	-0.171871	8	10	10	10	5	8	-0.54075	-0.431357	-0.293195	-0.507694	-0.584918	-1.1251	-0.0325861	0
OR13C2	DR1_CD8_Mixed_Day11..DR1_CD8_NA_Day0	DR1_CD8_Mixed_Day11	DR1_CD8_NA_Day0	10	0.157675	0.152356	-0.00122628	-0.249451	0.814249	-0.00552332	-0.00122628	0.518091	-0.00122628	5	7	6	10	8	10	-0.655924	-0.635661	-1.26922	-0.221374	-0.301962	-0.552682	-0.0491691	0
OR13C2	DR1_CD8_Mixed_Day18..DR1_CD8_NA_Day0	DR1_CD8_Mixed_Day18	DR1_CD8_NA_Day0	10	0.724141	0.640615	-0.00122628	0.724141	1.68262	0.640615	-0.00122628	1.08712	-0.00122628	4	10	8	10	10	10	-1.65058	-2.12306	-1.26922	-0.452514	-0.350199	-0.552682	-0.225288	0
OR13C2	DR1_CD8_Mixed_Day21..DR1_CD8_NA_Day0	DR1_CD8_Mixed_Day21	DR1_CD8_NA_Day0	10	-0.153678	-0.0182567	-0.00122628	-0.153678	-0.102211	-0.362785	-0.00122628	0.282393	-0.00122628	9	10	9	10	8	10	-1.13679	-1.31292	-1.26922	-0.454362	-0.432914	-0.552682	-0.127426	0
OR13C2	DR1_CD8_Mixed_Day4..DR1_CD8_NA_Day0	DR1_CD8_Mixed_Day4	DR1_CD8_NA_Day0	10	-0.181421	-0.193674	-0.00122628	-0.29952	-0.0241125	-0.451266	-0.00122628	0.457308	-0.00122628	8	6	4	10	5	10	-0.358357	-0.311986	-1.26922	-0.872613	-0.976884	-0.552682	-0.00668101	0
OR13C2	DR1_CD8_Mono_Day11..DR1_CD8_NA_Day0	DR1_CD8_Mono_Day11	DR1_CD8_NA_Day0	10	0.370411	0.197686	-0.00122628	0.370411	0.415046	0.154615	-0.00122628	0.428999	-0.00122628	9	10	8	10	8	10	-1.02229	-1.04415	-1.26922	-0.458873	-0.354923	-0.552682	-0.107342	0
OR13C2	DR1_CD8_Mono_Day18..DR1_CD8_NA_Day0	DR1_CD8_Mono_Day18	DR1_CD8_NA_Day0	10	-0.056258	-0.0332943	-0.00122628	-0.056258	-0.0417288	-0.0332943	-0.00122628	0.0834282	-0.00122628	9	10	9	10	10	10	-0.945556	-0.792893	-1.26922	-0.522388	-0.353232	-0.552682	-0.0940499	0
OR13C2	DR1_CD8_Mono_Day25..DR1_CD8_NA_Day0	DR1_CD8_Mono_Day25	DR1_CD8_NA_Day0	10	1.4651	1.28651	-0.00122628	1.4651	2.30174	1.28651	-0.00122628	2.87072	-0.00122628	5	10	4	10	10	10	-2.05783	-1.73892	-1.26922	-0.0790858	-0.110595	-0.552682	-0.303764	0
OR13C2	DR1_CD8_Mono_Day4..DR1_CD8_NA_Day0	DR1_CD8_Mono_Day4	DR1_CD8_NA_Day0	10	0.174297	0.326965	-0.00122628	0.174297	0.247562	0.0673704	-0.00122628	0.446769	-0.00122628	9	10	6	10	8	10	-0.774359	-1.06428	-1.26922	-0.649643	-0.285582	-0.552682	-0.0659313	0
OR13C2	DR2_CD4_Mixed_Day14..DR2_CD4_NA_Day0	DR2_CD4_Mixed_Day14	DR2_CD4_NA_Day0	10	0.200256	0.141641	0.0314192	0.144861	0.255651	0.0878262	-0.0268874	0.141641	0.0897258	9	9	10	9	9	9	-0.816095	-1.33889	-0.884325	-0.511539	-0.186828	-0.502452	-0.0720705	0
OR13C2	DR2_CD4_Mixed_Day4..DR2_CD4_NA_Day0	DR2_CD4_Mixed_Day4	DR2_CD4_NA_Day0	10	0.115068	0.337261	0.0314192	0.0339054	0.115068	0.337261	-0.0268874	0.337261	0.0897258	10	7	10	9	10	9	-1.77026	-2.44399	-0.884325	-0.199185	-0.0855323	-0.502452	-0.248091	0
OR13C2	DR2_CD4_Mono_Day11..DR2_CD4_NA_Day0	DR2_CD4_Mono_Day11	DR2_CD4_NA_Day0	10	0.33861	0.269343	0.0314192	-0.70151	0.545434	0.269343	-0.0268874	0.314917	0.0897258	6	4	7	9	10	9	-1.07788	-1.24389	-0.884325	-0.516775	-0.348756	-0.502452	-0.116884	0
OR13C2	DR2_CD4_Mono_Day18..DR2_CD4_NA_Day0	DR2_CD4_Mono_Day18	DR2_CD4_NA_Day0	10	-0.116295	-0.0761152	0.0314192	-0.116295	1.08061	-0.309873	-0.0268874	-0.075873	0.0897258	4	10	9	9	6	9	-1.12226	-0.873133	-0.884325	-0.453992	-0.469729	-0.502452	-0.124478	0
OR13C2	DR2_CD4_Mono_Day25..DR2_CD4_NA_Day0	DR2_CD4_Mono_Day25	DR2_CD4_NA_Day0	10	0.693083	1.01764	0.0314192	0.693083	1.66552	1.01764	-0.0268874	1.69159	0.0897258	4	10	5	9	10	9	-1.41838	-1.67382	-0.884325	-0.375317	-0.506646	-0.502452	-0.179151	0
OR13C2	DR2_CD4_Mono_Day4..DR2_CD4_NA_Day0	DR2_CD4_Mono_Day4	DR2_CD4_NA_Day0	10	0.123791	0.282161	0.0314192	0.123791	0.192598	-0.133438	-0.0268874	0.528889	0.0897258	9	10	6	9	4	9	-1.4433	-1.43457	-0.884325	-0.242136	-0.0982936	-0.502452	-0.183402	0
OR13C2	DR2_CD8_Mixed_Day11..DR2_CD8_NA_Day0	DR2_CD8_Mixed_Day11	DR2_CD8_NA_Day0	10	0.245177	0.135458	0.0504476	0.119485	0.341002	0.0988941	0.0504476	0.135458	0.135625	8	8	10	6	9	10	-1.12207	-1.08842	-0.533242	-0.505664	-0.651601	-0.938256	-0.124478	0
OR13C2	DR2_CD8_Mixed_Day18..DR2_CD8_NA_Day0	DR2_CD8_Mixed_Day18	DR2_CD8_NA_Day0	10	0.359231	0.2739	0.0504476	0.128806	0.589657	-0.196114	0.0504476	0.2739	0.135625	9	9	10	6	7	10	-1.10699	-0.904177	-0.533242	-0.288436	-0.300392	-0.938256	-0.12202	0
OR13C2	DR2_CD8_Mixed_Day21..DR2_CD8_NA_Day0	DR2_CD8_Mixed_Day21	DR2_CD8_NA_Day0	10	0.337606	0.293506	0.0504476	0.0294012	0.337606	0.10323	0.0504476	0.293506	0.135625	10	9	10	6	9	10	-1.73199	-1.61734	-0.533242	-0.451088	-0.354521	-0.938256	-0.241204	0
OR13C2	DR2_CD8_Mixed_Day4..DR2_CD8_NA_Day0	DR2_CD8_Mixed_Day4	DR2_CD8_NA_Day0	10	0.299323	0.153396	0.0504476	0.299323	0.74056	0.0567489	0.0504476	0.211459	0.135625	4	10	7	6	7	10	-1.85584	-0.958035	-0.533242	-0.209452	-0.260158	-0.938256	-0.263295	0
OR13C2	DR2_CD8_Mono_Day11..DR2_CD8_NA_Day0	DR2_CD8_Mono_Day11	DR2_CD8_NA_Day0	10	0.0955958	0.209924	0.0504476	-0.34578	0.0955958	-0.0634864	0.0504476	0.613229	0.135625	10	7	6	6	8	10	-0.66118	-0.568437	-0.533242	-0.222884	-0.317131	-0.938256	-0.0499989	0
OR13C2	DR2_CD8_Mono_Day18..DR2_CD8_NA_Day0	DR2_CD8_Mono_Day18	DR2_CD8_NA_Day0	10	0.528399	0.524798	0.0504476	-0.85478	0.528399	0.254145	0.0504476	1.4922	0.135625	10	4	4	6	9	10	-1.3926	-1.0545	-0.533242	-0.107824	-0.207096	-0.938256	-0.174606	0
OR13C2	DR2_CD8_Mono_Day25..DR2_CD8_NA_Day0	DR2_CD8_Mono_Day25	DR2_CD8_NA_Day0	10	1.09351	1.18446	0.0504476	1.09351	3.33461	1.18446	0.0504476	3.24905	0.135625	4	10	4	6	10	10	-2.69059	-2.74915	-0.533242	-0.0949819	-0.163785	-0.938256	-0.429696	0
OR13C2	DR2_CD8_Mono_Day4..DR2_CD8_NA_Day0	DR2_CD8_Mono_Day4	DR2_CD8_NA_Day0	10	-0.096656	-0.213749	0.0504476	-0.412337	-0.0642424	-0.800304	0.0504476	-0.213749	0.135625	8	7	10	6	5	10	-0.291341	-0.255039	-0.533242	-0.850817	-0.785831	-0.938256	0	0
OR13C3	DR1_CD4_Mixed_Day14..DR1_CD4_NA_Day0	DR1_CD4_Mixed_Day14	DR1_CD4_NA_Day0	10	0.19125	0.351785	0.0736961	0.19125	0.19125	0.351785	0.0139758	0.351785	0.123194	10	10	10	8	10	8	-1.95166	-1.77016	-0.87142	-0.562675	-0.868573	-0.421172	-0.283784	0
OR13C3	DR1_CD4_Mixed_Day4..DR1_CD4_NA_Day0	DR1_CD4_Mixed_Day4	DR1_CD4_NA_Day0	10	0.332108	0.314536	0.0736961	0.332108	0.446878	0.314536	0.0139758	0.481819	0.123194	6	10	6	8	10	8	-1.72656	-1.6252	-0.87142	-0.28025	-0.200517	-0.421172	-0.240581	0
OR13C3	DR1_CD4_Mono_Day11..DR1_CD4_NA_Day0	DR1_CD4_Mono_Day11	DR1_CD4_NA_Day0	10	0.218927	0.436845	0.0736961	0.218927	0.877432	0.436845	0.0139758	0.601726	0.123194	4	10	6	8	10	8	-1.13924	-1.36959	-0.87142	-0.312686	-0.29904	-0.421172	-0.127884	0
OR13C3	DR1_CD4_Mono_Day18..DR1_CD4_NA_Day0	DR1_CD4_Mono_Day18	DR1_CD4_NA_Day0	10	0.316196	0.334601	0.0736961	0.316196	0.493548	0.334601	0.0139758	0.453368	0.123194	9	10	8	8	10	8	-2.12132	-1.4294	-0.87142	-0.803594	-0.589666	-0.421172	-0.315809	0
OR13C3	DR1_CD4_Mono_Day4..DR1_CD4_NA_Day0	DR1_CD4_Mono_Day4	DR1_CD4_NA_Day0	10	0.0331357	0.138014	0.0736961	0.0331357	0.0798033	0.0550239	0.0139758	0.221004	0.123194	9	10	9	8	9	8	-1.23498	-1.48262	-0.87142	-0.393795	-0.557479	-0.421172	-0.145353	0
OR13C3	DR1_CD8_Mixed_Day11..DR1_CD8_NA_Day0	DR1_CD8_Mixed_Day11	DR1_CD8_NA_Day0	10	0.435133	0.193	-0.0321885	0.435133	0.508949	0.193	-0.0321885	0.203903	-0.0321885	9	10	9	10	10	10	-2.11228	-1.72496	-0.746763	-0.409132	-0.490216	-1.38179	-0.314953	0
OR13C3	DR1_CD8_Mixed_Day18..DR1_CD8_NA_Day0	DR1_CD8_Mixed_Day18	DR1_CD8_NA_Day0	10	1.41781	1.17751	-0.0321885	1.38933	1.5725	1.02074	-0.0321885	1.39495	-0.0321885	6	9	7	10	9	10	-2.82268	-1.92381	-0.746763	-0.105252	-0.0730718	-1.38179	-0.460505	0
OR13C3	DR1_CD8_Mixed_Day21..DR1_CD8_NA_Day0	DR1_CD8_Mixed_Day21	DR1_CD8_NA_Day0	10	0.860636	0.674638	-0.0321885	-0.363084	1.43144	-0.601129	-0.0321885	0.674638	-0.0321885	5	4	10	10	4	10	-2.33245	-1.62585	-0.746763	-0.0966076	-0.0765515	-1.38179	-0.359851	0
OR13C3	DR1_CD8_Mixed_Day4..DR1_CD8_NA_Day0	DR1_CD8_Mixed_Day4	DR1_CD8_NA_Day0	10	0.201196	0.153109	-0.0321885	0.0891042	0.405853	0.0535188	-0.0321885	0.369987	-0.0321885	5	9	7	10	9	10	-1.0822	-0.883985	-0.746763	-0.316935	-0.449448	-1.38179	-0.117743	0
OR13C3	DR1_CD8_Mono_Day11..DR1_CD8_NA_Day0	DR1_CD8_Mono_Day11	DR1_CD8_NA_Day0	10	0.233844	0.214206	-0.0321885	0.142727	0.233844	0.139317	-0.0321885	0.214206	-0.0321885	10	9	10	10	9	10	-1.69239	-1.69652	-0.746763	-0.409547	-0.518264	-1.38179	-0.234039	0
OR13C3	DR1_CD8_Mono_Day18..DR1_CD8_NA_Day0	DR1_CD8_Mono_Day18	DR1_CD8_NA_Day0	10	1.00459	0.630588	-0.0321885	1.00459	1.65215	0.630588	-0.0321885	2.0306	-0.0321885	5	10	4	10	10	10	-2.36709	-1.66624	-0.746763	-0.0593983	-0.0569014	-1.38179	-0.365541	0
OR13C3	DR1_CD8_Mono_Day25..DR1_CD8_NA_Day0	DR1_CD8_Mono_Day25	DR1_CD8_NA_Day0	10	0.989923	1.08774	-0.0321885	0.989923	0.989923	1.08774	-0.0321885	2.05077	-0.0321885	10	10	7	10	10	10	-1.95866	-1.76309	-0.746763	-0.113055	-0.185898	-1.38179	-0.285039	0
OR13C3	DR1_CD8_Mono_Day4..DR1_CD8_NA_Day0	DR1_CD8_Mono_Day4	DR1_CD8_NA_Day0	10	-0.274092	-0.361304	-0.0321885	-0.460312	-0.274092	-0.594869	-0.0321885	-0.361304	-0.0321885	10	7	10	10	6	10	-0.79895	-0.823348	-0.746763	-0.809622	-0.84927	-1.38179	-0.0697902	0
OR13C3	DR2_CD4_Mixed_Day14..DR2_CD4_NA_Day0	DR2_CD4_Mixed_Day14	DR2_CD4_NA_Day0	10	-0.0550797	0.0838419	0.232153	-0.0550797	-0.0550797	0.0838419	0.232153	0.0838419	0.281416	10	10	10	6	10	10	-1.60297	-1.51629	-1.65937	-2.02672	-0.763639	-0.349983	-0.216458	-0.512324
OR13C3	DR2_CD4_Mixed_Day4..DR2_CD4_NA_Day0	DR2_CD4_Mixed_Day4	DR2_CD4_NA_Day0	10	-0.219443	-0.0158643	0.232153	-0.219443	-0.144557	-0.0158643	0.232153	0.122428	0.281416	9	10	8	6	10	10	-0.232308	-0.678501	-1.65937	-2.31626	-1.09733	-0.349983	0	-0.720784
OR13C3	DR2_CD4_Mono_Day11..DR2_CD4_NA_Day0	DR2_CD4_Mono_Day11	DR2_CD4_NA_Day0	10	0.0247939	0.221355	0.232153	-0.13887	0.0247939	0.028216	0.232153	0.221355	0.281416	10	7	10	6	7	10	-0.958634	-0.999175	-1.65937	-0.523145	-0.153642	-0.349983	-0.0961872	0
OR13C3	DR2_CD4_Mono_Day18..DR2_CD4_NA_Day0	DR2_CD4_Mono_Day18	DR2_CD4_NA_Day0	10	-0.029771	0.190921	0.232153	-0.228545	-0.029771	-0.0482479	0.232153	0.203602	0.281416	10	6	9	6	7	10	-1.50489	-1.61183	-1.65937	-0.406427	-0.437361	-0.349983	-0.195175	0
OR13C3	DR2_CD4_Mono_Day25..DR2_CD4_NA_Day0	DR2_CD4_Mono_Day25	DR2_CD4_NA_Day0	10	-0.15941	-0.0852436	0.232153	-1.81704	2.59506	-0.690555	0.232153	2.90228	0.281416	4	4	4	6	6	10	-0.886339	-1.14537	-1.65937	-0.379163	-0.344278	-0.349983	-0.0839603	0
OR13C3	DR2_CD4_Mono_Day4..DR2_CD4_NA_Day0	DR2_CD4_Mono_Day4	DR2_CD4_NA_Day0	10	-0.040023	0.0824987	0.232153	-0.040023	-0.040023	0.0824987	0.232153	0.597061	0.281416	10	10	4	6	10	10	-1.04713	-1.09955	-1.65937	-0.748345	-0.303679	-0.349983	-0.111525	0
OR13C3	DR2_CD8_Mixed_Day11..DR2_CD8_NA_Day0	DR2_CD8_Mixed_Day11	DR2_CD8_NA_Day0	10	0.589264	0.562951	0.174195	0.589264	0.589264	0.562951	0.174195	0.710556	0.212463	10	10	9	8	10	10	-3.01773	-2.62668	-1.45165	-0.187914	-0.170012	-0.59371	-0.50356	0
OR13C3	DR2_CD8_Mixed_Day18..DR2_CD8_NA_Day0	DR2_CD8_Mixed_Day18	DR2_CD8_NA_Day0	10	0.878606	1.05019	0.174195	0.878606	0.998387	1.05019	0.174195	1.10246	0.212463	8	10	8	8	10	10	-3.31528	-3.68005	-1.45165	-0.236578	-0.130585	-0.59371	-0.578838	0
OR13C3	DR2_CD8_Mixed_Day21..DR2_CD8_NA_Day0	DR2_CD8_Mixed_Day21	DR2_CD8_NA_Day0	10	0.902142	0.967901	0.174195	0.902142	0.902142	0.967901	0.174195	0.967901	0.212463	10	10	10	8	10	10	-4.49569	-3.81594	-1.45165	-0.480388	-0.396056	-0.59371	-1.04824	0
OR13C3	DR2_CD8_Mixed_Day4..DR2_CD8_NA_Day0	DR2_CD8_Mixed_Day4	DR2_CD8_NA_Day0	10	0.0562723	0.0571659	0.174195	-0.0103329	0.0562723	0.00129991	0.174195	0.0571659	0.212463	10	9	10	8	8	10	-1.06292	-1.44671	-1.45165	-0.685127	-0.295199	-0.59371	-0.114227	0
OR13C3	DR2_CD8_Mono_Day11..DR2_CD8_NA_Day0	DR2_CD8_Mono_Day11	DR2_CD8_NA_Day0	10	-0.232419	-0.306881	0.174195	-0.232419	-0.232419	-0.306881	0.174195	-0.306881	0.212463	10	10	10	8	10	10	-0.688012	-0.76912	-1.45165	-1.19301	-0.770074	-0.59371	-0.0540102	-0.0578187
OR13C3	DR2_CD8_Mono_Day18..DR2_CD8_NA_Day0	DR2_CD8_Mono_Day18	DR2_CD8_NA_Day0	10	-1.09299	-1.14132	0.174195	-1.41589	-1.09299	-1.38669	0.174195	-1.14132	0.212463	10	7	10	8	7	10	-0.835357	-0.898523	-1.45165	-1.36589	-1.85303	-0.59371	-0.0756445	-0.128479
OR13C3	DR2_CD8_Mono_Day25..DR2_CD8_NA_Day0	DR2_CD8_Mono_Day25	DR2_CD8_NA_Day0	10	0.0571115	0.0509624	0.174195	-0.431209	0.0571115	-0.598303	0.174195	0.0509624	0.212463	10	8	10	8	8	10	-0.793511	-0.903439	-1.45165	-0.606004	-0.531944	-0.59371	-0.0689667	0
OR13C3	DR2_CD8_Mono_Day4..DR2_CD8_NA_Day0	DR2_CD8_Mono_Day4	DR2_CD8_NA_Day0	10	-0.165514	-0.0758677	0.174195	-0.245491	-0.165514	-0.419465	0.174195	-0.0758677	0.212463	10	9	10	8	6	10	-0.550414	-0.565784	-1.45165	-0.741418	-0.491133	-0.59371	-0.0339604	0
OR13G1	DR1_CD4_Mixed_Day14..DR1_CD4_NA_Day0	DR1_CD4_Mixed_Day14	DR1_CD4_NA_Day0	10	0.118731	0.00464869	-0.0657558	0.0798196	0.118731	-0.0206395	-0.545786	0.0299369	-0.0657558	10	9	9	10	9	4	-2.09672	-1.07984	-0.267484	-0.774021	-0.662406	-1.22698	-0.312179	0
OR13G1	DR1_CD4_Mixed_Day4..DR1_CD4_NA_Day0	DR1_CD4_Mixed_Day4	DR1_CD4_NA_Day0	10	0.10197	-0.0461681	-0.0657558	0.10197	0.10197	-0.0461681	-0.545786	-0.0461681	-0.0657558	10	10	10	10	10	4	-2.37258	-0.813701	-0.267484	-1.37895	-0.784009	-1.22698	-0.367918	-0.13405
OR13G1	DR1_CD4_Mono_Day11..DR1_CD4_NA_Day0	DR1_CD4_Mono_Day11	DR1_CD4_NA_Day0	10	-0.224826	-0.250776	-0.0657558	-0.293643	-0.224826	-0.522807	-0.545786	-0.250776	-0.0657558	10	8	10	10	8	4	-1.03114	-0.564874	-0.267484	-1.16461	-0.832827	-1.22698	-0.10864	-0.0480886
OR13G1	DR1_CD4_Mono_Day18..DR1_CD4_NA_Day0	DR1_CD4_Mono_Day18	DR1_CD4_NA_Day0	10	0.161654	0.00706462	-0.0657558	0.056455	0.161654	-0.154873	-0.545786	0.00706462	-0.0657558	10	9	10	10	9	4	-1.84161	-1.16402	-0.267484	-0.619796	-0.847915	-1.22698	-0.261523	0
OR13G1	DR1_CD4_Mono_Day4..DR1_CD4_NA_Day0	DR1_CD4_Mono_Day4	DR1_CD4_NA_Day0	10	-0.075062	-0.163841	-0.0657558	-0.201029	-0.075062	-0.902385	-0.545786	-0.163841	-0.0657558	10	9	10	10	5	4	-0.95797	-0.431725	-0.267484	-0.851638	-0.901488	-1.22698	-0.0961117	0
OR13G1	DR1_CD8_Mixed_Day11..DR1_CD8_NA_Day0	DR1_CD8_Mixed_Day11	DR1_CD8_NA_Day0	10	0.253157	0.259948	-0.203071	0.127802	0.340192	0.259948	-0.233779	0.279043	-0.182498	9	8	9	9	10	8	-1.97493	-1.5745	-0.249147	-0.369414	-1.29902	-1.57573	-0.28787	0
OR13G1	DR1_CD8_Mixed_Day18..DR1_CD8_NA_Day0	DR1_CD8_Mixed_Day18	DR1_CD8_NA_Day0	10	0.417202	0.233753	-0.203071	0.417202	0.508904	0.233753	-0.233779	0.28526	-0.182498	9	10	9	9	10	8	-1.92513	-1.63466	-0.249147	-0.566998	-0.751985	-1.57573	-0.277945	0
OR13G1	DR1_CD8_Mixed_Day21..DR1_CD8_NA_Day0	DR1_CD8_Mixed_Day21	DR1_CD8_NA_Day0	10	0.477539	0.189845	-0.203071	-0.513375	0.477539	0.0572324	-0.233779	0.189845	-0.182498	10	4	10	9	9	8	-1.35269	-1.2983	-0.249147	-0.159403	-0.372607	-1.57573	-0.166422	0
OR13G1	DR1_CD8_Mixed_Day4..DR1_CD8_NA_Day0	DR1_CD8_Mixed_Day4	DR1_CD8_NA_Day0	10	0.203023	0.071303	-0.203071	0.157061	0.274374	0.071303	-0.233779	0.0761203	-0.182498	8	9	9	9	10	8	-1.39245	-1.0527	-0.249147	-0.415898	-0.93553	-1.57573	-0.174594	0
OR13G1	DR1_CD8_Mono_Day11..DR1_CD8_NA_Day0	DR1_CD8_Mono_Day11	DR1_CD8_NA_Day0	10	-0.138613	-0.246225	-0.203071	-0.138613	-0.138613	-0.246225	-0.233779	-0.246225	-0.182498	10	10	10	9	10	8	-1.08406	-0.685517	-0.249147	-0.892631	-1.34887	-1.57573	-0.118137	0
OR13G1	DR1_CD8_Mono_Day18..DR1_CD8_NA_Day0	DR1_CD8_Mono_Day18	DR1_CD8_NA_Day0	10	0.311071	0.264784	-0.203071	0.0624168	0.311071	0.264784	-0.233779	0.264784	-0.182498	10	8	10	9	10	8	-2.34187	-2.15757	-0.249147	-0.214871	-0.384473	-1.57573	-0.361162	0
OR13G1	DR1_CD8_Mono_Day25..DR1_CD8_NA_Day0	DR1_CD8_Mono_Day25	DR1_CD8_NA_Day0	10	1.16675	0.93127	-0.203071	1.16675	1.40947	0.93127	-0.233779	1.05239	-0.182498	6	10	9	9	10	8	-1.43491	-1.20733	-0.249147	-0.600662	-0.852419	-1.57573	-0.18213	0
OR13G1	DR1_CD8_Mono_Day4..DR1_CD8_NA_Day0	DR1_CD8_Mono_Day4	DR1_CD8_NA_Day0	10	-0.107072	-0.30313	-0.203071	-0.107072	-0.107072	-0.30313	-0.233779	-0.30313	-0.182498	10	10	10	9	10	8	-1.12873	-0.785684	-0.249147	-0.917892	-1.13383	-1.57573	-0.12575	0
OR13G1	DR2_CD4_Mixed_Day14..DR2_CD4_NA_Day0	DR2_CD4_Mixed_Day14	DR2_CD4_NA_Day0	10	-0.0702466	-0.086315	0.0025506	-0.415706	-0.0702466	-0.361286	0.000618248	-0.086315	0.0025506	10	5	10	10	5	9	-1.29606	-0.835034	-0.715247	-0.451789	-0.660268	-1.37297	-0.15615	0
OR13G1	DR2_CD4_Mixed_Day4..DR2_CD4_NA_Day0	DR2_CD4_Mixed_Day4	DR2_CD4_NA_Day0	10	0.107739	0.115222	0.0025506	0.0380937	0.177385	0.115222	0.000618248	0.155491	0.0025506	9	9	9	10	10	9	-1.02039	-1.04575	-0.715247	-0.305524	-0.867272	-1.37297	-0.107054	0
OR13G1	DR2_CD4_Mono_Day11..DR2_CD4_NA_Day0	DR2_CD4_Mono_Day11	DR2_CD4_NA_Day0	10	0.268365	0.129562	0.0025506	0.176905	0.498051	0.0816014	0.000618248	0.177523	0.0025506	5	9	9	10	9	9	-0.86479	-0.740423	-0.715247	-0.344312	-0.658227	-1.37297	-0.0801685	0
OR13G1	DR2_CD4_Mono_Day18..DR2_CD4_NA_Day0	DR2_CD4_Mono_Day18	DR2_CD4_NA_Day0	10	0.132708	0.0381481	0.0025506	-1.08013	0.132708	-0.23869	0.000618248	0.0381481	0.0025506	10	4	10	10	7	9	-0.73902	-0.562069	-0.715247	-0.444501	-0.308736	-1.37297	-0.0609524	0
OR13G1	DR2_CD4_Mono_Day25..DR2_CD4_NA_Day0	DR2_CD4_Mono_Day25	DR2_CD4_NA_Day0	10	0.213116	0.118555	0.0025506	0.213116	0.213116	0.0238695	0.000618248	0.399502	0.0025506	10	10	7	10	9	9	-0.679984	-0.767922	-0.715247	-0.679595	-0.788804	-1.37297	-0.0526316	0
OR13G1	DR2_CD4_Mono_Day4..DR2_CD4_NA_Day0	DR2_CD4_Mono_Day4	DR2_CD4_NA_Day0	10	0.179402	0.0858139	0.0025506	0.0964263	0.179402	-0.0724867	0.000618248	0.0858139	0.0025506	10	8	10	10	7	9	-1.74541	-1.45368	-0.715247	-0.185082	-0.3733	-1.37297	-0.243574	0
OR13G1	DR2_CD8_Mixed_Day11..DR2_CD8_NA_Day0	DR2_CD8_Mixed_Day11	DR2_CD8_NA_Day0	10	0.140146	0.28609	0.00307959	0.140146	0.320523	0.28609	0.00307959	0.509203	0.00307959	9	10	7	10	10	10	-0.668503	-1.03496	-0.51511	-0.366252	-0.892876	-0.656996	-0.0511295	0
OR13G1	DR2_CD8_Mixed_Day18..DR2_CD8_NA_Day0	DR2_CD8_Mixed_Day18	DR2_CD8_NA_Day0	10	0.45809	0.468018	0.00307959	0.45809	0.45809	0.468018	0.00307959	0.468018	0.00307959	10	10	10	10	10	10	-1.33364	-1.29112	-0.51511	-0.42012	-0.816351	-0.656996	-0.16261	0
OR13G1	DR2_CD8_Mixed_Day21..DR2_CD8_NA_Day0	DR2_CD8_Mixed_Day21	DR2_CD8_NA_Day0	10	0.337711	0.416715	0.00307959	0.337711	1.10578	0.416715	0.00307959	0.93319	0.00307959	5	10	5	10	10	10	-0.975645	-0.846706	-0.51511	-0.655137	-0.993145	-0.656996	-0.0989451	0
OR13G1	DR2_CD8_Mixed_Day4..DR2_CD8_NA_Day0	DR2_CD8_Mixed_Day4	DR2_CD8_NA_Day0	10	-0.0257438	-0.160266	0.00307959	-0.0257438	0.0664536	-0.284904	0.00307959	-0.0356274	0.00307959	7	10	9	10	9	10	-0.529321	-0.584993	-0.51511	-0.86329	-0.915223	-0.656996	-0.0309974	0
OR13G1	DR2_CD8_Mono_Day11..DR2_CD8_NA_Day0	DR2_CD8_Mono_Day11	DR2_CD8_NA_Day0	10	-0.11542	-0.0629412	0.00307959	-0.420915	-0.0978372	-0.0903681	0.00307959	0.080247	0.00307959	8	7	8	10	9	10	-0.428574	-0.551126	-0.51511	-0.853685	-1.22914	-0.656996	-0.0168928	0
OR13G1	DR2_CD8_Mono_Day18..DR2_CD8_NA_Day0	DR2_CD8_Mono_Day18	DR2_CD8_NA_Day0	10	-0.677159	-0.739609	0.00307959	-0.677159	-0.677159	-0.739609	0.00307959	-0.739609	0.00307959	10	10	10	10	10	10	-0.421734	-0.463909	-0.51511	-0.892058	-0.880708	-0.656996	-0.0160519	0
OR13G1	DR2_CD8_Mono_Day25..DR2_CD8_NA_Day0	DR2_CD8_Mono_Day25	DR2_CD8_NA_Day0	10	-0.332462	-0.301247	0.00307959	-0.332462	-0.332462	-0.301247	0.00307959	-0.301247	0.00307959	10	10	10	10	10	10	-0.690197	-0.758958	-0.51511	-1.34361	-1.11201	-0.656996	-0.054298	-0.118527
OR13G1	DR2_CD8_Mono_Day4..DR2_CD8_NA_Day0	DR2_CD8_Mono_Day4	DR2_CD8_NA_Day0	10	0.161023	0.0518474	0.00307959	0.0702084	0.328587	0.0518474	0.00307959	0.30888	0.00307959	5	9	8	10	10	10	-0.590376	-0.790928	-0.51511	-0.587773	-0.866459	-0.656996	-0.0392796	0
OR13J1	DR1_CD4_Mixed_Day14..DR1_CD4_NA_Day0	DR1_CD4_Mixed_Day14	DR1_CD4_NA_Day0	10	0.0724405	-0.0498486	-0.207935	-1.18122	0.0724405	-1.40058	-0.367762	-0.0498486	-0.207935	10	4	10	10	4	6	-0.535851	-0.320922	-0.138208	-1.42425	-1.18257	-1.22048	-0.031958	-0.15532
OR13J1	DR1_CD4_Mixed_Day4..DR1_CD4_NA_Day0	DR1_CD4_Mixed_Day4	DR1_CD4_NA_Day0	10	-0.230363	-0.447363	-0.207935	-0.573913	-0.230363	-0.572916	-0.367762	-0.447363	-0.207935	10	4	10	10	9	6	-0.348612	-0.28096	-0.138208	-1.18755	-1.78054	-1.22048	-0.00522222	-0.0556855
OR13J1	DR1_CD4_Mono_Day11..DR1_CD4_NA_Day0	DR1_CD4_Mono_Day11	DR1_CD4_NA_Day0	10	-0.472028	-0.521792	-0.207935	-0.684956	-0.41528	-0.521792	-0.367762	-0.487795	-0.207935	9	6	9	10	10	6	-0.467498	-0.507816	-0.138208	-1.14816	-1.54005	-1.22048	-0.0221174	-0.0429366
OR13J1	DR1_CD4_Mono_Day18..DR1_CD4_NA_Day0	DR1_CD4_Mono_Day18	DR1_CD4_NA_Day0	10	-0.0464464	-0.239807	-0.207935	-0.472997	1.55352	-0.239807	-0.367762	1.14959	-0.207935	4	5	4	10	10	6	-0.946098	-1.02977	-0.138208	-0.503437	-0.616519	-1.22048	-0.0941129	0
OR13J1	DR1_CD4_Mono_Day4..DR1_CD4_NA_Day0	DR1_CD4_Mono_Day4	DR1_CD4_NA_Day0	10	0.127833	-0.0887428	-0.207935	0.119192	0.247622	-0.0887428	-0.367762	-0.0887428	-0.207935	7	8	10	10	10	6	-1.26485	-2.01135	-0.138208	-0.23504	-1.84008	-1.22048	-0.150496	0
OR13J1	DR1_CD8_Mixed_Day11..DR1_CD8_NA_Day0	DR1_CD8_Mixed_Day11	DR1_CD8_NA_Day0	10	-0.299379	0.179554	0.066222	-1.37145	1.1829	-1.33087	-0.0314629	0.920951	0.135097	4	5	5	8	4	8	-0.695999	-1.14238	-0.780013	-0.822172	-0.500658	-0.329563	-0.0549853	0
OR13J1	DR1_CD8_Mixed_Day18..DR1_CD8_NA_Day0	DR1_CD8_Mixed_Day18	DR1_CD8_NA_Day0	10	-0.323449	-0.51792	0.066222	-0.839121	-0.323449	-0.693013	-0.0314629	-0.51792	0.135097	10	7	10	8	7	8	-0.776518	-0.8702	-0.780013	-0.719011	-0.812397	-0.329563	-0.0662208	0
OR13J1	DR1_CD8_Mixed_Day21..DR1_CD8_NA_Day0	DR1_CD8_Mixed_Day21	DR1_CD8_NA_Day0	10	0.343719	0.641952	0.066222	-0.14868	2.11273	-0.79985	-0.0314629	2.35206	0.135097	4	5	4	8	4	8	-1.62756	-2.00286	-0.780013	-0.152761	-0.122762	-0.329563	-0.22111	0
OR13J1	DR1_CD8_Mixed_Day4..DR1_CD8_NA_Day0	DR1_CD8_Mixed_Day4	DR1_CD8_NA_Day0	10	-0.238676	-0.293963	0.066222	-0.399264	-0.238676	-0.712748	-0.0314629	-0.293963	0.135097	10	8	10	8	5	8	-0.233626	-0.346159	-0.780013	-1.73693	-1.05392	-0.329563	0	-0.323499
OR13J1	DR1_CD8_Mono_Day11..DR1_CD8_NA_Day0	DR1_CD8_Mono_Day11	DR1_CD8_NA_Day0	10	0.00441081	-0.0427411	0.066222	-0.987793	1.09741	-0.785896	-0.0314629	0.258418	0.135097	5	5	9	8	5	8	-0.537896	-0.760293	-0.780013	-0.396039	-0.398418	-0.329563	-0.0322265	0
OR13J1	DR1_CD8_Mono_Day18..DR1_CD8_NA_Day0	DR1_CD8_Mono_Day18	DR1_CD8_NA_Day0	10	0.451669	0.540089	0.066222	-0.954017	2.05215	-1.15436	-0.0314629	2.1106	0.135097	4	4	4	8	5	8	-2.61855	-3.04156	-0.780013	-0.103502	-0.0572532	-0.329563	-0.414328	0
OR13J1	DR1_CD8_Mono_Day25..DR1_CD8_NA_Day0	DR1_CD8_Mono_Day25	DR1_CD8_NA_Day0	10	0.505446	0.315798	0.066222	0.26462	0.505446	0.0812409	-0.0314629	0.315798	0.135097	10	7	10	8	7	8	-1.5015	-1.60335	-0.780013	-0.276911	-0.177867	-0.329563	-0.194383	0
OR13J1	DR1_CD8_Mono_Day4..DR1_CD8_NA_Day0	DR1_CD8_Mono_Day4	DR1_CD8_NA_Day0	10	0.0930652	-0.0525972	0.066222	0.0128913	0.196353	-0.0721057	-0.0314629	0.097369	0.135097	8	9	8	8	9	8	-0.836301	-0.751357	-0.780013	-0.680187	-0.723657	-0.329563	-0.0758654	0
OR13J1	DR2_CD4_Mixed_Day14..DR2_CD4_NA_Day0	DR2_CD4_Mixed_Day14	DR2_CD4_NA_Day0	10	0.373819	0.0063406	-0.0852124	-0.585217	0.718487	-0.432314	-0.125261	0.0063406	-0.0852124	5	4	10	10	6	8	-1.27716	-0.73831	-0.500216	-0.2823	-0.352513	-1.28734	-0.152489	0
OR13J1	DR2_CD4_Mixed_Day4..DR2_CD4_NA_Day0	DR2_CD4_Mixed_Day4	DR2_CD4_NA_Day0	10	-0.0369873	-0.0452052	-0.0852124	-0.323689	-0.00589357	-0.0717756	-0.125261	0.052485	-0.0852124	9	7	8	10	9	8	-0.407332	-0.641826	-0.500216	-0.583338	-1.13246	-1.28734	-0.0140472	0
OR13J1	DR2_CD4_Mono_Day11..DR2_CD4_NA_Day0	DR2_CD4_Mono_Day11	DR2_CD4_NA_Day0	10	-0.334126	-0.337925	-0.0852124	-0.408478	-0.334126	-0.348878	-0.125261	-0.337925	-0.0852124	10	9	10	10	9	8	-0.698088	-0.635978	-0.500216	-1.61723	-1.67871	-1.28734	-0.0552555	-0.253911
OR13J1	DR2_CD4_Mono_Day18..DR2_CD4_NA_Day0	DR2_CD4_Mono_Day18	DR2_CD4_NA_Day0	10	-0.444793	-0.58743	-0.0852124	-0.677095	-0.444793	-0.58743	-0.125261	-0.58743	-0.0852124	10	8	10	10	10	8	-0.30768	-0.427094	-0.500216	-1.26835	-1.82394	-1.28734	0	-0.0861801
OR13J1	DR2_CD4_Mono_Day25..DR2_CD4_NA_Day0	DR2_CD4_Mono_Day25	DR2_CD4_NA_Day0	10	-0.149632	-0.0725913	-0.0852124	-0.149632	-0.149632	-0.0725913	-0.125261	-0.0725913	-0.0852124	10	10	10	10	10	8	-0.473477	-0.497378	-0.500216	-1.24609	-1.17648	-1.28734	-0.0231349	-0.0773914
OR13J1	DR2_CD4_Mono_Day4..DR2_CD4_NA_Day0	DR2_CD4_Mono_Day4	DR2_CD4_NA_Day0	10	-0.401694	-0.530431	-0.0852124	-0.523976	-0.401694	-0.647667	-0.125261	-0.530431	-0.0852124	10	6	10	10	7	8	-0.559644	-0.570109	-0.500216	-1.71979	-2.25426	-1.28734	-0.0350299	-0.313447
OR13J1	DR2_CD8_Mixed_Day11..DR2_CD8_NA_Day0	DR2_CD8_Mixed_Day11	DR2_CD8_NA_Day0	10	0.100991	-0.0535733	-0.0444507	-0.296097	0.550025	-0.284658	-0.073863	0.177511	-0.0150383	5	9	9	9	9	9	-0.83972	-0.400244	-0.357128	-0.655574	-0.801646	-1.1967	-0.0761203	0
OR13J1	DR2_CD8_Mixed_Day18..DR2_CD8_NA_Day0	DR2_CD8_Mixed_Day18	DR2_CD8_NA_Day0	10	0.243758	0.174415	-0.0444507	0.0789512	0.243758	0.0903901	-0.073863	0.174415	-0.0150383	10	9	10	9	9	9	-1.99825	-1.15176	-0.357128	-0.670858	-0.638679	-1.1967	-0.292452	0
OR13J1	DR2_CD8_Mixed_Day21..DR2_CD8_NA_Day0	DR2_CD8_Mixed_Day21	DR2_CD8_NA_Day0	10	0.0183857	-0.129525	-0.0444507	0.0183857	0.248589	-0.129525	-0.073863	0.0625469	-0.0150383	9	10	8	9	10	9	-0.559852	-0.576665	-0.357128	-1.13089	-1.17456	-1.1967	-0.03504	-0.0376618
OR13J1	DR2_CD8_Mixed_Day4..DR2_CD8_NA_Day0	DR2_CD8_Mixed_Day4	DR2_CD8_NA_Day0	10	0.0305548	-0.234159	-0.0444507	-0.0902536	0.135911	-0.552523	-0.073863	-0.234159	-0.0150383	7	8	10	9	5	9	-0.481422	-0.396639	-0.357128	-0.564091	-0.90487	-1.1967	-0.024081	0
OR13J1	DR2_CD8_Mono_Day11..DR2_CD8_NA_Day0	DR2_CD8_Mono_Day11	DR2_CD8_NA_Day0	10	-0.919583	-1.15592	-0.0444507	-1.04024	-0.919583	-1.36278	-0.073863	-1.15592	-0.0150383	10	9	10	9	9	9	-0.500739	-0.391026	-0.357128	-2.54919	-2.27754	-1.1967	-0.0268459	-0.897456
OR13J1	DR2_CD8_Mono_Day18..DR2_CD8_NA_Day0	DR2_CD8_Mono_Day18	DR2_CD8_NA_Day0	10	-1.02096	-0.860293	-0.0444507	-1.15525	-1.02096	-0.933582	-0.073863	-0.860293	-0.0150383	10	9	10	9	9	9	-0.348756	-0.405329	-0.357128	-1.71985	-1.97985	-1.1967	-0.00523923	-0.313488
OR13J1	DR2_CD8_Mono_Day25..DR2_CD8_NA_Day0	DR2_CD8_Mono_Day25	DR2_CD8_NA_Day0	10	-1.39682	-1.65536	-0.0444507	-1.54242	-1.39682	-1.73695	-0.073863	-1.65536	-0.0150383	10	9	10	9	9	9	-0.218685	-0.285864	-0.357128	-1.44901	-1.61327	-1.1967	0	-0.167754
OR13J1	DR2_CD8_Mono_Day4..DR2_CD8_NA_Day0	DR2_CD8_Mono_Day4	DR2_CD8_NA_Day0	10	-0.312486	-0.447672	-0.0444507	-0.312486	-0.312486	-0.447672	-0.073863	-0.124913	-0.0150383	10	10	9	9	10	9	-0.369296	-0.296607	-0.357128	-1.83155	-1.58116	-1.1967	-0.00822309	-0.381511
OR14A16	DR1_CD4_Mixed_Day14..DR1_CD4_NA_Day0	DR1_CD4_Mixed_Day14	DR1_CD4_NA_Day0	10	0.353663	0.237921	0.079354	0.353663	0.357405	0.237921	0.079354	0.237921	0.13085	9	10	10	6	10	10	-2.91596	-1.92078	-0.619778	-0.443065	-0.557978	-1.62227	-0.479149	0
OR14A16	DR1_CD4_Mixed_Day4..DR1_CD4_NA_Day0	DR1_CD4_Mixed_Day4	DR1_CD4_NA_Day0	10	0.313025	0.0704647	0.079354	0.313025	0.336221	-0.192745	0.079354	0.0704647	0.13085	9	10	10	6	5	10	-2.9727	-1.25568	-0.619778	-0.3355	-0.476295	-1.62227	-0.493339	0
OR14A16	DR1_CD4_Mono_Day11..DR1_CD4_NA_Day0	DR1_CD4_Mono_Day11	DR1_CD4_NA_Day0	10	0.536097	0.298244	0.079354	0.536097	0.654311	0.298244	0.079354	0.469296	0.13085	8	10	9	6	10	10	-2.5994	-1.84954	-0.619778	-0.327164	-0.29633	-1.62227	-0.410856	0
OR14A16	DR1_CD4_Mono_Day18..DR1_CD4_NA_Day0	DR1_CD4_Mono_Day18	DR1_CD4_NA_Day0	10	0.583271	0.456465	0.079354	0.583271	0.740727	0.304495	0.079354	0.58194	0.13085	9	10	9	6	8	10	-2.51049	-2.14905	-0.619778	-0.125236	-0.23651	-1.62227	-0.393854	0
OR14A16	DR1_CD4_Mono_Day4..DR1_CD4_NA_Day0	DR1_CD4_Mono_Day4	DR1_CD4_NA_Day0	10	0.228697	0.257889	0.079354	0.228697	0.289722	0.257889	0.079354	0.345744	0.13085	8	10	6	6	10	10	-1.83582	-1.2198	-0.619778	-0.540599	-0.337299	-1.62227	-0.260702	0
OR14A16	DR1_CD8_Mixed_Day11..DR1_CD8_NA_Day0	DR1_CD8_Mixed_Day11	DR1_CD8_NA_Day0	10	0.220346	0.299356	-0.158109	-0.213754	0.664263	0.28707	-0.168814	0.353065	-0.0949062	6	6	7	8	9	9	-0.772013	-0.980706	-0.420846	-0.171925	-0.408122	-1.31913	-0.0657577	0
OR14A16	DR1_CD8_Mixed_Day18..DR1_CD8_NA_Day0	DR1_CD8_Mixed_Day18	DR1_CD8_NA_Day0	10	0.171945	0.0114084	-0.158109	-0.348473	0.171945	-0.755437	-0.168814	0.0114084	-0.0949062	10	6	10	8	6	9	-1.06394	-1.36763	-0.420846	-0.243085	-0.328743	-1.31913	-0.114439	0
OR14A16	DR1_CD8_Mixed_Day21..DR1_CD8_NA_Day0	DR1_CD8_Mixed_Day21	DR1_CD8_NA_Day0	10	0.143664	0.080475	-0.158109	-0.13678	0.143664	-0.0222347	-0.168814	0.080475	-0.0949062	10	8	10	8	9	9	-1.0903	-1.41616	-0.420846	-0.213336	-0.621032	-1.31913	-0.119236	0
OR14A16	DR1_CD8_Mixed_Day4..DR1_CD8_NA_Day0	DR1_CD8_Mixed_Day4	DR1_CD8_NA_Day0	10	0.256931	0.190928	-0.158109	0.0819205	0.342592	0.190928	-0.168814	0.302362	-0.0949062	8	8	8	8	10	9	-1.16648	-0.979647	-0.420846	-0.146332	-0.63752	-1.31913	-0.132655	0
OR14A16	DR1_CD8_Mono_Day11..DR1_CD8_NA_Day0	DR1_CD8_Mono_Day11	DR1_CD8_NA_Day0	10	0.326137	0.213286	-0.158109	0.326137	0.326137	0.213286	-0.168814	0.253139	-0.0949062	10	10	9	8	10	9	-1.83988	-1.65444	-0.420846	-0.310611	-0.743522	-1.31913	-0.261275	0
OR14A16	DR1_CD8_Mono_Day18..DR1_CD8_NA_Day0	DR1_CD8_Mono_Day18	DR1_CD8_NA_Day0	10	0.353319	-0.00990359	-0.158109	0.274458	0.432179	-0.110972	-0.168814	0.091165	-0.0949062	9	9	9	8	9	9	-1.15441	-1.396	-0.420846	-0.214437	-0.384606	-1.31913	-0.13038	0
OR14A16	DR1_CD8_Mono_Day25..DR1_CD8_NA_Day0	DR1_CD8_Mono_Day25	DR1_CD8_NA_Day0	10	-0.082057	-0.445256	-0.158109	-0.818677	-0.082057	-1.18302	-0.168814	-0.445256	-0.0949062	10	6	10	8	5	9	-1.4265	-1.48206	-0.420846	-0.264529	-0.422042	-1.31913	-0.180524	0
OR14A16	DR1_CD8_Mono_Day4..DR1_CD8_NA_Day0	DR1_CD8_Mono_Day4	DR1_CD8_NA_Day0	10	0.139589	-0.0869568	-0.158109	0.0659427	0.213235	-0.231374	-0.168814	-0.0869568	-0.0949062	9	9	10	8	8	9	-1.1315	-1.01118	-0.420846	-0.546735	-0.519782	-1.31913	-0.126265	0
OR14A16	DR2_CD4_Mixed_Day14..DR2_CD4_NA_Day0	DR2_CD4_Mixed_Day14	DR2_CD4_NA_Day0	10	0.342472	0.301209	-0.289615	0.27081	0.342472	0.252269	-0.476951	0.301209	-0.289615	10	9	10	10	9	6	-1.37575	-1.01892	-0.205959	-0.0492379	-0.144634	-1.84857	-0.171227	0
OR14A16	DR2_CD4_Mixed_Day4..DR2_CD4_NA_Day0	DR2_CD4_Mixed_Day4	DR2_CD4_NA_Day0	10	0.401463	0.0644281	-0.289615	0.401463	0.478719	0.0156769	-0.476951	0.0644281	-0.289615	8	10	10	10	8	6	-3.09311	-1.82313	-0.205959	-0.175555	-0.615255	-1.84857	-0.51909	0
OR14A16	DR2_CD4_Mono_Day11..DR2_CD4_NA_Day0	DR2_CD4_Mono_Day11	DR2_CD4_NA_Day0	10	0.562826	0.140749	-0.289615	0.562826	0.677026	-0.0715096	-0.476951	0.306741	-0.289615	7	10	8	10	6	6	-2.67792	-1.01555	-0.205959	-0.317411	-0.234195	-1.84857	-0.426661	0
OR14A16	DR2_CD4_Mono_Day18..DR2_CD4_NA_Day0	DR2_CD4_Mono_Day18	DR2_CD4_NA_Day0	10	0.742689	0.239993	-0.289615	0.549882	0.742689	0.239993	-0.476951	0.239993	-0.289615	10	9	10	10	10	6	-3.05996	-1.58394	-0.205959	-0.221743	-0.233485	-1.84857	-0.509899	0
OR14A16	DR2_CD4_Mono_Day25..DR2_CD4_NA_Day0	DR2_CD4_Mono_Day25	DR2_CD4_NA_Day0	10	0.404678	0.302751	-0.289615	0.404678	0.581044	-0.697869	-0.476951	2.04957	-0.289615	9	10	4	10	4	6	-1.62602	-1.39677	-0.205959	-0.185134	-0.157267	-1.84857	-0.220738	0
OR14A16	DR2_CD4_Mono_Day4..DR2_CD4_NA_Day0	DR2_CD4_Mono_Day4	DR2_CD4_NA_Day0	10	-0.0911459	-0.111406	-0.289615	-0.249889	-0.0911459	-0.111406	-0.476951	-0.0659544	-0.289615	10	5	9	10	10	6	-0.870851	-0.552333	-0.205959	-0.484934	-1.12597	-1.84857	-0.0812887	0
OR14A16	DR2_CD8_Mixed_Day11..DR2_CD8_NA_Day0	DR2_CD8_Mixed_Day11	DR2_CD8_NA_Day0	10	0.0852328	0.144269	0.0552724	-0.00419994	0.0852328	0.109796	0.0463901	0.249346	0.0773668	10	8	7	7	8	9	-1.4742	-0.991423	-0.99902	-0.67006	-0.50214	-0.885183	-0.189229	0
OR14A16	DR2_CD8_Mixed_Day18..DR2_CD8_NA_Day0	DR2_CD8_Mixed_Day18	DR2_CD8_NA_Day0	10	0.734362	0.379225	0.0552724	0.734362	0.734362	-0.126569	0.0463901	0.379225	0.0773668	10	10	10	7	9	9	-1.67885	-1.54794	-0.99902	-0.314618	-0.309327	-0.885183	-0.231223	0
OR14A16	DR2_CD8_Mixed_Day21..DR2_CD8_NA_Day0	DR2_CD8_Mixed_Day21	DR2_CD8_NA_Day0	10	0.349818	0.243671	0.0552724	0.349818	0.349818	0.243671	0.0463901	0.243671	0.0773668	10	10	10	7	10	9	-2.05302	-1.66183	-0.99902	-0.740994	-0.618668	-0.885183	-0.302716	0
OR14A16	DR2_CD8_Mixed_Day4..DR2_CD8_NA_Day0	DR2_CD8_Mixed_Day4	DR2_CD8_NA_Day0	10	0.29176	0.215818	0.0552724	0.29176	0.29176	0.171162	0.0463901	0.260473	0.0773668	10	10	9	7	9	9	-2.95009	-2.05492	-0.99902	-0.165583	-0.207426	-0.885183	-0.490149	0
OR14A16	DR2_CD8_Mono_Day11..DR2_CD8_NA_Day0	DR2_CD8_Mono_Day11	DR2_CD8_NA_Day0	10	0.0545589	0.0981071	0.0552724	0.0545589	0.126037	0.0981071	0.0463901	0.109039	0.0773668	8	10	9	7	10	9	-1.05629	-0.858966	-0.99902	-1.35042	-0.915918	-0.885183	-0.113223	-0.121676
OR14A16	DR2_CD8_Mono_Day18..DR2_CD8_NA_Day0	DR2_CD8_Mono_Day18	DR2_CD8_NA_Day0	10	0.507452	0.330087	0.0552724	0.507452	0.636726	0.330087	0.0463901	0.699357	0.0773668	9	10	8	7	10	9	-1.52327	-1.06905	-0.99902	-0.785206	-0.696446	-0.885183	-0.199521	0
OR14A16	DR2_CD8_Mono_Day25..DR2_CD8_NA_Day0	DR2_CD8_Mono_Day25	DR2_CD8_NA_Day0	10	0.286947	0.546525	0.0552724	0.286947	0.286947	0.546525	0.0463901	0.546525	0.0773668	10	10	10	7	10	9	-1.12441	-0.816432	-0.99902	-0.535173	-0.482843	-0.885183	-0.124886	0
OR14A16	DR2_CD8_Mono_Day4..DR2_CD8_NA_Day0	DR2_CD8_Mono_Day4	DR2_CD8_NA_Day0	10	0.242938	0.227409	0.0552724	0.242938	0.311414	0.227409	0.0463901	0.298726	0.0773668	9	10	8	7	10	9	-1.78545	-1.49551	-0.99902	-0.427829	-0.684659	-0.885183	-0.251233	0
OR1B1	DR1_CD4_Mixed_Day14..DR1_CD4_NA_Day0	DR1_CD4_Mixed_Day14	DR1_CD4_NA_Day0	10	0.385804	0.192782	-0.143273	0.385804	0.517155	0.163784	-0.179652	0.192782	-0.143273	8	10	10	10	9	9	-1.33845	-0.751272	-0.216935	-0.387239	-0.488853	-1.02664	-0.163654	0
OR1B1	DR1_CD4_Mixed_Day4..DR1_CD4_NA_Day0	DR1_CD4_Mixed_Day4	DR1_CD4_NA_Day0	10	-0.025432	-0.224953	-0.143273	-0.129688	0.174145	-0.275313	-0.179652	-0.224953	-0.143273	5	9	10	10	9	9	-0.381042	-0.272302	-0.216935	-0.867667	-1.69305	-1.02664	-0.00990827	0
OR1B1	DR1_CD4_Mono_Day11..DR1_CD4_NA_Day0	DR1_CD4_Mono_Day11	DR1_CD4_NA_Day0	10	0.273365	0.198562	-0.143273	0.18704	0.273365	0.122547	-0.179652	0.274577	-0.143273	10	9	9	10	9	9	-1.30891	-1.08078	-0.216935	-0.26546	-0.452237	-1.02664	-0.158314	0
OR1B1	DR1_CD4_Mono_Day18..DR1_CD4_NA_Day0	DR1_CD4_Mono_Day18	DR1_CD4_NA_Day0	10	-0.0913189	-0.113393	-0.143273	-1.10646	-0.0913189	-1.42659	-0.179652	0.742924	-0.143273	10	5	5	10	5	9	-0.892385	-0.906441	-0.216935	-0.729428	-0.887101	-1.02664	-0.0847937	0
OR1B1	DR1_CD4_Mono_Day4..DR1_CD4_NA_Day0	DR1_CD4_Mono_Day4	DR1_CD4_NA_Day0	10	-0.0943079	-0.18909	-0.143273	-0.0943079	-0.0922792	-0.334213	-0.179652	0.012703	-0.143273	9	10	7	10	9	9	-0.328109	-0.172919	-0.216935	-1.78118	-1.74418	-1.02664	-0.00215017	-0.349705
OR1B1	DR1_CD8_Mixed_Day11..DR1_CD8_NA_Day0	DR1_CD8_Mixed_Day11	DR1_CD8_NA_Day0	10	0.099015	0.278186	-0.241327	-0.310272	0.531421	0.116906	-0.266769	0.468093	-0.215884	7	6	5	9	9	9	-0.637645	-0.768184	-0.158308	-0.281837	-0.53298	-1.7784	-0.0463271	0
OR1B1	DR1_CD8_Mixed_Day18..DR1_CD8_NA_Day0	DR1_CD8_Mixed_Day18	DR1_CD8_NA_Day0	10	0.0246521	-0.340194	-0.241327	-0.343745	0.0246521	-0.904575	-0.266769	-0.340194	-0.215884	10	8	10	9	8	9	-0.590658	-0.540599	-0.158308	-0.783879	-0.801666	-1.7784	-0.0393388	0
OR1B1	DR1_CD8_Mixed_Day21..DR1_CD8_NA_Day0	DR1_CD8_Mixed_Day21	DR1_CD8_NA_Day0	10	0.756372	0.634291	-0.241327	-1.12774	1.25499	-1.40993	-0.266769	1.39685	-0.215884	5	4	4	9	4	9	-1.60726	-1.12841	-0.158308	-0.174074	-0.30951	-1.7784	-0.217138	0
OR1B1	DR1_CD8_Mixed_Day4..DR1_CD8_NA_Day0	DR1_CD8_Mixed_Day4	DR1_CD8_NA_Day0	10	0.220442	0.179463	-0.241327	0.159059	0.220442	0.179463	-0.266769	0.268075	-0.215884	10	9	7	9	10	9	-1.64896	-1.10698	-0.158308	-0.07702	-0.753569	-1.7784	-0.224723	0
OR1B1	DR1_CD8_Mono_Day11..DR1_CD8_NA_Day0	DR1_CD8_Mono_Day11	DR1_CD8_NA_Day0	10	-0.646831	-0.894849	-0.241327	-0.806128	-0.565151	-1.04583	-0.266769	-0.84599	-0.215884	9	6	9	9	7	9	-0.699387	-0.373066	-0.158308	-1.01688	-1.35315	-1.7784	-0.0553743	-0.00573971
OR1B1	DR1_CD8_Mono_Day18..DR1_CD8_NA_Day0	DR1_CD8_Mono_Day18	DR1_CD8_NA_Day0	10	0.550371	0.369398	-0.241327	0.247851	0.887644	0.121359	-0.266769	1.0776	-0.215884	5	8	5	9	9	9	-1.06797	-0.889783	-0.158308	-0.174585	-0.211606	-1.7784	-0.115265	0
OR1B1	DR1_CD8_Mono_Day25..DR1_CD8_NA_Day0	DR1_CD8_Mono_Day25	DR1_CD8_NA_Day0	10	-1.02798	-1.08622	-0.241327	-2.71108	-1.02798	-3.14278	-0.266769	-1.08622	-0.215884	10	6	10	9	4	9	-0.891813	-0.566011	-0.158308	-0.805467	-0.850828	-1.7784	-0.0847623	0
OR1B1	DR1_CD8_Mono_Day4..DR1_CD8_NA_Day0	DR1_CD8_Mono_Day4	DR1_CD8_NA_Day0	10	-0.818029	-1.23608	-0.241327	-1.682	-0.818029	-1.95633	-0.266769	-1.23608	-0.215884	10	5	10	9	5	9	-0.0864832	-0.0877739	-0.158308	-2.3063	-2.79392	-1.7784	0	-0.713618
OR1B1	DR2_CD4_Mixed_Day14..DR2_CD4_NA_Day0	DR2_CD4_Mixed_Day14	DR2_CD4_NA_Day0	10	0.148977	0.065128	0.0294373	0.148977	0.148977	-0.108981	0.0294373	0.113462	0.0294373	10	10	9	10	8	10	-1.27913	-1.12113	-0.646397	-1.19284	-0.764657	-0.68123	-0.152786	-0.0577801
OR1B1	DR2_CD4_Mixed_Day4..DR2_CD4_NA_Day0	DR2_CD4_Mixed_Day4	DR2_CD4_NA_Day0	10	-0.150377	-0.116085	0.0294373	-0.340039	-0.0926439	-0.261814	0.0294373	-0.076002	0.0294373	8	7	9	10	7	10	-0.219609	-0.380026	-0.646397	-0.847956	-1.02407	-0.68123	0	0
OR1B1	DR2_CD4_Mono_Day11..DR2_CD4_NA_Day0	DR2_CD4_Mono_Day11	DR2_CD4_NA_Day0	10	-0.473488	-0.196108	0.0294373	-0.642341	0.548069	-0.196108	0.0294373	0.385972	0.0294373	4	6	4	10	10	10	-0.367192	-0.473381	-0.646397	-1.16063	-0.991639	-0.68123	-0.00794964	-0.0468765
OR1B1	DR2_CD4_Mono_Day18..DR2_CD4_NA_Day0	DR2_CD4_Mono_Day18	DR2_CD4_NA_Day0	10	-0.764493	-0.500416	0.0294373	-0.906916	-0.764493	-0.500416	0.0294373	-0.304696	0.0294373	10	6	8	10	10	10	-0.370456	-0.325365	-0.646397	-1.3713	-1.09253	-0.68123	-0.00843547	-0.130792
OR1B1	DR2_CD4_Mono_Day25..DR2_CD4_NA_Day0	DR2_CD4_Mono_Day25	DR2_CD4_NA_Day0	10	-0.349457	-0.0720766	0.0294373	-2.05861	1.54364	-2.11024	0.0294373	1.57673	0.0294373	4	4	4	10	4	10	-1.04979	-1.13156	-0.646397	-0.669043	-0.664847	-0.68123	-0.111935	0
OR1B1	DR2_CD4_Mono_Day4..DR2_CD4_NA_Day0	DR2_CD4_Mono_Day4	DR2_CD4_NA_Day0	10	-0.184746	-0.204635	0.0294373	-1.17237	-0.0164107	-0.213651	0.0294373	-0.0592031	0.0294373	5	4	7	10	9	10	-0.128745	-0.131505	-0.646397	-1.54238	-1.10154	-0.68123	0	-0.213035
OR1B1	DR2_CD8_Mixed_Day11..DR2_CD8_NA_Day0	DR2_CD8_Mixed_Day11	DR2_CD8_NA_Day0	10	0.183177	0.245691	-0.00733349	-0.351841	1.04113	-0.449142	-0.00733349	0.976557	-0.00733349	4	5	5	10	5	10	-1.15464	-1.14917	-1.03038	-0.308593	-0.312453	-1.01025	-0.130419	0
OR1B1	DR2_CD8_Mixed_Day18..DR2_CD8_NA_Day0	DR2_CD8_Mixed_Day18	DR2_CD8_NA_Day0	10	0.344071	0.257136	-0.00733349	-0.254509	2.14834	-1.06544	-0.00733349	0.820343	-0.00733349	5	7	7	10	5	10	-0.697397	-0.743454	-1.03038	-0.145865	-0.181154	-1.01025	-0.0551558	0
OR1B1	DR2_CD8_Mixed_Day21..DR2_CD8_NA_Day0	DR2_CD8_Mixed_Day21	DR2_CD8_NA_Day0	10	-0.169116	-0.0764501	-0.00733349	-0.457151	2.43825	-0.688148	-0.00733349	2.61854	-0.00733349	4	6	4	10	6	10	-0.754528	-0.894432	-1.03038	-0.471504	-0.347693	-1.01025	-0.0634854	0
OR1B1	DR2_CD8_Mixed_Day4..DR2_CD8_NA_Day0	DR2_CD8_Mixed_Day4	DR2_CD8_NA_Day0	10	-0.156512	-0.01341	-0.00733349	-0.209369	-0.127592	-0.0324822	-0.00733349	0.0918175	-0.00733349	8	7	6	10	9	10	-0.582428	-0.362167	-1.03038	-1.10305	-0.76083	-1.01025	-0.0380509	-0.0296861
OR1B1	DR2_CD8_Mono_Day11..DR2_CD8_NA_Day0	DR2_CD8_Mono_Day11	DR2_CD8_NA_Day0	10	0.320137	0.233371	-0.00733349	-0.382363	0.623778	-0.372713	-0.00733349	0.735342	-0.00733349	6	7	6	10	7	10	-0.843137	-0.692098	-1.03038	-0.242419	-0.281532	-1.01025	-0.0767101	0
OR1B1	DR2_CD8_Mono_Day18..DR2_CD8_NA_Day0	DR2_CD8_Mono_Day18	DR2_CD8_NA_Day0	10	0.54697	0.435499	-0.00733349	0.54697	1.40586	0.435499	-0.00733349	1.42975	-0.00733349	5	10	5	10	10	10	-1.77248	-1.27922	-1.03038	-0.374228	-0.27372	-1.01025	-0.248259	0
OR1B1	DR2_CD8_Mono_Day25..DR2_CD8_NA_Day0	DR2_CD8_Mono_Day25	DR2_CD8_NA_Day0	10	-0.430104	-0.564514	-0.00733349	-2.54879	-0.430104	-2.66413	-0.00733349	1.77469	-0.00733349	10	4	4	10	4	10	-0.629353	-0.743657	-1.03038	-0.661734	-0.586973	-1.01025	-0.0451171	0
OR1B1	DR2_CD8_Mono_Day4..DR2_CD8_NA_Day0	DR2_CD8_Mono_Day4	DR2_CD8_NA_Day0	10	-0.0962972	-0.261631	-0.00733349	-0.0962972	-0.048368	-0.60304	-0.00733349	-0.146444	-0.00733349	9	10	9	10	5	10	-0.394659	-0.636493	-1.03038	-0.660328	-0.658565	-1.01025	-0.0120067	0
OR1D2	DR1_CD4_Mixed_Day14..DR1_CD4_NA_Day0	DR1_CD4_Mixed_Day14	DR1_CD4_NA_Day0	10	0.309548	0.169047	-0.236208	0.309548	0.892165	0.0944218	-0.27414	0.243672	-0.222404	4	10	9	9	9	6	-1.66936	-0.662216	-0.306663	-0.217285	-0.308707	-1.48819	-0.229626	0
OR1D2	DR1_CD4_Mixed_Day4..DR1_CD4_NA_Day0	DR1_CD4_Mixed_Day4	DR1_CD4_NA_Day0	10	-0.0454677	-0.324973	-0.236208	-0.0454677	-0.0454677	-0.429861	-0.27414	-0.324973	-0.222404	10	10	10	9	8	6	-1.54205	-0.895821	-0.306663	-1.1528	-1.6629	-1.48819	-0.203579	-0.0443994
OR1D2	DR1_CD4_Mono_Day11..DR1_CD4_NA_Day0	DR1_CD4_Mono_Day11	DR1_CD4_NA_Day0	10	-0.0723813	-0.361765	-0.236208	-0.239882	0.134676	-0.522	-0.27414	-0.286802	-0.222404	8	8	9	9	7	6	-0.489628	-0.422232	-0.306663	-0.687659	-1.12247	-1.48819	-0.0253153	0
OR1D2	DR1_CD4_Mono_Day18..DR1_CD4_NA_Day0	DR1_CD4_Mono_Day18	DR1_CD4_NA_Day0	10	-0.0456167	-0.202182	-0.236208	-0.169352	0.260549	-0.46456	-0.27414	0.0601969	-0.222404	8	9	9	9	9	6	-0.822256	-0.416801	-0.306663	-0.568722	-0.808788	-1.48819	-0.0728988	0
OR1D2	DR1_CD4_Mono_Day4..DR1_CD4_NA_Day0	DR1_CD4_Mono_Day4	DR1_CD4_NA_Day0	10	-0.133401	-0.279251	-0.236208	-0.541085	-0.133401	-0.610282	-0.27414	-0.279251	-0.222404	10	5	10	9	5	6	-0.3567	-0.275139	-0.306663	-0.623447	-1.26462	-1.48819	-0.00641495	0
OR1D2	DR1_CD8_Mixed_Day11..DR1_CD8_NA_Day0	DR1_CD8_Mixed_Day11	DR1_CD8_NA_Day0	10	0.0795675	-0.147049	-0.126192	0.079168	0.079967	-0.189273	-0.326862	-0.134484	-0.126192	9	9	9	10	8	5	-1.32449	-0.837204	-0.438201	-0.526762	-0.646933	-1.41619	-0.161309	0
OR1D2	DR1_CD8_Mixed_Day18..DR1_CD8_NA_Day0	DR1_CD8_Mixed_Day18	DR1_CD8_NA_Day0	10	-0.0505878	-0.191161	-0.126192	-0.0505878	0.524423	-0.191161	-0.326862	0.197561	-0.126192	9	10	9	10	10	5	-0.654879	-0.484519	-0.438201	-0.693555	-0.64771	-1.41619	-0.0490331	0
OR1D2	DR1_CD8_Mixed_Day21..DR1_CD8_NA_Day0	DR1_CD8_Mixed_Day21	DR1_CD8_NA_Day0	10	-0.116857	-0.235069	-0.126192	-0.683622	0.363568	-0.503708	-0.326862	0.561035	-0.126192	6	8	4	10	9	5	-0.360215	-0.285981	-0.438201	-0.662028	-0.800824	-1.41619	-0.00695286	0
OR1D2	DR1_CD8_Mixed_Day4..DR1_CD8_NA_Day0	DR1_CD8_Mixed_Day4	DR1_CD8_NA_Day0	10	-0.119711	-0.0689027	-0.126192	-0.248973	-0.119711	-0.324339	-0.326862	-0.0689027	-0.126192	10	6	10	10	7	5	-1.12933	-0.802953	-0.438201	-0.560649	-0.658791	-1.41619	-0.125897	0
OR1D2	DR1_CD8_Mono_Day11..DR1_CD8_NA_Day0	DR1_CD8_Mono_Day11	DR1_CD8_NA_Day0	10	-0.117838	-0.0345568	-0.126192	-0.443008	0.0957006	-0.601634	-0.326862	0.300078	-0.126192	8	7	8	10	5	5	-0.642869	-0.575024	-0.438201	-0.501606	-0.397694	-1.41619	-0.0472076	0
OR1D2	DR1_CD8_Mono_Day18..DR1_CD8_NA_Day0	DR1_CD8_Mono_Day18	DR1_CD8_NA_Day0	10	-0.258419	-0.37477	-0.126192	-1.21421	-0.258419	-0.430832	-0.326862	-0.37477	-0.126192	10	5	10	10	7	5	-0.643461	-0.54339	-0.438201	-0.474009	-0.781639	-1.41619	-0.0472311	0
OR1D2	DR1_CD8_Mono_Day25..DR1_CD8_NA_Day0	DR1_CD8_Mono_Day25	DR1_CD8_NA_Day0	10	-0.374137	-0.487446	-0.126192	-0.374137	-0.349355	-0.487446	-0.326862	-0.298675	-0.126192	9	10	9	10	10	5	-0.610623	-0.648581	-0.438201	-0.838828	-0.791193	-1.41619	-0.0423203	0
OR1D2	DR1_CD8_Mono_Day4..DR1_CD8_NA_Day0	DR1_CD8_Mono_Day4	DR1_CD8_NA_Day0	10	-0.0660021	-0.0356024	-0.126192	-0.0660021	0.0118262	-0.325157	-0.326862	0.176984	-0.126192	9	10	6	10	8	5	-0.431288	-0.381475	-0.438201	-0.625661	-0.663677	-1.41619	-0.0172721	0
OR1D2	DR2_CD4_Mixed_Day14..DR2_CD4_NA_Day0	DR2_CD4_Mixed_Day14	DR2_CD4_NA_Day0	10	-0.187321	-0.0500157	-0.165251	-0.405641	-0.187321	-0.053365	-0.17339	-0.0500157	-0.129215	10	5	10	7	9	7	-0.673915	-0.478975	-0.218074	-0.580695	-1.12575	-1.52447	-0.051757	0
OR1D2	DR2_CD4_Mixed_Day4..DR2_CD4_NA_Day0	DR2_CD4_Mixed_Day4	DR2_CD4_NA_Day0	10	0.094833	-0.235395	-0.165251	0.0608524	0.310458	-0.518456	-0.17339	-0.235395	-0.129215	6	9	10	7	6	7	-0.642315	-0.296188	-0.218074	-0.316215	-1.05277	-1.52447	-0.0471638	0
OR1D2	DR2_CD4_Mono_Day11..DR2_CD4_NA_Day0	DR2_CD4_Mono_Day11	DR2_CD4_NA_Day0	10	0.140061	0.214916	-0.165251	0.0797928	0.140061	0.182593	-0.17339	0.310647	-0.129215	10	9	7	7	9	7	-0.85477	-0.943174	-0.218074	-0.306188	-0.422606	-1.52447	-0.0785418	0
OR1D2	DR2_CD4_Mono_Day18..DR2_CD4_NA_Day0	DR2_CD4_Mono_Day18	DR2_CD4_NA_Day0	10	-0.0249574	0.0699319	-0.165251	-0.265475	-0.0249574	-1.08663	-0.17339	0.0699319	-0.129215	10	8	10	7	4	7	-1.06564	-0.949262	-0.218074	-0.617352	-0.615029	-1.52447	-0.11483	0
OR1D2	DR2_CD4_Mono_Day25..DR2_CD4_NA_Day0	DR2_CD4_Mono_Day25	DR2_CD4_NA_Day0	10	-0.785077	-0.953953	-0.165251	-1.06142	-0.785077	-0.953953	-0.17339	-0.953953	-0.129215	10	8	10	7	10	7	-0.480537	-0.328169	-0.218074	-1.24538	-1.23431	-1.52447	-0.0239552	-0.0771253
OR1D2	DR2_CD4_Mono_Day4..DR2_CD4_NA_Day0	DR2_CD4_Mono_Day4	DR2_CD4_NA_Day0	10	0.174468	0.0237931	-0.165251	0.174468	0.232431	-0.677341	-0.17339	0.296653	-0.129215	9	10	5	7	5	7	-1.97996	-0.453241	-0.218074	-0.664826	-0.346337	-1.52447	-0.288867	0
OR1D2	DR2_CD8_Mixed_Day11..DR2_CD8_NA_Day0	DR2_CD8_Mixed_Day11	DR2_CD8_NA_Day0	10	0.150693	0.000570128	-0.248766	0.110095	0.341909	-0.0600359	-0.262228	0.0611762	-0.248766	8	8	9	10	9	9	-1.25133	-0.582279	-0.064599	-0.252071	-0.680059	-2.09372	-0.148255	0
OR1D2	DR2_CD8_Mixed_Day18..DR2_CD8_NA_Day0	DR2_CD8_Mixed_Day18	DR2_CD8_NA_Day0	10	0.580868	0.288308	-0.248766	0.580868	1.00626	0.288308	-0.262228	0.288308	-0.248766	5	10	10	10	10	9	-1.16193	-0.863615	-0.064599	-0.362269	-0.552455	-2.09372	-0.131725	0
OR1D2	DR2_CD8_Mixed_Day21..DR2_CD8_NA_Day0	DR2_CD8_Mixed_Day21	DR2_CD8_NA_Day0	10	0.358193	0.211027	-0.248766	0.358193	0.861311	0.211027	-0.262228	0.211027	-0.248766	7	10	10	10	10	9	-1.26123	-0.761893	-0.064599	-0.490291	-0.510539	-2.09372	-0.14985	0
OR1D2	DR2_CD8_Mixed_Day4..DR2_CD8_NA_Day0	DR2_CD8_Mixed_Day4	DR2_CD8_NA_Day0	10	-0.0787009	-0.4979	-0.248766	-0.12246	-0.0787009	-0.62076	-0.262228	-0.4979	-0.248766	10	9	10	10	6	9	-0.771107	-0.509191	-0.064599	-0.89637	-1.8899	-2.09372	-0.0656692	0
OR1D2	DR2_CD8_Mono_Day11..DR2_CD8_NA_Day0	DR2_CD8_Mono_Day11	DR2_CD8_NA_Day0	10	-0.385964	-0.850016	-0.248766	-1.92361	0.14335	-2.25408	-0.262228	-0.850016	-0.248766	5	4	10	10	4	9	-0.152697	-0.235875	-0.064599	-1.15278	-1.48024	-2.09372	0	-0.0443994
OR1D2	DR2_CD8_Mono_Day18..DR2_CD8_NA_Day0	DR2_CD8_Mono_Day18	DR2_CD8_NA_Day0	10	-1.30533	-1.67662	-0.248766	-2.54575	-1.30533	-3.474	-0.262228	-1.67662	-0.248766	10	6	10	10	5	9	-0.298398	-0.332336	-0.064599	-1.36152	-1.69359	-2.09372	0	-0.126298
OR1D2	DR2_CD8_Mono_Day25..DR2_CD8_NA_Day0	DR2_CD8_Mono_Day25	DR2_CD8_NA_Day0	10	-1.26268	-1.63995	-0.248766	-3.76618	-1.26268	-3.42102	-0.262228	-1.63995	-0.248766	10	4	10	10	5	9	-0.354315	-0.237984	-0.064599	-0.874524	-1.19631	-2.09372	-0.00606939	0
OR1D2	DR2_CD8_Mono_Day4..DR2_CD8_NA_Day0	DR2_CD8_Mono_Day4	DR2_CD8_NA_Day0	10	-0.204221	-0.620131	-0.248766	-0.464675	-0.0504317	-0.756727	-0.262228	-0.620131	-0.248766	9	5	10	10	7	9	-0.588741	-0.494244	-0.064599	-0.676077	-1.7206	-2.09372	-0.0390186	0
OR1D5	DR1_CD4_Mixed_Day14..DR1_CD4_NA_Day0	DR1_CD4_Mixed_Day14	DR1_CD4_NA_Day0	9	-0.39565	-0.702156	-0.0466308	-0.846718	-0.39565	-0.991659	-0.460383	-0.702156	-0.0466308	9	5	9	9	5	4	-0.291151	-0.47427	-0.342293	-0.882947	-1.43661	-1.28127	0	0
OR1D5	DR1_CD4_Mixed_Day4..DR1_CD4_NA_Day0	DR1_CD4_Mixed_Day4	DR1_CD4_NA_Day0	9	-0.617784	-0.872391	-0.0466308	-0.888609	-0.617784	-0.957892	-0.460383	-0.872391	-0.0466308	9	5	9	9	6	4	-0.152636	-0.164431	-0.342293	-2.35455	-3.13013	-1.28127	0	-0.881166
OR1D5	DR1_CD4_Mono_Day11..DR1_CD4_NA_Day0	DR1_CD4_Mono_Day11	DR1_CD4_NA_Day0	9	-0.851645	-0.533124	-0.0466308	-0.851645	0.198742	-0.533124	-0.460383	-0.191199	-0.0466308	4	9	6	9	9	4	-0.219917	-0.0969231	-0.342293	-1.67975	-1.53155	-1.28127	0	-0.352487
OR1D5	DR1_CD4_Mono_Day18..DR1_CD4_NA_Day0	DR1_CD4_Mono_Day18	DR1_CD4_NA_Day0	9	-0.0667535	0.141041	-0.0466308	-0.0667535	0.546162	0.141041	-0.460383	0.197113	-0.0466308	4	9	5	9	9	4	-0.408058	-0.452434	-0.342293	-1.09648	-1.01523	-1.28127	-0.014906	-0.0425726
OR1D5	DR1_CD4_Mono_Day4..DR1_CD4_NA_Day0	DR1_CD4_Mono_Day4	DR1_CD4_NA_Day0	9	-0.409968	-0.704833	-0.0466308	-1.10663	-0.409968	-0.925563	-0.460383	-0.704833	-0.0466308	9	4	9	9	6	4	-0.152262	-0.161245	-0.342293	-1.60571	-2.21981	-1.28127	0	-0.304125
OR1D5	DR1_CD8_Mixed_Day11..DR1_CD8_NA_Day0	DR1_CD8_Mixed_Day11	DR1_CD8_NA_Day0	9	-0.0591733	-0.270534	0.0300385	-0.0591733	0.182842	-0.270534	-0.0617208	-0.270534	0.0595348	7	9	9	8	9	6	-0.608529	-0.693347	-0.66822	-1.23537	-1.09537	-0.30445	-0.0441376	-0.0988507
OR1D5	DR1_CD8_Mixed_Day18..DR1_CD8_NA_Day0	DR1_CD8_Mixed_Day18	DR1_CD8_NA_Day0	9	-1.52023	-1.24106	0.0300385	-1.61782	-1.52023	-1.38031	-0.0617208	-1.24106	0.0595348	9	5	9	8	6	6	-0.996546	-0.97234	-0.66822	-1.33951	-1.44021	-0.30445	-0.110125	-0.149392
OR1D5	DR1_CD8_Mixed_Day21..DR1_CD8_NA_Day0	DR1_CD8_Mixed_Day21	DR1_CD8_NA_Day0	9	0.177946	-0.0175896	0.0300385	-1.84834	1.64439	-1.51081	-0.0617208	1.32752	0.0595348	4	4	4	8	4	6	-1.03333	-0.822154	-0.66822	-0.516486	-0.343077	-0.30445	-0.116953	0
OR1D5	DR1_CD8_Mixed_Day4..DR1_CD8_NA_Day0	DR1_CD8_Mixed_Day4	DR1_CD8_NA_Day0	9	-0.118034	0.20689	0.0300385	-0.118034	-0.00505216	0.20689	-0.0617208	0.436031	0.0595348	8	9	4	8	9	6	-0.811537	-0.903121	-0.66822	-0.70632	-0.278196	-0.30445	-0.0760336	0
OR1D5	DR1_CD8_Mono_Day11..DR1_CD8_NA_Day0	DR1_CD8_Mono_Day11	DR1_CD8_NA_Day0	9	-0.290451	-0.0240087	0.0300385	-1.13446	-0.290451	-0.0240087	-0.0617208	-0.0240087	0.0595348	9	4	9	8	9	6	-0.760468	-0.913305	-0.66822	-0.504661	-0.681986	-0.30445	-0.0674651	0
OR1D5	DR1_CD8_Mono_Day18..DR1_CD8_NA_Day0	DR1_CD8_Mono_Day18	DR1_CD8_NA_Day0	9	-0.105519	0.160923	0.0300385	-1.57122	1.4942	-1.28353	-0.0617208	0.160923	0.0595348	4	4	9	8	4	6	-0.508389	-0.537496	-0.66822	-0.429563	-0.486118	-0.30445	-0.0291453	0
OR1D5	DR1_CD8_Mono_Day25..DR1_CD8_NA_Day0	DR1_CD8_Mono_Day25	DR1_CD8_NA_Day0	9	-0.659186	-0.415229	0.0300385	-1.50178	-0.463656	-1.47145	-0.0617208	0.155703	0.0595348	8	6	6	8	6	6	-0.395197	-0.418513	-0.66822	-0.614792	-0.566177	-0.30445	-0.012892	0
OR1D5	DR1_CD8_Mono_Day4..DR1_CD8_NA_Day0	DR1_CD8_Mono_Day4	DR1_CD8_NA_Day0	9	0.0545841	0.143615	0.0300385	-0.0733104	0.206033	0.0773239	-0.0617208	0.295538	0.0595348	7	6	8	8	7	6	-0.763185	-1.68512	-0.66822	-0.271499	-0.239553	-0.30445	-0.0679124	0
OR1D5	DR2_CD4_Mixed_Day14..DR2_CD4_NA_Day0	DR2_CD4_Mixed_Day14	DR2_CD4_NA_Day0	9	-0.114271	-0.11895	-0.0956297	-0.669516	0.32087	-1.48888	-0.0956297	0.841414	-0.0956297	6	5	4	9	4	9	-0.370368	-0.213133	-0.209692	-0.425273	-0.809623	-1.57569	-0.00906259	0
OR1D5	DR2_CD4_Mixed_Day4..DR2_CD4_NA_Day0	DR2_CD4_Mixed_Day4	DR2_CD4_NA_Day0	9	-0.0894738	-0.272847	-0.0956297	-0.177217	-0.0674712	-1.12427	-0.0956297	-0.272847	-0.0956297	7	7	9	9	4	9	-0.49498	-0.0847481	-0.209692	-1.03796	-1.49186	-1.57569	-0.0272093	-0.0236218
OR1D5	DR2_CD4_Mono_Day11..DR2_CD4_NA_Day0	DR2_CD4_Mono_Day11	DR2_CD4_NA_Day0	9	-0.909467	-1.26484	-0.0956297	-1.52005	-0.909467	-1.92852	-0.0956297	-1.26484	-0.0956297	9	5	9	9	5	9	-0.189386	-0.201229	-0.209692	-2.06656	-2.65422	-1.57569	0	-0.643507
OR1D5	DR2_CD4_Mono_Day18..DR2_CD4_NA_Day0	DR2_CD4_Mono_Day18	DR2_CD4_NA_Day0	9	-1.00864	-1.34636	-0.0956297	-1.29278	-1.00864	-1.68985	-0.0956297	-1.34636	-0.0956297	9	6	9	9	6	9	-0.104148	-0.145912	-0.209692	-2.36163	-2.45373	-1.57569	0	-0.887299
OR1D5	DR2_CD4_Mono_Day25..DR2_CD4_NA_Day0	DR2_CD4_Mono_Day25	DR2_CD4_NA_Day0	9	-1.38605	-1.35209	-0.0956297	-2.1027	-1.22278	-1.74816	-0.0956297	-1.35209	-0.0956297	8	6	9	9	7	9	-0.114031	-0.11802	-0.209692	-1.66728	-2.14156	-1.57569	0	-0.34435
OR1D5	DR2_CD4_Mono_Day4..DR2_CD4_NA_Day0	DR2_CD4_Mono_Day4	DR2_CD4_NA_Day0	9	-0.0540621	-0.236494	-0.0956297	-0.0974786	0.0232081	-0.371049	-0.0956297	-0.236494	-0.0956297	7	7	9	9	6	9	-0.705305	-0.480093	-0.209692	-0.673822	-1.19162	-1.57569	-0.058966	0
OR1D5	DR2_CD8_Mixed_Day11..DR2_CD8_NA_Day0	DR2_CD8_Mixed_Day11	DR2_CD8_NA_Day0	9	-0.0943252	-0.429913	-0.301363	-0.0943252	-0.0943252	-0.752064	-0.367532	-0.429913	-0.301363	9	9	9	9	6	7	-0.510567	-0.234429	-0.0226575	-0.427997	-1.01359	-2.48872	-0.0295226	0
OR1D5	DR2_CD8_Mixed_Day18..DR2_CD8_NA_Day0	DR2_CD8_Mixed_Day18	DR2_CD8_NA_Day0	9	-1.08585	-1.0226	-0.301363	-1.12766	-1.08585	-1.42902	-0.367532	-0.980241	-0.301363	9	7	8	9	7	7	-0.328451	-0.173102	-0.0226575	-1.8962	-2.379	-2.48872	-0.00270845	-0.510161
OR1D5	DR2_CD8_Mixed_Day21..DR2_CD8_NA_Day0	DR2_CD8_Mixed_Day21	DR2_CD8_NA_Day0	9	-0.741814	-1.46367	-0.301363	-1.3807	-0.741814	-1.89941	-0.367532	-1.46367	-0.301363	9	6	9	9	6	7	-0.564059	-0.511113	-0.0226575	-1.11298	-1.73694	-2.48872	-0.0371706	-0.0482555
OR1D5	DR2_CD8_Mixed_Day4..DR2_CD8_NA_Day0	DR2_CD8_Mixed_Day4	DR2_CD8_NA_Day0	9	0.386587	-0.103567	-0.301363	0.386587	0.487869	-0.103567	-0.367532	-0.103567	-0.301363	5	9	9	9	9	7	-1.61114	-0.308427	-0.0226575	-0.099043	-0.771621	-2.48872	-0.236909	0
OR1D5	DR2_CD8_Mono_Day11..DR2_CD8_NA_Day0	DR2_CD8_Mono_Day11	DR2_CD8_NA_Day0	9	0.359402	0.0984145	-0.301363	-0.159534	1.36801	-1.87262	-0.367532	1.09767	-0.301363	5	6	4	9	4	7	-0.743178	-0.518253	-0.0226575	-0.115899	-0.540033	-2.48872	-0.0648034	0
OR1D5	DR2_CD8_Mono_Day18..DR2_CD8_NA_Day0	DR2_CD8_Mono_Day18	DR2_CD8_NA_Day0	9	0.0686818	0.322963	-0.301363	-0.546707	1.53827	-0.0356809	-0.367532	1.02182	-0.301363	4	5	5	9	8	7	-0.745111	-0.578801	-0.0226575	-0.223254	-0.301237	-2.48872	-0.0651371	0
OR1D5	DR2_CD8_Mono_Day25..DR2_CD8_NA_Day0	DR2_CD8_Mono_Day25	DR2_CD8_NA_Day0	9	-0.351729	-0.75758	-0.301363	-0.56712	-0.351729	-1.21574	-0.367532	-0.75758	-0.301363	9	7	9	9	7	7	-1.253	-0.821582	-0.0226575	-0.472673	-0.828735	-2.48872	-0.15995	0
OR1D5	DR2_CD8_Mono_Day4..DR2_CD8_NA_Day0	DR2_CD8_Mono_Day4	DR2_CD8_NA_Day0	9	0.117111	0.0172786	-0.301363	-0.351006	1.0151	-1.05684	-0.367532	0.847562	-0.301363	4	5	5	9	4	7	-1.29557	-0.328102	-0.0226575	-0.171998	-0.897258	-2.48872	-0.168779	0
OR1G1	DR1_CD4_Mixed_Day14..DR1_CD4_NA_Day0	DR1_CD4_Mixed_Day14	DR1_CD4_NA_Day0	10	-0.0203046	0.0978098	0.0688474	-0.0831955	-0.0203046	0.00928549	0.0688474	0.188842	0.0884841	10	9	7	9	7	10	-1.35333	-0.812397	-0.812989	-0.348234	-0.402053	-1.05654	-0.166444	0
OR1G1	DR1_CD4_Mixed_Day4..DR1_CD4_NA_Day0	DR1_CD4_Mixed_Day4	DR1_CD4_NA_Day0	10	-0.109959	-0.00841696	0.0688474	-0.152284	-0.109959	-0.00841696	0.0688474	0.0445196	0.0884841	10	8	8	9	10	10	-1.09476	-0.785622	-0.812989	-0.993326	-1.44151	-1.05654	-0.120072	-0.000333438
OR1G1	DR1_CD4_Mono_Day11..DR1_CD4_NA_Day0	DR1_CD4_Mono_Day11	DR1_CD4_NA_Day0	10	0.298677	0.11174	0.0688474	-0.697561	0.72992	-0.328811	0.0688474	0.11174	0.0884841	5	4	10	9	7	10	-0.968419	-1.06956	-0.812989	-0.38582	-0.279423	-1.05654	-0.0977558	0
OR1G1	DR1_CD4_Mono_Day18..DR1_CD4_NA_Day0	DR1_CD4_Mono_Day18	DR1_CD4_NA_Day0	10	0.0821828	0.0593264	0.0688474	-0.89131	0.0821828	-0.389667	0.0688474	0.0593264	0.0884841	10	4	10	9	8	10	-0.660018	-0.876306	-0.812989	-0.453165	-0.590713	-1.05654	-0.049819	0
OR1G1	DR1_CD4_Mono_Day4..DR1_CD4_NA_Day0	DR1_CD4_Mono_Day4	DR1_CD4_NA_Day0	10	-0.298748	-0.260875	0.0688474	-0.59059	-0.298748	-0.260875	0.0688474	-0.260875	0.0884841	10	5	10	9	10	10	-0.467244	-0.658855	-0.812989	-1.27521	-1.81888	-1.05654	-0.0220556	-0.0890914
OR1G1	DR1_CD8_Mixed_Day11..DR1_CD8_NA_Day0	DR1_CD8_Mixed_Day11	DR1_CD8_NA_Day0	10	-0.0266215	-0.243288	-0.169962	-0.212057	0.298484	-0.283918	-0.191369	-0.202659	-0.169962	8	9	9	10	9	9	-0.695251	-0.878044	-0.76348	-0.489304	-0.753868	-1.92416	-0.054914	0
OR1G1	DR1_CD8_Mixed_Day18..DR1_CD8_NA_Day0	DR1_CD8_Mixed_Day18	DR1_CD8_NA_Day0	10	0.584803	0.43294	-0.169962	0.584803	1.00688	0.43294	-0.191369	0.512019	-0.169962	6	10	7	10	10	9	-0.975994	-1.23568	-0.76348	-0.808083	-0.916823	-1.92416	-0.0990153	0
OR1G1	DR1_CD8_Mixed_Day21..DR1_CD8_NA_Day0	DR1_CD8_Mixed_Day21	DR1_CD8_NA_Day0	10	0.161021	0.112035	-0.169962	0.0382405	0.200341	-0.406692	-0.191369	0.126495	-0.169962	9	8	9	10	7	9	-1.7008	-1.17648	-0.76348	-0.431638	-0.553281	-1.92416	-0.235392	0
OR1G1	DR1_CD8_Mixed_Day4..DR1_CD8_NA_Day0	DR1_CD8_Mixed_Day4	DR1_CD8_NA_Day0	10	0.339561	0.0598192	-0.169962	0.339561	0.40501	0.0598192	-0.191369	0.134946	-0.169962	6	10	9	10	10	9	-1.71146	-0.467609	-0.76348	-0.559872	-1.13746	-1.92416	-0.237209	0
OR1G1	DR1_CD8_Mono_Day11..DR1_CD8_NA_Day0	DR1_CD8_Mono_Day11	DR1_CD8_NA_Day0	10	0.101298	0.185749	-0.169962	-0.0203004	0.222895	0.181332	-0.191369	0.190165	-0.169962	9	9	9	10	9	9	-1.39778	-1.15522	-0.76348	-0.465504	-0.956406	-1.92416	-0.175455	0
OR1G1	DR1_CD8_Mono_Day18..DR1_CD8_NA_Day0	DR1_CD8_Mono_Day18	DR1_CD8_NA_Day0	10	0.140334	-0.120062	-0.169962	0.0596699	0.140334	-0.139426	-0.191369	-0.120062	-0.169962	10	7	10	10	7	9	-1.29319	-1.14942	-0.76348	-0.444445	-0.626228	-1.92416	-0.155715	0
OR1G1	DR1_CD8_Mono_Day25..DR1_CD8_NA_Day0	DR1_CD8_Mono_Day25	DR1_CD8_NA_Day0	10	0.588753	0.489622	-0.169962	0.588753	0.588753	0.489622	-0.191369	0.865252	-0.169962	10	10	7	10	10	9	-0.926949	-1.37282	-0.76348	-0.348323	-0.466429	-1.92416	-0.0908161	0
OR1G1	DR1_CD8_Mono_Day4..DR1_CD8_NA_Day0	DR1_CD8_Mono_Day4	DR1_CD8_NA_Day0	10	-0.0785066	-0.283416	-0.169962	-0.297491	-0.000926588	-0.308686	-0.191369	-0.15419	-0.169962	8	7	8	10	6	9	-0.378646	-0.60533	-0.76348	-0.591721	-0.89102	-1.92416	-0.00962178	0
OR1G1	DR2_CD4_Mixed_Day14..DR2_CD4_NA_Day0	DR2_CD4_Mixed_Day14	DR2_CD4_NA_Day0	10	-0.111217	-0.148357	-0.0579821	-0.154108	-0.111217	-0.170917	-0.0674931	0.0345399	-0.0484711	10	9	7	9	9	9	-0.289421	-0.442589	-0.868163	-1.16997	-1.491	-1.4248	0	-0.0498214
OR1G1	DR2_CD4_Mixed_Day4..DR2_CD4_NA_Day0	DR2_CD4_Mixed_Day4	DR2_CD4_NA_Day0	10	0.000968984	-0.096013	-0.0579821	-0.100939	0.000968984	-0.096013	-0.0674931	-0.096013	-0.0484711	10	9	10	9	10	9	-1.33355	-1.03013	-0.868163	-0.447102	-1.0933	-1.4248	-0.16261	0
OR1G1	DR2_CD4_Mono_Day11..DR2_CD4_NA_Day0	DR2_CD4_Mono_Day11	DR2_CD4_NA_Day0	10	0.172429	0.118008	-0.0579821	-0.496778	0.514263	0.118008	-0.0674931	0.311261	-0.0484711	7	5	7	9	10	9	-0.955744	-0.803435	-0.868163	-0.134265	-0.329318	-1.4248	-0.095803	0
OR1G1	DR2_CD4_Mono_Day18..DR2_CD4_NA_Day0	DR2_CD4_Mono_Day18	DR2_CD4_NA_Day0	10	0.900483	0.737991	-0.0579821	0.900483	1.22942	0.737991	-0.0674931	1.03661	-0.0484711	8	10	8	9	10	9	-2.40438	-2.19591	-0.868163	-0.138552	-0.189235	-1.4248	-0.374322	0
OR1G1	DR2_CD4_Mono_Day25..DR2_CD4_NA_Day0	DR2_CD4_Mono_Day25	DR2_CD4_NA_Day0	10	1.07644	1.04473	-0.0579821	1.07644	1.44678	1.04473	-0.0674931	1.63041	-0.0484711	7	10	6	9	10	9	-2.23078	-1.63185	-0.868163	-0.194664	-0.198147	-1.4248	-0.338561	0
OR1G1	DR2_CD4_Mono_Day4..DR2_CD4_NA_Day0	DR2_CD4_Mono_Day4	DR2_CD4_NA_Day0	10	0.125701	0.0553363	-0.0579821	0.0813536	0.125701	0.0374231	-0.0674931	0.0732494	-0.0484711	10	8	9	9	9	9	-1.57226	-1.48308	-0.868163	-0.525766	-1.16145	-1.4248	-0.210106	0
OR1G1	DR2_CD8_Mixed_Day11..DR2_CD8_NA_Day0	DR2_CD8_Mixed_Day11	DR2_CD8_NA_Day0	10	0.134606	0.273948	0.00182555	-0.183192	0.405798	0.273948	-0.0267414	0.283741	0.103263	8	6	8	7	10	9	-0.945646	-0.908482	-0.447489	-0.229265	-0.429739	-0.427206	-0.094057	0
OR1G1	DR2_CD8_Mixed_Day18..DR2_CD8_NA_Day0	DR2_CD8_Mixed_Day18	DR2_CD8_NA_Day0	10	-0.195921	0.153519	0.00182555	-0.280587	-0.137245	-0.240961	-0.0267414	0.307909	0.103263	9	6	9	7	6	9	-0.999002	-1.26404	-0.447489	-0.496926	-0.185144	-0.427206	-0.103015	0
OR1G1	DR2_CD8_Mixed_Day21..DR2_CD8_NA_Day0	DR2_CD8_Mixed_Day21	DR2_CD8_NA_Day0	10	0.420835	0.630041	0.00182555	0.420835	0.524126	0.290803	-0.0267414	0.96928	0.103263	9	10	9	7	9	9	-1.54726	-1.85457	-0.447489	-0.161642	-0.300464	-0.427206	-0.204583	0
OR1G1	DR2_CD8_Mixed_Day4..DR2_CD8_NA_Day0	DR2_CD8_Mixed_Day4	DR2_CD8_NA_Day0	10	0.120041	0.182893	0.00182555	-0.27606	0.795215	0.182893	-0.0267414	0.321585	0.103263	4	5	6	7	10	9	-1.56832	-0.955426	-0.447489	-0.438596	-0.38091	-0.427206	-0.209491	0
OR1G1	DR2_CD8_Mono_Day11..DR2_CD8_NA_Day0	DR2_CD8_Mono_Day11	DR2_CD8_NA_Day0	10	-0.232077	-0.128864	0.00182555	-0.347091	-0.0919397	-0.37006	-0.0267414	-0.0906353	0.103263	7	7	7	7	7	9	-0.413727	-0.40862	-0.447489	-0.847411	-0.844625	-0.427206	-0.0149716	0
OR1G1	DR2_CD8_Mono_Day18..DR2_CD8_NA_Day0	DR2_CD8_Mono_Day18	DR2_CD8_NA_Day0	10	-0.83599	-0.692566	0.00182555	-2.74984	0.994772	-2.97158	-0.0267414	1.07552	0.103263	4	5	4	7	5	9	-0.556623	-0.707184	-0.447489	-1.51513	-1.23691	-0.427206	-0.0346223	-0.199211
OR1G1	DR2_CD8_Mono_Day25..DR2_CD8_NA_Day0	DR2_CD8_Mono_Day25	DR2_CD8_NA_Day0	10	-0.609104	-0.552662	0.00182555	-2.93742	1.08643	-3.37795	-0.0267414	-0.552662	0.103263	5	4	10	7	4	9	-0.30181	-0.491931	-0.447489	-0.689075	-1.09416	-0.427206	0	0
OR1G1	DR2_CD8_Mono_Day4..DR2_CD8_NA_Day0	DR2_CD8_Mono_Day4	DR2_CD8_NA_Day0	10	-0.48489	-0.418062	0.00182555	-1.47855	-0.48489	-2.02063	-0.0267414	-0.418062	0.103263	10	4	10	7	4	9	-0.120852	-0.0731227	-0.447489	-1.67365	-1.51048	-0.427206	0	-0.286061
OR1J1	DR1_CD4_Mixed_Day14..DR1_CD4_NA_Day0	DR1_CD4_Mixed_Day14	DR1_CD4_NA_Day0	10	0.046044	0.181931	0.0766206	0.046044	0.046044	0.181931	0.0714371	0.88696	0.0988888	10	10	4	7	10	9	-0.804155	-1.49789	-0.84293	-0.364369	-0.333702	-0.489586	-0.0706152	0
OR1J1	DR1_CD4_Mixed_Day4..DR1_CD4_NA_Day0	DR1_CD4_Mixed_Day4	DR1_CD4_NA_Day0	10	-0.127606	-0.119253	0.0766206	-0.162792	-0.127606	-0.233545	0.0714371	-0.119253	0.0988888	10	9	10	7	6	9	-1.1628	-0.608392	-0.84293	-1.14812	-0.58647	-0.489586	-0.131938	-0.042921
OR1J1	DR1_CD4_Mono_Day11..DR1_CD4_NA_Day0	DR1_CD4_Mono_Day11	DR1_CD4_NA_Day0	10	0.327723	0.311071	0.0766206	0.327723	0.327723	0.311071	0.0714371	0.327596	0.0988888	10	10	9	7	10	9	-1.56662	-1.39227	-0.84293	-0.341691	-0.269822	-0.489586	-0.208819	0
OR1J1	DR1_CD4_Mono_Day18..DR1_CD4_NA_Day0	DR1_CD4_Mono_Day18	DR1_CD4_NA_Day0	10	0.818124	0.804496	0.0766206	0.818124	1.19507	0.804496	0.0714371	1.10948	0.0988888	5	10	7	7	10	9	-1.78981	-1.74556	-0.84293	-0.453327	-0.230746	-0.489586	-0.251922	0
OR1J1	DR1_CD4_Mono_Day4..DR1_CD4_NA_Day0	DR1_CD4_Mono_Day4	DR1_CD4_NA_Day0	10	0.238915	0.273601	0.0766206	0.238915	0.238915	0.273601	0.0714371	0.385931	0.0988888	10	10	8	7	10	9	-2.33891	-1.98139	-0.84293	-0.479793	-0.237914	-0.489586	-0.361054	0
OR1J1	DR1_CD8_Mixed_Day11..DR1_CD8_NA_Day0	DR1_CD8_Mixed_Day11	DR1_CD8_NA_Day0	10	0.27196	0.539635	0.156639	0.27196	0.672612	0.539635	0.152401	0.696974	0.176278	6	10	7	8	10	9	-0.795012	-1.67194	-2.28248	-0.356411	-0.391973	-0.420898	-0.0692024	0
OR1J1	DR1_CD8_Mixed_Day18..DR1_CD8_NA_Day0	DR1_CD8_Mixed_Day18	DR1_CD8_NA_Day0	10	0.63603	0.768786	0.156639	0.521416	0.63603	0.768786	0.152401	0.768786	0.176278	10	9	10	8	10	9	-1.31026	-1.56146	-2.28248	-0.214228	-0.216655	-0.420898	-0.15856	0
OR1J1	DR1_CD8_Mixed_Day21..DR1_CD8_NA_Day0	DR1_CD8_Mixed_Day21	DR1_CD8_NA_Day0	10	0.474209	0.446552	0.156639	0.474209	0.591548	0.446552	0.152401	0.830813	0.176278	6	10	6	8	10	9	-1.01441	-0.820893	-2.28248	-0.591955	-0.258924	-0.420898	-0.105861	0
OR1J1	DR1_CD8_Mixed_Day4..DR1_CD8_NA_Day0	DR1_CD8_Mixed_Day4	DR1_CD8_NA_Day0	10	0.0638179	0.327639	0.156639	-0.0316446	0.0881389	0.319413	0.152401	0.359141	0.176278	9	8	6	8	9	9	-1.13142	-1.59848	-2.28248	-0.683281	-0.302588	-0.420898	-0.126241	0
OR1J1	DR1_CD8_Mono_Day11..DR1_CD8_NA_Day0	DR1_CD8_Mono_Day11	DR1_CD8_NA_Day0	10	0.163272	0.306035	0.156639	0.0305272	0.370072	0.306035	0.152401	0.329032	0.176278	7	8	9	8	10	9	-0.720477	-0.851849	-2.28248	-0.351036	-0.411547	-0.420898	-0.058201	0
OR1J1	DR1_CD8_Mono_Day18..DR1_CD8_NA_Day0	DR1_CD8_Mono_Day18	DR1_CD8_NA_Day0	10	0.306055	0.551274	0.156639	0.306055	0.833306	0.551274	0.152401	1.01886	0.176278	5	10	5	8	10	9	-1.00823	-1.49578	-2.28248	-0.987959	-0.468876	-0.420898	-0.104816	0
OR1J1	DR1_CD8_Mono_Day25..DR1_CD8_NA_Day0	DR1_CD8_Mono_Day25	DR1_CD8_NA_Day0	10	0.624583	0.753609	0.156639	0.451151	0.798014	0.576079	0.152401	0.931139	0.176278	9	9	9	8	9	9	-1.734	-2.0348	-2.28248	-0.292208	-0.349129	-0.420898	-0.241405	0
OR1J1	DR1_CD8_Mono_Day4..DR1_CD8_NA_Day0	DR1_CD8_Mono_Day4	DR1_CD8_NA_Day0	10	0.244012	0.448487	0.156639	0.244012	0.344591	0.448487	0.152401	0.539589	0.176278	8	10	8	8	10	9	-1.59944	-2.28355	-2.28248	-0.817959	-0.677571	-0.420898	-0.215965	0
OR1J1	DR2_CD4_Mixed_Day14..DR2_CD4_NA_Day0	DR2_CD4_Mixed_Day14	DR2_CD4_NA_Day0	10	0.439746	0.608687	0.082159	0.439746	0.439746	0.608687	0.082159	0.654931	0.0989703	10	10	9	9	10	10	-2.40501	-3.38025	-0.949904	-0.250733	-0.257511	-0.275494	-0.374322	0
OR1J1	DR2_CD4_Mixed_Day4..DR2_CD4_NA_Day0	DR2_CD4_Mixed_Day4	DR2_CD4_NA_Day0	10	0.237167	0.244751	0.082159	0.237167	0.320714	0.143189	0.082159	0.247751	0.0989703	8	10	9	9	8	10	-1.63258	-1.48409	-0.949904	-0.695977	-0.237457	-0.275494	-0.222026	0
OR1J1	DR2_CD4_Mono_Day11..DR2_CD4_NA_Day0	DR2_CD4_Mono_Day11	DR2_CD4_NA_Day0	10	0.540642	0.624153	0.082159	0.540642	0.619103	0.624153	0.082159	0.689242	0.0989703	7	10	8	9	10	10	-2.62518	-2.52004	-0.949904	-0.388913	-0.300895	-0.275494	-0.415464	0
OR1J1	DR2_CD4_Mono_Day18..DR2_CD4_NA_Day0	DR2_CD4_Mono_Day18	DR2_CD4_NA_Day0	10	0.163977	0.359907	0.082159	0.163977	0.23299	0.344458	0.082159	0.429272	0.0989703	8	10	8	9	9	10	-1.1342	-1.10759	-0.949904	-0.893858	-0.588862	-0.275494	-0.126854	0
OR1J1	DR2_CD4_Mono_Day25..DR2_CD4_NA_Day0	DR2_CD4_Mono_Day25	DR2_CD4_NA_Day0	10	0.382171	0.459682	0.082159	0.382171	0.41524	0.459682	0.082159	0.647163	0.0989703	8	10	8	9	10	10	-1.4085	-1.50966	-0.949904	-0.844648	-0.930825	-0.275494	-0.177392	0
OR1J1	DR2_CD4_Mono_Day4..DR2_CD4_NA_Day0	DR2_CD4_Mono_Day4	DR2_CD4_NA_Day0	10	-0.0183983	0.121051	0.082159	-0.0183983	-0.0183983	0.121051	0.082159	0.121051	0.0989703	10	10	10	9	10	10	-1.16027	-0.882992	-0.949904	-1.06428	-0.422248	-0.275494	-0.131316	-0.0180464
OR1J1	DR2_CD8_Mixed_Day11..DR2_CD8_NA_Day0	DR2_CD8_Mixed_Day11	DR2_CD8_NA_Day0	10	0.161852	-0.0912486	0.0136872	0.161852	0.593771	-0.259984	0.0136872	-0.0912486	0.162625	6	10	10	6	8	10	-0.652069	-0.55374	-0.42951	-0.650494	-0.611297	-0.881034	-0.0485929	0
OR1J1	DR2_CD8_Mixed_Day18..DR2_CD8_NA_Day0	DR2_CD8_Mixed_Day18	DR2_CD8_NA_Day0	10	0.827587	0.429603	0.0136872	0.827587	1.02673	0.429603	0.0136872	0.442898	0.162625	6	10	9	6	10	10	-1.62019	-1.15999	-0.42951	-0.660793	-0.49693	-0.881034	-0.219656	0
OR1J1	DR2_CD8_Mixed_Day21..DR2_CD8_NA_Day0	DR2_CD8_Mixed_Day21	DR2_CD8_NA_Day0	10	0.487732	0.129177	0.0136872	0.487732	0.487732	0.129177	0.0136872	0.129177	0.162625	10	10	10	6	10	10	-1.40437	-1.76176	-0.42951	-0.490142	-0.499768	-0.881034	-0.17649	0
OR1J1	DR2_CD8_Mixed_Day4..DR2_CD8_NA_Day0	DR2_CD8_Mixed_Day4	DR2_CD8_NA_Day0	10	0.220533	0.112637	0.0136872	0.220533	0.229844	0.00813499	0.0136872	0.112637	0.162625	9	10	10	6	9	10	-1.39413	-1.20627	-0.42951	-0.195151	-0.26321	-0.881034	-0.17499	0
OR1J1	DR2_CD8_Mono_Day11..DR2_CD8_NA_Day0	DR2_CD8_Mono_Day11	DR2_CD8_NA_Day0	10	0.605708	0.180491	0.0136872	0.605708	0.816253	0.180491	0.0136872	0.180491	0.162625	6	10	10	6	10	10	-1.52168	-1.65188	-0.42951	-0.747079	-0.55919	-0.881034	-0.199231	0
OR1J1	DR2_CD8_Mono_Day18..DR2_CD8_NA_Day0	DR2_CD8_Mono_Day18	DR2_CD8_NA_Day0	10	0.0620873	-0.0753315	0.0136872	-0.125574	0.0620873	-0.0753315	0.0136872	-0.0753315	0.162625	10	9	10	6	10	10	-0.797349	-0.897622	-0.42951	-1.0052	-1.75079	-0.881034	-0.0694878	-0.00306259
OR1J1	DR2_CD8_Mono_Day25..DR2_CD8_NA_Day0	DR2_CD8_Mono_Day25	DR2_CD8_NA_Day0	10	-0.815783	-0.699253	0.0136872	-1.01551	-0.616056	-0.808683	0.0136872	-0.589823	0.162625	9	9	9	6	9	10	-0.337944	-0.474446	-0.42951	-0.980515	-1.10217	-0.881034	-0.0035632	0
OR1J1	DR2_CD8_Mono_Day4..DR2_CD8_NA_Day0	DR2_CD8_Mono_Day4	DR2_CD8_NA_Day0	10	0.17534	-0.100063	0.0136872	0.17534	0.85244	-0.288898	0.0136872	0.0191773	0.162625	4	10	9	6	5	10	-1.7199	-0.894285	-0.42951	-0.436581	-0.432677	-0.881034	-0.238781	0
OR1K1	DR1_CD4_Mixed_Day14..DR1_CD4_NA_Day0	DR1_CD4_Mixed_Day14	DR1_CD4_NA_Day0	10	0.105679	-0.155482	-0.304481	0.105679	0.683314	-0.195719	-0.785104	-0.115244	0.133058	5	10	9	4	9	4	-0.738595	-0.510793	-0.109854	-0.358869	-1.79253	-2.33422	-0.0608446	0
OR1K1	DR1_CD4_Mixed_Day4..DR1_CD4_NA_Day0	DR1_CD4_Mixed_Day4	DR1_CD4_NA_Day0	10	0.273297	-0.172119	-0.304481	0.273297	0.428288	-0.960754	-0.785104	-0.172119	0.133058	6	10	10	4	4	4	-1.53407	-0.285153	-0.109854	-0.25405	-1.22114	-2.33422	-0.202168	0
OR1K1	DR1_CD4_Mono_Day11..DR1_CD4_NA_Day0	DR1_CD4_Mono_Day11	DR1_CD4_NA_Day0	10	0.406552	0.262001	-0.304481	0.406552	0.676543	0.262001	-0.785104	0.779759	0.133058	7	10	5	4	10	4	-1.41413	-0.780588	-0.109854	-0.281954	-0.28494	-2.33422	-0.178142	0
OR1K1	DR1_CD4_Mono_Day18..DR1_CD4_NA_Day0	DR1_CD4_Mono_Day18	DR1_CD4_NA_Day0	10	0.104757	0.0139083	-0.304481	-1.45021	1.28393	-2.21331	-0.785104	0.980712	0.133058	4	4	4	4	4	4	-0.872217	-0.889812	-0.109854	-0.539477	-0.84011	-2.33422	-0.0815939	0
OR1K1	DR1_CD4_Mono_Day4..DR1_CD4_NA_Day0	DR1_CD4_Mono_Day4	DR1_CD4_NA_Day0	10	0.00753236	-0.190472	-0.304481	-0.168483	0.103531	-0.968512	-0.785104	-0.190472	0.133058	8	7	10	4	4	4	-0.481759	-0.173545	-0.109854	-0.365621	-1.328	-2.33422	-0.0241142	0
OR1K1	DR1_CD8_Mixed_Day11..DR1_CD8_NA_Day0	DR1_CD8_Mixed_Day11	DR1_CD8_NA_Day0	10	-0.0282094	-0.420024	-0.262068	-0.262547	-0.00433769	-0.762633	-0.634958	-0.280925	-0.247548	9	6	9	9	7	4	-1.11802	-0.488289	-0.0503895	-0.391279	-0.952057	-2.03245	-0.123765	0
OR1K1	DR1_CD8_Mixed_Day18..DR1_CD8_NA_Day0	DR1_CD8_Mixed_Day18	DR1_CD8_NA_Day0	10	0.547866	0.0878906	-0.262068	0.415527	0.692068	0.0878906	-0.634958	0.421333	-0.247548	8	9	8	9	10	4	-1.66424	-0.947369	-0.0503895	-0.270753	-0.625353	-2.03245	-0.228022	0
OR1K1	DR1_CD8_Mixed_Day21..DR1_CD8_NA_Day0	DR1_CD8_Mixed_Day21	DR1_CD8_NA_Day0	10	0.342051	0.0195526	-0.262068	0.342051	0.60651	-0.439077	-0.634958	0.0991648	-0.247548	8	10	9	9	7	4	-0.971901	-0.861862	-0.0503895	-0.317268	-0.462294	-2.03245	-0.0982448	0
OR1K1	DR1_CD8_Mixed_Day4..DR1_CD8_NA_Day0	DR1_CD8_Mixed_Day4	DR1_CD8_NA_Day0	10	-0.211527	-0.331365	-0.262068	-0.368797	-0.118244	-0.331365	-0.634958	-0.331365	-0.247548	9	8	10	9	10	4	-0.21636	-0.0960029	-0.0503895	-1.09228	-2.15473	-2.03245	0	-0.0261655
OR1K1	DR1_CD8_Mono_Day11..DR1_CD8_NA_Day0	DR1_CD8_Mono_Day11	DR1_CD8_NA_Day0	10	0.64339	0.165176	-0.262068	0.521778	0.944312	0.165176	-0.634958	0.165176	-0.247548	6	9	10	9	10	4	-1.27598	-0.869874	-0.0503895	-0.256099	-0.484183	-2.03245	-0.152147	0
OR1K1	DR1_CD8_Mono_Day18..DR1_CD8_NA_Day0	DR1_CD8_Mono_Day18	DR1_CD8_NA_Day0	10	0.47278	-0.0105847	-0.262068	0.47278	0.633206	-0.0535279	-0.634958	0.0323586	-0.247548	7	10	9	9	9	4	-1.25852	-0.765664	-0.0503895	-0.389132	-0.750931	-2.03245	-0.149316	0
OR1K1	DR1_CD8_Mono_Day25..DR1_CD8_NA_Day0	DR1_CD8_Mono_Day25	DR1_CD8_NA_Day0	10	0.58415	0.536285	-0.262068	0.58415	1.40777	0.536285	-0.634958	1.13537	-0.247548	7	10	5	9	10	4	-1.18913	-0.822703	-0.0503895	-0.523965	-0.610614	-2.03245	-0.136579	0
OR1K1	DR1_CD8_Mono_Day4..DR1_CD8_NA_Day0	DR1_CD8_Mono_Day4	DR1_CD8_NA_Day0	10	-0.0909022	-0.590585	-0.262068	-0.988783	-0.0909022	-0.590585	-0.634958	-0.590585	-0.247548	10	4	10	9	10	4	-0.671738	-0.383601	-0.0503895	-1.15538	-1.53379	-2.03245	-0.0515145	-0.045197
OR1K1	DR2_CD4_Mixed_Day14..DR2_CD4_NA_Day0	DR2_CD4_Mixed_Day14	DR2_CD4_NA_Day0	10	-0.0450867	-0.363625	-0.130747	-0.0450867	0.0669575	-0.385748	-0.164533	-0.243269	-0.130747	8	10	8	10	8	7	-0.502548	-0.407433	-0.511138	-1.66818	-1.60286	-1.16588	-0.0271173	-0.282847
OR1K1	DR2_CD4_Mixed_Day4..DR2_CD4_NA_Day0	DR2_CD4_Mixed_Day4	DR2_CD4_NA_Day0	10	-0.210462	-0.244563	-0.130747	-0.305685	-0.167539	-0.441359	-0.164533	-0.244563	-0.130747	9	7	10	10	8	7	-0.338683	-0.477712	-0.511138	-1.0616	-1.61843	-1.16588	-0.00368645	-0.0171954
OR1K1	DR2_CD4_Mono_Day11..DR2_CD4_NA_Day0	DR2_CD4_Mono_Day11	DR2_CD4_NA_Day0	10	-0.104986	-0.35961	-0.130747	-0.104986	-0.00955702	-0.403763	-0.164533	-0.350817	-0.130747	9	10	9	10	6	7	-1.03353	-0.864055	-0.511138	-0.633358	-1.08221	-1.16588	-0.109111	0
OR1K1	DR2_CD4_Mono_Day18..DR2_CD4_NA_Day0	DR2_CD4_Mono_Day18	DR2_CD4_NA_Day0	10	0.42401	0.316017	-0.130747	0.149283	0.869356	0.0753175	-0.164533	1.03321	-0.130747	5	9	4	10	9	7	-1.23746	-1.03614	-0.511138	-0.153995	-0.194183	-1.16588	-0.14595	0
OR1K1	DR2_CD4_Mono_Day25..DR2_CD4_NA_Day0	DR2_CD4_Mono_Day25	DR2_CD4_NA_Day0	10	-0.384881	-0.232581	-0.130747	-0.782585	-0.384881	-0.396795	-0.164533	-0.232581	-0.130747	10	6	10	10	9	7	-1.06513	-0.777872	-0.511138	-0.58294	-0.693436	-1.16588	-0.114722	0
OR1K1	DR2_CD4_Mono_Day4..DR2_CD4_NA_Day0	DR2_CD4_Mono_Day4	DR2_CD4_NA_Day0	10	-0.143022	-0.19891	-0.130747	-0.152869	-0.119419	-0.19891	-0.164533	-0.0887761	-0.130747	8	9	8	10	10	7	-0.29606	-0.2713	-0.511138	-1.5531	-1.88384	-1.16588	0	-0.218356
OR1K1	DR2_CD8_Mixed_Day11..DR2_CD8_NA_Day0	DR2_CD8_Mixed_Day11	DR2_CD8_NA_Day0	10	0.439404	0.475542	-0.245655	0.439404	0.576912	0.475542	-0.272748	0.658201	-0.245655	9	10	6	10	10	8	-1.32952	-1.24414	-0.483513	-0.168489	-0.45991	-2.3551	-0.161972	0
OR1K1	DR2_CD8_Mixed_Day18..DR2_CD8_NA_Day0	DR2_CD8_Mixed_Day18	DR2_CD8_NA_Day0	10	-0.160146	-0.304995	-0.245655	-0.421845	-0.160146	-0.691669	-0.272748	-0.304995	-0.245655	10	7	10	10	7	8	-1.06062	-0.876469	-0.483513	-0.531238	-0.524948	-2.3551	-0.113867	0
OR1K1	DR2_CD8_Mixed_Day21..DR2_CD8_NA_Day0	DR2_CD8_Mixed_Day21	DR2_CD8_NA_Day0	10	0.193619	0.0564003	-0.245655	0.193619	0.67066	0.0564003	-0.272748	0.3628	-0.245655	6	10	6	10	10	8	-0.556652	-0.488781	-0.483513	-0.554648	-0.68349	-2.3551	-0.0346223	0
OR1K1	DR2_CD8_Mixed_Day4..DR2_CD8_NA_Day0	DR2_CD8_Mixed_Day4	DR2_CD8_NA_Day0	10	0.142864	0.0539508	-0.245655	-0.0463171	0.142864	-0.101141	-0.272748	0.0539508	-0.245655	10	6	10	10	8	8	-1.12657	-0.759751	-0.483513	-0.130806	-0.249546	-2.3551	-0.125299	0
OR1K1	DR2_CD8_Mono_Day11..DR2_CD8_NA_Day0	DR2_CD8_Mono_Day11	DR2_CD8_NA_Day0	10	0.72264	0.549159	-0.245655	-1.25383	1.37914	0.386708	-0.272748	1.16414	-0.245655	5	4	4	10	9	8	-1.7679	-1.38734	-0.483513	-0.150842	-0.158682	-2.3551	-0.24779	0
OR1K1	DR2_CD8_Mono_Day18..DR2_CD8_NA_Day0	DR2_CD8_Mono_Day18	DR2_CD8_NA_Day0	10	0.680533	0.38124	-0.245655	-1.37899	1.98812	-1.42093	-0.272748	1.9944	-0.245655	4	4	4	10	5	8	-2.08453	-1.39181	-0.483513	-0.196188	-0.185617	-2.3551	-0.309337	0
OR1K1	DR2_CD8_Mono_Day25..DR2_CD8_NA_Day0	DR2_CD8_Mono_Day25	DR2_CD8_NA_Day0	10	0.682366	0.481141	-0.245655	0.682366	0.790153	0.481141	-0.272748	0.657527	-0.245655	9	10	9	10	10	8	-1.47546	-1.35382	-0.483513	-0.0979775	-0.143091	-2.3551	-0.189364	0
OR1K1	DR2_CD8_Mono_Day4..DR2_CD8_NA_Day0	DR2_CD8_Mono_Day4	DR2_CD8_NA_Day0	10	0.487845	0.31764	-0.245655	0.487845	0.487845	0.31764	-0.272748	0.31764	-0.245655	10	10	10	10	10	8	-3.04167	-2.00469	-0.483513	-0.0720394	-0.213786	-2.3551	-0.50745	0
OR1L1	DR1_CD4_Mixed_Day14..DR1_CD4_NA_Day0	DR1_CD4_Mixed_Day14	DR1_CD4_NA_Day0	10	0.369068	0.21115	-0.157913	0.357794	0.428781	0.135403	-0.25532	0.331026	-0.157913	7	9	8	10	9	8	-1.69124	-1.25253	-0.271168	-0.35297	-0.692984	-1.33029	-0.233855	0
OR1L1	DR1_CD4_Mixed_Day4..DR1_CD4_NA_Day0	DR1_CD4_Mixed_Day4	DR1_CD4_NA_Day0	10	0.0879895	0.0687107	-0.157913	0.0463618	0.138066	0.0687107	-0.25532	0.0996679	-0.157913	8	8	7	10	10	8	-1.29899	-0.666091	-0.271168	-0.375688	-0.52404	-1.33029	-0.156663	0
OR1L1	DR1_CD4_Mono_Day11..DR1_CD4_NA_Day0	DR1_CD4_Mono_Day11	DR1_CD4_NA_Day0	10	0.256684	0.238573	-0.157913	0.249052	0.472291	0.210689	-0.25532	0.329195	-0.157913	6	9	6	10	9	8	-0.935591	-0.784189	-0.271168	-0.367167	-0.942025	-1.33029	-0.0924856	0
OR1L1	DR1_CD4_Mono_Day18..DR1_CD4_NA_Day0	DR1_CD4_Mono_Day18	DR1_CD4_NA_Day0	10	1.2789	1.09169	-0.157913	1.21768	1.5212	1.03445	-0.25532	1.15542	-0.157913	7	8	8	10	7	8	-3.97378	-3.89949	-0.271168	-0.00810342	-0.0167725	-1.33029	-0.789243	0
OR1L1	DR1_CD4_Mono_Day4..DR1_CD4_NA_Day0	DR1_CD4_Mono_Day4	DR1_CD4_NA_Day0	10	-0.224035	-0.16485	-0.157913	-0.390159	-0.0246673	-0.16485	-0.25532	0.0697674	-0.157913	8	6	6	10	10	8	-0.241619	-0.152257	-0.271168	-0.851561	-1.79405	-1.33029	0	0
OR1L1	DR1_CD8_Mixed_Day11..DR1_CD8_NA_Day0	DR1_CD8_Mixed_Day11	DR1_CD8_NA_Day0	10	0.238562	0.231172	0.0116585	0.211589	0.238562	0.00861986	0.0116585	0.453724	0.0412287	10	9	9	7	9	10	-1.40685	-1.37571	-0.568898	-0.335193	-0.347587	-0.593634	-0.17705	0
OR1L1	DR1_CD8_Mixed_Day18..DR1_CD8_NA_Day0	DR1_CD8_Mixed_Day18	DR1_CD8_NA_Day0	10	-0.507859	-0.56822	0.0116585	-1.04939	-0.507859	-1.28849	0.0116585	-0.56822	0.0412287	10	6	10	7	5	10	-1.02313	-0.929753	-0.568898	-0.610656	-0.608294	-0.593634	-0.107343	0
OR1L1	DR1_CD8_Mixed_Day21..DR1_CD8_NA_Day0	DR1_CD8_Mixed_Day21	DR1_CD8_NA_Day0	10	0.264255	0.370016	0.0116585	0.211682	0.264255	0.148227	0.0116585	0.370016	0.0412287	10	9	10	7	8	10	-2.34736	-1.98035	-0.568898	-0.261504	-0.438132	-0.593634	-0.361948	0
OR1L1	DR1_CD8_Mixed_Day4..DR1_CD8_NA_Day0	DR1_CD8_Mixed_Day4	DR1_CD8_NA_Day0	10	0.261698	0.156427	0.0116585	0.200754	0.323627	0.155634	0.0116585	0.15722	0.0412287	7	8	9	7	9	10	-1.69963	-1.65474	-0.568898	-0.151823	-0.422819	-0.593634	-0.235286	0
OR1L1	DR1_CD8_Mono_Day11..DR1_CD8_NA_Day0	DR1_CD8_Mono_Day11	DR1_CD8_NA_Day0	10	0.215719	0.0159779	0.0116585	0.0075357	0.341682	-0.414571	0.0116585	0.0681599	0.0412287	9	7	9	7	6	10	-0.966493	-1.04275	-0.568898	-0.313806	-0.334388	-0.593634	-0.0973457	0
OR1L1	DR1_CD8_Mono_Day18..DR1_CD8_NA_Day0	DR1_CD8_Mono_Day18	DR1_CD8_NA_Day0	10	0.420356	0.448565	0.0116585	0.330609	0.420356	0.371838	0.0116585	0.754823	0.0412287	10	9	6	7	9	10	-1.04061	-0.937058	-0.568898	-0.437491	-0.431557	-0.593634	-0.110547	0
OR1L1	DR1_CD8_Mono_Day25..DR1_CD8_NA_Day0	DR1_CD8_Mono_Day25	DR1_CD8_NA_Day0	10	-0.768468	-0.620291	0.0116585	-1.06031	-0.768468	-1.33383	0.0116585	-0.620291	0.0412287	10	7	10	7	7	10	-0.777713	-0.73902	-0.568898	-1.00635	-0.947131	-0.593634	-0.0664096	-0.00332288
OR1L1	DR1_CD8_Mono_Day4..DR1_CD8_NA_Day0	DR1_CD8_Mono_Day4	DR1_CD8_NA_Day0	10	-0.147708	-0.51868	0.0116585	-0.571392	-0.147708	-0.640591	0.0116585	-0.51868	0.0412287	10	7	10	7	6	10	-0.802553	-0.976189	-0.568898	-0.967015	-1.26115	-0.593634	-0.0704035	0
OR1L1	DR2_CD4_Mixed_Day14..DR2_CD4_NA_Day0	DR2_CD4_Mixed_Day14	DR2_CD4_NA_Day0	10	0.458631	0.461215	-0.155805	0.458631	0.613435	0.461215	-0.155805	0.845759	-0.155805	9	10	6	10	10	10	-3.09234	-1.67182	-0.561841	-0.0417488	-0.122016	-1.11442	-0.518811	0
OR1L1	DR2_CD4_Mixed_Day4..DR2_CD4_NA_Day0	DR2_CD4_Mixed_Day4	DR2_CD4_NA_Day0	10	0.0951553	0.115886	-0.155805	0.0228824	0.0951553	0.054764	-0.155805	0.115886	-0.155805	10	8	10	10	9	10	-1.43854	-0.865809	-0.561841	-0.305173	-0.709654	-1.11442	-0.182704	0
OR1L1	DR2_CD4_Mono_Day11..DR2_CD4_NA_Day0	DR2_CD4_Mono_Day11	DR2_CD4_NA_Day0	10	0.456545	0.225038	-0.155805	0.456545	0.584589	0.225038	-0.155805	0.225038	-0.155805	8	10	10	10	10	10	-1.7499	-1.17893	-0.561841	-0.476225	-0.312614	-1.11442	-0.244422	0
OR1L1	DR2_CD4_Mono_Day18..DR2_CD4_NA_Day0	DR2_CD4_Mono_Day18	DR2_CD4_NA_Day0	10	0.0860284	-0.0288888	-0.155805	0.0645125	0.107544	-0.0288888	-0.155805	0.254936	-0.155805	9	9	9	10	10	10	-1.04953	-0.696409	-0.561841	-0.556117	-0.713127	-1.11442	-0.111852	0
OR1L1	DR2_CD4_Mono_Day25..DR2_CD4_NA_Day0	DR2_CD4_Mono_Day25	DR2_CD4_NA_Day0	10	-0.454369	-0.321454	-0.155805	-0.686457	-0.454369	-0.584333	-0.155805	-0.321454	-0.155805	10	9	10	10	9	10	-0.382364	-0.299754	-0.561841	-0.604618	-0.684292	-1.11442	-0.0101355	0
OR1L1	DR2_CD4_Mono_Day4..DR2_CD4_NA_Day0	DR2_CD4_Mono_Day4	DR2_CD4_NA_Day0	10	0.19693	0.160035	-0.155805	0.19693	0.63303	0.160035	-0.155805	0.19376	-0.155805	4	10	9	10	10	10	-1.71281	-1.79109	-0.561841	-0.342483	-0.728456	-1.11442	-0.237618	0
OR1L1	DR2_CD8_Mixed_Day11..DR2_CD8_NA_Day0	DR2_CD8_Mixed_Day11	DR2_CD8_NA_Day0	10	0.530333	0.128497	-0.0947516	0.449587	0.64088	0.128497	-0.512383	0.81354	-0.0947516	6	9	4	10	10	4	-1.22365	-0.599884	-0.377568	-0.365293	-0.567908	-1.70276	-0.143434	0
OR1L1	DR2_CD8_Mixed_Day18..DR2_CD8_NA_Day0	DR2_CD8_Mixed_Day18	DR2_CD8_NA_Day0	10	0.509927	0.416833	-0.0947516	0.178534	0.796082	0.416833	-0.512383	0.708073	-0.0947516	8	8	8	10	10	4	-1.18852	-1.00757	-0.377568	-0.214369	-0.217145	-1.70276	-0.13657	0
OR1L1	DR2_CD8_Mixed_Day21..DR2_CD8_NA_Day0	DR2_CD8_Mixed_Day21	DR2_CD8_NA_Day0	10	0.0478514	0.163473	-0.0947516	-0.0296956	0.0478514	-0.205385	-0.512383	0.163473	-0.0947516	10	8	10	10	8	4	-0.921266	-0.920031	-0.377568	-0.296491	-0.264887	-1.70276	-0.0900295	0
OR1L1	DR2_CD8_Mixed_Day4..DR2_CD8_NA_Day0	DR2_CD8_Mixed_Day4	DR2_CD8_NA_Day0	10	0.231635	0.231936	-0.0947516	0.163465	0.288274	0.156367	-0.512383	0.307505	-0.0947516	9	8	9	10	9	4	-2.08816	-1.27039	-0.377568	-0.175128	-0.334115	-1.70276	-0.310392	0
OR1L1	DR2_CD8_Mono_Day11..DR2_CD8_NA_Day0	DR2_CD8_Mono_Day11	DR2_CD8_NA_Day0	10	0.523646	0.295033	-0.0947516	0.523646	0.60241	0.295033	-0.512383	0.4113	-0.0947516	8	10	8	10	10	4	-1.42578	-1.34326	-0.377568	-0.426139	-0.901308	-1.70276	-0.180481	0
OR1L1	DR2_CD8_Mono_Day18..DR2_CD8_NA_Day0	DR2_CD8_Mono_Day18	DR2_CD8_NA_Day0	10	0.0704538	0.0434367	-0.0947516	0.0704538	0.234782	0.0434367	-0.512383	0.239217	-0.0947516	9	10	9	10	10	4	-0.712133	-0.532049	-0.377568	-0.655447	-0.676793	-1.70276	-0.0571259	0
OR1L1	DR2_CD8_Mono_Day25..DR2_CD8_NA_Day0	DR2_CD8_Mono_Day25	DR2_CD8_NA_Day0	10	-0.495296	-0.591506	-0.0947516	-0.495296	-0.495296	-0.591506	-0.512383	-0.591506	-0.0947516	10	10	10	10	10	4	-0.856878	-0.870119	-0.377568	-0.814102	-0.686764	-1.70276	-0.0789696	0
OR1L1	DR2_CD8_Mono_Day4..DR2_CD8_NA_Day0	DR2_CD8_Mono_Day4	DR2_CD8_NA_Day0	10	0.329862	0.025025	-0.0947516	0.191524	0.478992	-0.225809	-0.512383	0.338595	-0.0947516	5	9	6	10	7	4	-1.1799	-0.458446	-0.377568	-0.453552	-0.405607	-1.70276	-0.135266	0
OR1L3	DR1_CD4_Mixed_Day14..DR1_CD4_NA_Day0	DR1_CD4_Mixed_Day14	DR1_CD4_NA_Day0	10	0.11786	0.19828	-0.163728	0.0374817	0.11786	0.0847324	-0.358029	0.38961	-0.163728	10	9	7	10	9	5	-1.71724	-0.885385	-0.263308	-0.2703	-0.518207	-1.0975	-0.238371	0
OR1L3	DR1_CD4_Mixed_Day4..DR1_CD4_NA_Day0	DR1_CD4_Mixed_Day4	DR1_CD4_NA_Day0	10	-0.0869287	-0.293534	-0.163728	-0.0869287	-0.0869287	-0.293534	-0.358029	-0.293534	-0.163728	10	10	10	10	10	5	-0.755787	-0.941646	-0.263308	-0.65444	-1.76316	-1.0975	-0.0636238	0
OR1L3	DR1_CD4_Mono_Day11..DR1_CD4_NA_Day0	DR1_CD4_Mono_Day11	DR1_CD4_NA_Day0	10	-0.0425881	-0.219824	-0.163728	-0.348658	-0.0425881	-0.388464	-0.358029	-0.219824	-0.163728	10	7	10	10	7	5	-1.38738	-1.41616	-0.263308	-0.549973	-0.702225	-1.0975	-0.173726	0
OR1L3	DR1_CD4_Mono_Day18..DR1_CD4_NA_Day0	DR1_CD4_Mono_Day18	DR1_CD4_NA_Day0	10	0.536498	0.596455	-0.163728	0.536498	1.39126	0.596455	-0.358029	0.998668	-0.163728	5	10	5	10	10	5	-1.88323	-1.38008	-0.263308	-0.200447	-0.206378	-1.0975	-0.268929	0
OR1L3	DR1_CD4_Mono_Day4..DR1_CD4_NA_Day0	DR1_CD4_Mono_Day4	DR1_CD4_NA_Day0	10	0.217084	0.0131291	-0.163728	-0.187129	0.466106	-0.625883	-0.358029	0.0131291	-0.163728	6	6	10	10	4	5	-1.18066	-0.609771	-0.263308	-0.082312	-0.438084	-1.0975	-0.135338	0
OR1L3	DR1_CD8_Mixed_Day11..DR1_CD8_NA_Day0	DR1_CD8_Mixed_Day11	DR1_CD8_NA_Day0	10	0.284035	-0.014579	0.0351312	0.284035	0.284035	-0.201137	0.0351312	-0.014579	0.108156	10	10	10	7	7	10	-1.23307	-1.43641	-0.809358	-0.563357	-0.391039	-1.00446	-0.145036	0
OR1L3	DR1_CD8_Mixed_Day18..DR1_CD8_NA_Day0	DR1_CD8_Mixed_Day18	DR1_CD8_NA_Day0	10	-0.028921	0.143604	0.0351312	-0.734419	1.49046	0.143604	0.0351312	1.43554	0.108156	4	5	5	7	10	10	-1.05855	-0.808228	-0.809358	-0.406395	-0.378076	-1.00446	-0.113455	0
OR1L3	DR1_CD8_Mixed_Day21..DR1_CD8_NA_Day0	DR1_CD8_Mixed_Day21	DR1_CD8_NA_Day0	10	0.336	-0.350674	0.0351312	0.322794	0.336	-0.473914	0.0351312	-0.350674	0.108156	10	9	10	7	9	10	-1.1588	-1.21137	-0.809358	-0.769434	-0.785539	-1.00446	-0.131055	0
OR1L3	DR1_CD8_Mixed_Day4..DR1_CD8_NA_Day0	DR1_CD8_Mixed_Day4	DR1_CD8_NA_Day0	10	0.183279	-0.00172886	0.0351312	0.183279	0.183279	-0.148169	0.0351312	-0.00172886	0.108156	10	10	10	7	8	10	-1.21568	-1.1164	-0.809358	-0.390516	-0.408489	-1.00446	-0.142303	0
OR1L3	DR1_CD8_Mono_Day11..DR1_CD8_NA_Day0	DR1_CD8_Mono_Day11	DR1_CD8_NA_Day0	10	-0.258971	-0.266115	0.0351312	-1.33248	0.696128	-1.32419	0.0351312	0.620248	0.108156	5	5	5	7	5	10	-0.546846	-0.395277	-0.809358	-0.907268	-0.757645	-1.00446	-0.0334208	0
OR1L3	DR1_CD8_Mono_Day18..DR1_CD8_NA_Day0	DR1_CD8_Mono_Day18	DR1_CD8_NA_Day0	10	0.343964	0.219146	0.0351312	0.234859	0.343964	0.0789065	0.0351312	0.219146	0.108156	10	9	10	7	8	10	-1.68326	-1.88158	-0.809358	-0.181418	-0.486563	-1.00446	-0.232265	0
OR1L3	DR1_CD8_Mono_Day25..DR1_CD8_NA_Day0	DR1_CD8_Mono_Day25	DR1_CD8_NA_Day0	10	0.682237	0.837654	0.0351312	0.682237	1.01772	0.837654	0.0351312	1.18446	0.108156	7	10	7	7	10	10	-1.10109	-1.3338	-0.809358	-0.327667	-0.540675	-1.00446	-0.121029	0
OR1L3	DR1_CD8_Mono_Day4..DR1_CD8_NA_Day0	DR1_CD8_Mono_Day4	DR1_CD8_NA_Day0	10	-0.462508	-0.603417	0.0351312	-0.488212	-0.462508	-0.765995	0.0351312	-0.603417	0.108156	10	9	10	7	8	10	-0.274359	-0.341547	-0.809358	-1.7623	-1.90469	-1.00446	0	-0.338905
OR1L3	DR2_CD4_Mixed_Day14..DR2_CD4_NA_Day0	DR2_CD4_Mixed_Day14	DR2_CD4_NA_Day0	10	0.418077	-0.0288691	-0.214934	0.418077	0.621905	-0.109111	-0.27665	0.176151	-0.214934	8	10	8	10	6	9	-1.64609	-0.966805	-0.154047	-0.25285	-0.436835	-2.1351	-0.22388	0
OR1L3	DR2_CD4_Mixed_Day4..DR2_CD4_NA_Day0	DR2_CD4_Mixed_Day4	DR2_CD4_NA_Day0	10	-0.0692058	-0.425869	-0.214934	-0.0692058	-0.0692058	-0.508791	-0.27665	-0.425869	-0.214934	10	10	10	10	9	9	-0.854526	-0.343708	-0.154047	-1.0774	-2.5982	-2.1351	-0.0785338	-0.0217385
OR1L3	DR2_CD4_Mono_Day11..DR2_CD4_NA_Day0	DR2_CD4_Mono_Day11	DR2_CD4_NA_Day0	10	-0.0399647	-0.251527	-0.214934	-0.152143	-0.0399647	-0.376604	-0.27665	-0.251527	-0.214934	10	8	10	10	8	9	-1.48759	-0.733183	-0.154047	-0.795799	-1.33721	-2.1351	-0.191768	0
OR1L3	DR2_CD4_Mono_Day18..DR2_CD4_NA_Day0	DR2_CD4_Mono_Day18	DR2_CD4_NA_Day0	10	-0.471162	-0.584913	-0.214934	-0.961227	-0.471162	-0.69039	-0.27665	-0.584913	-0.214934	10	5	10	10	9	9	-0.687934	-0.536604	-0.154047	-0.934116	-1.30338	-2.1351	-0.0539858	0
OR1L3	DR2_CD4_Mono_Day25..DR2_CD4_NA_Day0	DR2_CD4_Mono_Day25	DR2_CD4_NA_Day0	10	-0.447733	-0.641945	-0.214934	-0.613756	-0.447733	-0.724642	-0.27665	-0.641945	-0.214934	10	7	10	10	8	9	-0.805517	-0.483662	-0.154047	-0.772519	-1.4377	-2.1351	-0.0707288	0
OR1L3	DR2_CD4_Mono_Day4..DR2_CD4_NA_Day0	DR2_CD4_Mono_Day4	DR2_CD4_NA_Day0	10	-0.235615	-0.43597	-0.214934	-0.431786	-0.235615	-0.487425	-0.27665	-0.43597	-0.214934	10	7	10	10	7	9	-0.405402	-0.171259	-0.154047	-1.52153	-2.20785	-2.1351	-0.0137343	-0.20245
OR1L3	DR2_CD8_Mixed_Day11..DR2_CD8_NA_Day0	DR2_CD8_Mixed_Day11	DR2_CD8_NA_Day0	10	-0.179531	-0.231644	-0.0521125	-1.10715	-0.179531	-1.18084	-0.0521125	-0.231644	-0.0521125	10	4	10	10	4	10	-0.540976	-0.506497	-0.515335	-0.529692	-0.710195	-1.92669	-0.0326328	0
OR1L3	DR2_CD8_Mixed_Day18..DR2_CD8_NA_Day0	DR2_CD8_Mixed_Day18	DR2_CD8_NA_Day0	10	0.176491	0.00856537	-0.0521125	-0.21614	0.921916	-0.277901	-0.0521125	0.187369	-0.0521125	6	7	8	10	7	10	-0.650074	-0.59772	-0.515335	-0.338998	-0.439024	-1.92669	-0.0482744	0
OR1L3	DR2_CD8_Mixed_Day21..DR2_CD8_NA_Day0	DR2_CD8_Mixed_Day21	DR2_CD8_NA_Day0	10	0.0402705	-0.112487	-0.0521125	-0.0953526	0.510279	-0.112487	-0.0521125	0.42427	-0.0521125	8	9	8	10	10	10	-0.874915	-0.751799	-0.515335	-0.372913	-0.493199	-1.92669	-0.0821336	0
OR1L3	DR2_CD8_Mixed_Day4..DR2_CD8_NA_Day0	DR2_CD8_Mixed_Day4	DR2_CD8_NA_Day0	10	-0.00275525	-0.0371993	-0.0521125	-0.0258251	0.0203146	-0.0585799	-0.0521125	-0.0158187	-0.0521125	9	9	9	10	9	10	-1.22282	-0.614987	-0.515335	-0.43668	-0.535254	-1.92669	-0.143365	0
OR1L3	DR2_CD8_Mono_Day11..DR2_CD8_NA_Day0	DR2_CD8_Mono_Day11	DR2_CD8_NA_Day0	10	-0.00150973	-0.0219958	-0.0521125	-0.16712	-0.00150973	-0.272974	-0.0521125	-0.0219958	-0.0521125	10	9	10	10	8	10	-0.603569	-0.541127	-0.515335	-0.488176	-0.659676	-1.92669	-0.0413034	0
OR1L3	DR2_CD8_Mono_Day18..DR2_CD8_NA_Day0	DR2_CD8_Mono_Day18	DR2_CD8_NA_Day0	10	0.00364512	-0.0801941	-0.0521125	-0.396377	0.0234555	-0.362748	-0.0521125	0.213451	-0.0521125	9	6	8	10	6	10	-0.913047	-0.87368	-0.515335	-0.347047	-0.36787	-1.92669	-0.0883232	0
OR1L3	DR2_CD8_Mono_Day25..DR2_CD8_NA_Day0	DR2_CD8_Mono_Day25	DR2_CD8_NA_Day0	10	0.178305	0.141747	-0.0521125	0.178305	0.178305	0.141747	-0.0521125	0.141747	-0.0521125	10	10	10	10	10	10	-0.982112	-0.827132	-0.515335	-0.391026	-0.413963	-1.92669	-0.100098	0
OR1L3	DR2_CD8_Mono_Day4..DR2_CD8_NA_Day0	DR2_CD8_Mono_Day4	DR2_CD8_NA_Day0	10	0.12479	-0.0843513	-0.0521125	-0.0158624	0.153407	-0.353045	-0.0521125	0.111585	-0.0521125	9	8	9	10	8	10	-0.672516	-0.683008	-0.515335	-0.644783	-0.738435	-1.92669	-0.051629	0
OR1L6	DR1_CD4_Mixed_Day14..DR1_CD4_NA_Day0	DR1_CD4_Mixed_Day14	DR1_CD4_NA_Day0	5	-0.140562	-0.214428	-0.0651658	-0.140562	-0.140562	-0.214428	-0.0651658	-0.214428	-0.0651658	5	5	5	5	5	5	-1.04879	-0.469273	-0.121239	-0.789682	-0.26017	-0.173614	-0.182704	-0.0436635
OR1L6	DR1_CD4_Mixed_Day4..DR1_CD4_NA_Day0	DR1_CD4_Mixed_Day4	DR1_CD4_NA_Day0	5	-0.0380671	-0.24841	-0.0651658	-0.0380671	-0.0380671	-0.305088	-0.0651658	-0.24841	-0.0651658	5	5	5	5	4	5	-0.540255	-0.394701	-0.121239	-0.979805	-0.582727	-0.173614	-0.0793114	-0.126749
OR1L6	DR1_CD4_Mono_Day11..DR1_CD4_NA_Day0	DR1_CD4_Mono_Day11	DR1_CD4_NA_Day0	5	-0.145893	0.31636	-0.0651658	-0.217022	-0.0102555	0.31636	-0.0651658	0.31636	-0.0651658	4	4	5	5	5	5	-0.422525	-0.302614	-0.121239	-0.542814	-0.225694	-0.173614	-0.0570534	0
OR1L6	DR1_CD4_Mono_Day18..DR1_CD4_NA_Day0	DR1_CD4_Mono_Day18	DR1_CD4_NA_Day0	5	-0.130985	0.130711	-0.0651658	-0.130985	0.292221	-0.1962	-0.0651658	0.130711	-0.0651658	4	5	5	5	4	5	-0.502926	-0.405147	-0.121239	-0.378036	-0.410445	-0.173614	-0.0717476	0
OR1L6	DR1_CD4_Mono_Day4..DR1_CD4_NA_Day0	DR1_CD4_Mono_Day4	DR1_CD4_NA_Day0	5	-0.0287159	-0.319202	-0.0651658	-0.0287159	-0.0287159	-0.319202	-0.0651658	-0.319202	-0.0651658	5	5	5	5	5	5	-0.841589	-0.506533	-0.121239	-0.88049	-0.264753	-0.173614	-0.140903	-0.0800203
OR1L6	DR1_CD8_Mixed_Day11..DR1_CD8_NA_Day0	DR1_CD8_Mixed_Day11	DR1_CD8_NA_Day0	5	0.459836	0.671261	0.0290571	0.459836	0.459836	0.408533	-0.150562	0.749591	0.120241	5	5	4	4	4	4	-1.22919	-0.9458	-0.117255	-0.192484	-0.101927	-0.21311	-0.222116	0
OR1L6	DR1_CD8_Mixed_Day18..DR1_CD8_NA_Day0	DR1_CD8_Mixed_Day18	DR1_CD8_NA_Day0	5	1.62178	1.20199	0.0290571	1.62178	1.75989	0.787645	-0.150562	1.20199	0.120241	4	5	5	4	4	4	-1.51284	-1.13358	-0.117255	-0.0249782	-0.0500209	-0.21311	-0.280514	0
OR1L6	DR1_CD8_Mixed_Day21..DR1_CD8_NA_Day0	DR1_CD8_Mixed_Day21	DR1_CD8_NA_Day0	5	0.545016	0.729561	0.0290571	0.545016	1.0939	0.289287	-0.150562	0.729561	0.120241	4	5	5	4	4	4	-1.37364	-1.10067	-0.117255	-0.10137	-0.0710744	-0.21311	-0.251729	0
OR1L6	DR1_CD8_Mixed_Day4..DR1_CD8_NA_Day0	DR1_CD8_Mixed_Day4	DR1_CD8_NA_Day0	5	0.0130934	0.160449	0.0290571	0.0130934	0.0722429	0.160449	-0.150562	0.192484	0.120241	4	5	4	4	5	4	-0.277299	-0.413646	-0.117255	-1.03459	-0.824197	-0.21311	-0.0290385	-0.154509
OR1L6	DR1_CD8_Mono_Day11..DR1_CD8_NA_Day0	DR1_CD8_Mono_Day11	DR1_CD8_NA_Day0	5	0.634621	0.419405	0.0290571	0.572335	0.634621	0.392201	-0.150562	0.419405	0.120241	5	4	5	4	4	4	-1.81989	-1.32632	-0.117255	-0.17876	-0.231405	-0.21311	-0.345283	0
OR1L6	DR1_CD8_Mono_Day18..DR1_CD8_NA_Day0	DR1_CD8_Mono_Day18	DR1_CD8_NA_Day0	5	0.912853	0.821525	0.0290571	0.912853	1.03228	0.519187	-0.150562	0.821525	0.120241	4	5	5	4	4	4	-1.74821	-1.01777	-0.117255	-0.116984	-0.138913	-0.21311	-0.328207	0
OR1L6	DR1_CD8_Mono_Day25..DR1_CD8_NA_Day0	DR1_CD8_Mono_Day25	DR1_CD8_NA_Day0	5	2.39651	2.09478	0.0290571	2.39651	2.39651	0.530879	-0.150562	2.09478	0.120241	5	5	5	4	4	4	-0.785423	-0.868438	-0.117255	-0.0329742	-0.0339628	-0.21311	-0.129069	0
OR1L6	DR1_CD8_Mono_Day4..DR1_CD8_NA_Day0	DR1_CD8_Mono_Day4	DR1_CD8_NA_Day0	5	0.112411	0.121542	0.0290571	0.112411	0.164123	0.0770294	-0.150562	0.131505	0.120241	4	5	4	4	4	4	-0.612964	-0.786787	-0.117255	-0.756602	-0.527708	-0.21311	-0.0941041	-0.0323213
OR1L6	DR2_CD4_Mixed_Day14..DR2_CD4_NA_Day0	DR2_CD4_Mixed_Day14	DR2_CD4_NA_Day0	5	0.260479	0.305054	0.044575	0.260479	0.290438	0.305054	0.044575	0.305054	0.044575	4	5	5	5	5	5	-1.11969	-0.494418	-0.124833	-0.60447	-0.163683	-0.184894	-0.197855	0
OR1L6	DR2_CD4_Mixed_Day4..DR2_CD4_NA_Day0	DR2_CD4_Mixed_Day4	DR2_CD4_NA_Day0	5	0.0275781	0.0707508	0.044575	0.0275781	0.0275781	-0.213005	0.044575	0.0707508	0.044575	5	5	5	5	4	5	-0.570523	-0.18522	-0.124833	-0.779695	-0.24321	-0.184894	-0.0852308	-0.040419
OR1L6	DR2_CD4_Mono_Day11..DR2_CD4_NA_Day0	DR2_CD4_Mono_Day11	DR2_CD4_NA_Day0	5	0.464471	0.509046	0.044575	0.464471	0.464471	0.203103	0.044575	0.55484	0.044575	5	5	4	5	4	5	-1.03626	-0.58884	-0.124833	-0.383312	-0.118063	-0.184894	-0.180352	0
OR1L6	DR2_CD4_Mono_Day18..DR2_CD4_NA_Day0	DR2_CD4_Mono_Day18	DR2_CD4_NA_Day0	5	0.330015	0.800566	0.044575	0.222272	0.577257	0.800566	0.044575	0.800566	0.044575	4	4	5	5	5	5	-0.913574	-0.515801	-0.124833	-0.125912	-0.101231	-0.184894	-0.154862	0
OR1L6	DR2_CD4_Mono_Day25..DR2_CD4_NA_Day0	DR2_CD4_Mono_Day25	DR2_CD4_NA_Day0	5	0.341324	0.768523	0.044575	0.0554448	0.341324	0.768523	0.044575	0.768523	0.044575	5	4	5	5	5	5	-1.2577	-0.741279	-0.124833	-0.263459	-0.152941	-0.184894	-0.227947	0
OR1L6	DR2_CD4_Mono_Day4..DR2_CD4_NA_Day0	DR2_CD4_Mono_Day4	DR2_CD4_NA_Day0	5	-0.35613	-0.320828	0.044575	-0.443096	-0.35613	-0.320828	0.044575	-0.320828	0.044575	5	4	5	5	5	5	-0.293677	-0.146983	-0.124833	-1.44735	-0.898139	-0.184894	-0.0323603	-0.403981
OR1L6	DR2_CD8_Mixed_Day11..DR2_CD8_NA_Day0	DR2_CD8_Mixed_Day11	DR2_CD8_NA_Day0	5	0.171292	0.24285	0.0767654	0.171292	0.171292	0.24285	0.0767654	0.24285	0.0767654	5	5	5	5	5	5	-1.14083	-0.850141	-0.262197	-0.517152	-0.461025	-0.931112	-0.202918	0
OR1L6	DR2_CD8_Mixed_Day18..DR2_CD8_NA_Day0	DR2_CD8_Mixed_Day18	DR2_CD8_NA_Day0	5	0.564113	0.647951	0.0767654	0.564113	0.564113	0.647951	0.0767654	0.647951	0.0767654	5	5	5	5	5	5	-1.24496	-0.860903	-0.262197	-0.441151	-0.398658	-0.931112	-0.225141	0
OR1L6	DR2_CD8_Mixed_Day21..DR2_CD8_NA_Day0	DR2_CD8_Mixed_Day21	DR2_CD8_NA_Day0	5	0.687428	0.771265	0.0767654	0.687428	0.687428	0.771265	0.0767654	0.771265	0.0767654	5	5	5	5	5	5	-1.47359	-1.07032	-0.262197	-0.398258	-0.350007	-0.931112	-0.271084	0
OR1L6	DR2_CD8_Mixed_Day4..DR2_CD8_NA_Day0	DR2_CD8_Mixed_Day4	DR2_CD8_NA_Day0	5	0.0799437	-0.0183321	0.0767654	0.0799437	0.144425	-0.0183321	0.0767654	0.137205	0.0767654	4	5	4	5	5	5	-0.47975	-0.232072	-0.262197	-0.422306	-0.327439	-0.931112	-0.0674447	0
OR1L6	DR2_CD8_Mono_Day11..DR2_CD8_NA_Day0	DR2_CD8_Mono_Day11	DR2_CD8_NA_Day0	5	-0.034584	0.0421814	0.0767654	-0.441092	-0.034584	-0.625089	0.0767654	0.0421814	0.0767654	5	4	5	5	4	5	-0.579242	-0.485574	-0.262197	-0.347122	-0.311229	-0.931112	-0.086904	0
OR1L6	DR2_CD8_Mono_Day18..DR2_CD8_NA_Day0	DR2_CD8_Mono_Day18	DR2_CD8_NA_Day0	5	-0.378323	-0.334995	0.0767654	-0.378323	-0.378323	-0.334995	0.0767654	-0.334995	0.0767654	5	5	5	5	5	5	-0.666881	-0.530713	-0.262197	-0.498519	-0.453299	-0.931112	-0.10512	0
OR1L6	DR2_CD8_Mono_Day25..DR2_CD8_NA_Day0	DR2_CD8_Mono_Day25	DR2_CD8_NA_Day0	5	0.0298303	-0.247775	0.0767654	0.0298303	0.0298303	-0.247775	0.0767654	-0.0670539	0.0767654	5	5	4	5	5	5	-0.650155	-0.639118	-0.262197	-0.667922	-0.624749	-0.931112	-0.101452	-0.00445819
OR1L6	DR2_CD8_Mono_Day4..DR2_CD8_NA_Day0	DR2_CD8_Mono_Day4	DR2_CD8_NA_Day0	5	0.0933987	0.177236	0.0767654	0.0933987	0.220151	0.177236	0.0767654	0.177236	0.0767654	4	5	5	5	5	5	-0.907843	-0.495171	-0.262197	-0.642757	-0.53352	-0.931112	-0.153738	0
OR1M1	DR1_CD4_Mixed_Day14..DR1_CD4_NA_Day0	DR1_CD4_Mixed_Day14	DR1_CD4_NA_Day0	10	-0.255371	-0.403953	-0.390194	-0.353222	-0.255371	-1.48606	-0.661212	-0.403953	0.247458	10	9	10	4	4	5	-0.660328	-0.346448	-0.540653	-1.20213	-1.14549	-2.65188	-0.0498726	-0.0610963
OR1M1	DR1_CD4_Mixed_Day4..DR1_CD4_NA_Day0	DR1_CD4_Mixed_Day4	DR1_CD4_NA_Day0	10	-0.320763	-0.422726	-0.390194	-0.654251	-0.239046	-1.11362	-0.661212	-0.422726	0.247458	9	5	10	4	5	5	-0.1467	-0.0737999	-0.540653	-1.27475	-1.56555	-2.65188	0	-0.088955
OR1M1	DR1_CD4_Mono_Day11..DR1_CD4_NA_Day0	DR1_CD4_Mono_Day11	DR1_CD4_NA_Day0	10	0.229523	0.170748	-0.390194	0.108493	0.36948	-0.140094	-0.661212	0.378152	0.247458	8	8	9	4	8	5	-1.40592	-0.883682	-0.540653	-0.244496	-0.269914	-2.65188	-0.176798	0
OR1M1	DR1_CD4_Mono_Day18..DR1_CD4_NA_Day0	DR1_CD4_Mono_Day18	DR1_CD4_NA_Day0	10	0.565341	-0.0294917	-0.390194	0.527881	0.900006	-0.0294917	-0.661212	1.30049	0.247458	6	9	4	4	10	5	-1.28913	-0.813036	-0.540653	-0.269574	-0.406645	-2.65188	-0.154773	0
OR1M1	DR1_CD4_Mono_Day4..DR1_CD4_NA_Day0	DR1_CD4_Mono_Day4	DR1_CD4_NA_Day0	10	0.129989	0.213926	-0.390194	0.0244498	0.972698	0.128089	-0.661212	0.3661	0.247458	4	6	7	4	9	5	-2.35718	-1.12106	-0.540653	-0.128129	-0.305429	-2.65188	-0.363224	0
OR1M1	DR1_CD8_Mixed_Day11..DR1_CD8_NA_Day0	DR1_CD8_Mixed_Day11	DR1_CD8_NA_Day0	10	0.524286	0.548402	0.0138109	0.424186	0.755621	0.520542	-0.410855	0.7084	0.0138109	7	9	7	10	9	4	-1.70794	-1.48694	-0.567377	-0.206273	-0.115479	-0.624402	-0.236511	0
[truncated: 67,926 more rows]
